# Supplementary material for: Ethidium tetra­phenyl­borate aceto­nitrile disolvate
Source: IUCrdata. 2022 Oct 11;7(Pt 10):x220951. doi: 10.1107/S2414314622009518 (PMC9638059; doi:10.1107/S2414314622009518)
Supplement: Supplementary file 1 [file x-07-x220951-sup1.cif]

##############################################################################
#                                                                            #
# This CIF contains the data for a data article accepted for                 #
# publication in IUCrData. It conforms to the requirements of                #
# Notes for Authors for IUCrData, and has been                               #
# peer reviewed under the auspices of IUCrData.                              #
#                                                                            #
# Full details of the Crystallographic Information File format               #
# are given in the paper "The Crystallographic Information File (CIF):       #
# a New Standard Archive File for Crystallography" by S. R. Hall, F. H.      #
# Allen and I. D. Brown [Acta Cryst. (1991), A47, 655-685].                  #
#                                                                            #
# The current version of the core CIF dictionary is obtainable from          #
# ftp://ftp.iucr.org/pub/cif_core.dic.                                       #
#                                                                            #
# Software is freely available for graphical display of the structure(s)     #
# in this CIF. For information consult the CIF software page                 #
# http://www.iucr.org/resources/cif/software.                                #
#                                                                            #
# This file may be used for bona fide research purposes within the           #
# scientific community so long as proper attribution is given to the data    # 
# article from which it was obtained.                                        #
#                                                                            #
##############################################################################
data_I
_audit_creation_method     'SHELXL-2018/3'
_chemical_name_systematic
;
3,8-Diamino-5-ethyl-6-phenylphenanthridin-5-ium
tetraphenylborate acetonitrile disolvate
;
_chemical_name_common    '(C21H20N3)(C24H20B1)(C2H3N1)2'
_chemical_formula_moiety     'C21 H20 N3 +, C24 H20 B -, 2(C H3 N)'
_chemical_formula_sum     'C49 H46 B N5'
_chemical_formula_iupac     'C21 H20 N3 +, C24 H20 B -, 2C H3 N'
_chemical_formula_weight     715.72
_chemical_melting_point     ?
_space_group_crystal_system     triclinic
_space_group_name_H-M_alt     'P -1'
_space_group_name_Hall     '-P 1'
loop_
    _space_group_symop_operation_xyz
    'x, y, z'
    '-x, -y, -z'
_cell_length_a     13.5215(13)
_cell_length_b     13.5537(14)
_cell_length_c     13.6079(14)
_cell_angle_alpha     92.202(4)
_cell_angle_beta     113.379(3)
_cell_angle_gamma     117.604(4)
_cell_volume     1951.3(3)
_cell_formula_units_Z     2
_cell_measurement_reflns_used     5009
_cell_measurement_theta_min     2.75
_cell_measurement_theta_max     30.66
_cell_measurement_temperature     90(2)
_exptl_crystal_description     platelet
_exptl_crystal_colour     red
_exptl_crystal_size_max     0.300
_exptl_crystal_size_mid     0.300
_exptl_crystal_size_min     0.150
_exptl_crystal_density_diffrn     1.218
_exptl_crystal_density_meas     ?
_exptl_crystal_density_method     'not measured'
_exptl_crystal_F_000     760
_exptl_absorpt_coefficient_mu     0.071
_exptl_absorpt_correction_type     multi-scan
_exptl_absorpt_process_details     '(SADABS; Krause et al., 2015)'
_exptl_absorpt_correction_T_min     0.6783
_exptl_absorpt_correction_T_max     0.7461
_diffrn_ambient_temperature     90(2)
_diffrn_source     'fine-focus sealed tube'
_diffrn_radiation_type     MoK\a
_diffrn_radiation_wavelength     0.71069
_diffrn_measurement_device_type     'Bruker PHOTON II CPAD'
_diffrn_measurement_method     '\f and \w scans'
_diffrn_detector_area_resol_mean     ?
_diffrn_reflns_number     24904
_diffrn_reflns_av_R_equivalents     0.0692
_diffrn_reflns_av_unetI/netI     0.0828
_diffrn_reflns_theta_min     1.695
_diffrn_reflns_theta_max     30.953
_diffrn_reflns_theta_full     25.240
_diffrn_measured_fraction_theta_max     0.761
_diffrn_measured_fraction_theta_full     0.991
_diffrn_reflns_limit_h_min     -19
_diffrn_reflns_limit_h_max     19
_diffrn_reflns_limit_k_min     -17
_diffrn_reflns_limit_k_max     18
_diffrn_reflns_limit_l_min     -18
_diffrn_reflns_limit_l_max     19
_refine_special_details
;
 Refinement of F^2^ against ALL reflections.  The weighted R-factor wR and
 goodness of fit S are based on F^2^, conventional R-factors R are based
 on F, with F set to zero for negative F^2^. The threshold expression of
 F^2^ > 2sigma(F^2^) is used only for calculating R-factors(gt) etc. and is
 not relevant to the choice of reflections for refinement.  R-factors based
 on F^2^ are statistically about twice as large as those based on F, and R-
 factors based on ALL data will be even larger.
All  hydrogen atoms are geometrically fixed using a riding-model
approximation with C--H = 0.95 (for phenyl), 0.98 (for methyl), 0.99 (for
methylene), and N--H = 0.88 \%A.
;
_reflns_number_total     9444
_reflns_number_gt     7510
_reflns_threshold_expression     'I > 2\s(I)'
_refine_ls_structure_factor_coef     Fsqd
_refine_ls_matrix_type     full
_refine_ls_R_factor_all     0.0752
_refine_ls_R_factor_gt     0.0596
_refine_ls_wR_factor_gt     0.1365
_refine_ls_wR_factor_ref     0.1486
_refine_ls_goodness_of_fit_ref     1.033
_refine_ls_restrained_S_all     1.033
_refine_ls_number_reflns     9444
_refine_ls_number_parameters     498
_refine_ls_number_restraints     0
_refine_ls_hydrogen_treatment     constr
_refine_ls_weighting_scheme     calc
_refine_ls_weighting_details
              'w=1/[\s^2^(Fo^2^)+(0.0555P)^2^+0.6357P] where P=(Fo^2^+2Fc^2^)/3'
_atom_sites_solution_hydrogens     geom
_atom_sites_solution_primary     direct
_atom_sites_solution_secondary     ?
_refine_ls_shift/su_max     0.000
_refine_ls_shift/su_mean     0.000
_refine_diff_density_max     0.324
_refine_diff_density_min     -0.408
_refine_ls_extinction_method     none
_refine_ls_extinction_coef     .
loop_
    _atom_type_symbol
    _atom_type_description
    _atom_type_scat_dispersion_real
    _atom_type_scat_dispersion_imag
    _atom_type_scat_source
    'C' 'C' 0.0033 0.0016
                         'International Tables Vol C Tables 4.2.6.8 and 6.1.1.4'
    'H' 'H' 0.0000 0.0000
                         'International Tables Vol C Tables 4.2.6.8 and 6.1.1.4'
    'B' 'B' 0.0013 0.0007
                         'International Tables Vol C Tables 4.2.6.8 and 6.1.1.4'
    'N' 'N' 0.0061 0.0033
                         'International Tables Vol C Tables 4.2.6.8 and 6.1.1.4'
_computing_data_collection     'APEX4 (Bruker, 2018)'
_computing_cell_refinement     'SAINT (Bruker, 2018)'
_computing_data_reduction     'SAINT (Bruker, 2018)'
_computing_structure_solution     'SIR2019 (Burla 2015)'
_computing_structure_refinement     '<i>SHELXL2018/3</i> (Sheldrick, 2018)'
_computing_molecular_graphics     'DIAMOND (Brandenburg 1999)'
_computing_publication_material     '<i>Yadokari-XG</i> (Kabuto 2009)'
loop_
    _atom_site_type_symbol
    _atom_site_label
    _atom_site_fract_x
    _atom_site_fract_y
    _atom_site_fract_z
    _atom_site_U_iso_or_equiv
    _atom_site_adp_type
    _atom_site_calc_flag
    _atom_site_occupancy
    _atom_site_disorder_assembly
    _atom_site_disorder_group
    C C1 0.10283(13) 0.18417(12) 0.65451(11) 0.0151(3) Uani d 1 . .
    C C2 -0.02177(13) 0.12168(12) 0.64193(12) 0.0158(3) Uani d 1 . .
    C C3 -0.05470(14) 0.03582(13) 0.69845(12) 0.0178(3) Uani d 1 . .
    H H3 0.007723 0.021889 0.747351 0.021 Uiso calc 1 . .
    C C4 -0.17723(14) -0.02804(13) 0.68301(12) 0.0180(3) Uani d 1 . .
    C C5 -0.26821(14) -0.00588(14) 0.60872(13) 0.0208(3) Uani d 1 . .
    H H5 -0.352926 -0.050353 0.596273 0.025 Uiso calc 1 . .
    C C6 -0.23797(14) 0.07748(14) 0.55434(13) 0.0196(3) Uani d 1 . .
    H H6 -0.301549 0.090190 0.505573 0.024 Uiso calc 1 . .
    C C7 -0.11306(13) 0.14519(13) 0.56974(12) 0.0160(3) Uani d 1 . .
    C C8 -0.07585(14) 0.23343(13) 0.51487(12) 0.0166(3) Uani d 1 . .
    C C9 -0.16161(15) 0.26139(13) 0.44044(13) 0.0203(3) Uani d 1 . .
    H H9 -0.246831 0.221004 0.427140 0.024 Uiso calc 1 . .
    C C10 -0.12532(16) 0.34412(14) 0.38777(13) 0.0221(3) Uani d 1 . .
    H H10 -0.185547 0.359570 0.337438 0.026 Uiso calc 1 . .
    C C11 0.00140(16) 0.40759(14) 0.40713(12) 0.0206(3) Uani d 1 . .
    C C12 0.08861(15) 0.38404(13) 0.48036(12) 0.0202(3) Uani d 1 . .
    H H12 0.174244 0.427117 0.495054 0.024 Uiso calc 1 . .
    C C13 0.05015(14) 0.29626(13) 0.53290(12) 0.0162(3) Uani d 1 . .
    C C14 0.26588(14) 0.32666(13) 0.61385(13) 0.0190(3) Uani d 1 . .
    H H14 0.323686 0.320748 0.682834 0.023 Uiso calc 1 . .
    H H14A 0.296570 0.409724 0.619650 0.023 Uiso calc 1 . .
    C C15 0.26718(16) 0.27342(16) 0.51465(14) 0.0250(4) Uani d 1 . .
    H H15 0.353304 0.314013 0.523789 0.037 Uiso calc 1 . .
    H H15A 0.238071 0.191490 0.509568 0.037 Uiso calc 1 . .
    H H15B 0.210987 0.280359 0.446460 0.037 Uiso calc 1 . .
    C C16 0.19764(13) 0.15390(13) 0.72163(12) 0.0159(3) Uani d 1 . .
    C C17 0.19897(14) 0.06352(14) 0.67151(13) 0.0216(3) Uani d 1 . .
    H H17 0.139450 0.021709 0.595916 0.026 Uiso calc 1 . .
    C C18 0.28669(15) 0.03388(15) 0.73113(14) 0.0237(3) Uani d 1 . .
    H H18 0.287781 -0.027485 0.696375 0.028 Uiso calc 1 . .
    C C19 0.37266(14) 0.09448(14) 0.84176(13) 0.0207(3) Uani d 1 . .
    H H19 0.433250 0.074912 0.882714 0.025 Uiso calc 1 . .
    C C20 0.37059(14) 0.18335(13) 0.89275(13) 0.0198(3) Uani d 1 . .
    H H20 0.429525 0.224226 0.968650 0.024 Uiso calc 1 . .
    C C21 0.28259(14) 0.21321(13) 0.83343(12) 0.0182(3) Uani d 1 . .
    H H21 0.280468 0.273462 0.868848 0.022 Uiso calc 1 . .
    C C22 0.12205(13) 0.29457(13) 0.13371(12) 0.0165(3) Uani d 1 . .
    C C23 0.05756(14) 0.18979(13) 0.05175(12) 0.0186(3) Uani d 1 . .
    H H23 0.087510 0.186105 0.000094 0.022 Uiso calc 1 . .
    C C24 -0.04892(14) 0.09093(13) 0.04352(13) 0.0211(3) Uani d 1 . .
    H H24 -0.090456 0.021982 -0.013482 0.025 Uiso calc 1 . .
    C C25 -0.09401(14) 0.09344(14) 0.11858(13) 0.0218(3) Uani d 1 . .
    H H25 -0.167324 0.026941 0.112436 0.026 Uiso calc 1 . .
    C C26 -0.03077(14) 0.19422(14) 0.20276(13) 0.0203(3) Uani d 1 . .
    H H26 -0.059578 0.196448 0.255658 0.024 Uiso calc 1 . .
    C C27 0.07526(14) 0.29226(13) 0.20949(12) 0.0182(3) Uani d 1 . .
    H H27 0.117457 0.360257 0.267857 0.022 Uiso calc 1 . .
    C C28 0.27575(14) 0.53038(13) 0.20596(12) 0.0165(3) Uani d 1 . .
    C C29 0.39743(14) 0.62668(13) 0.27226(13) 0.0214(3) Uani d 1 . .
    H H29 0.467612 0.618068 0.288191 0.026 Uiso calc 1 . .
    C C30 0.42072(17) 0.73433(14) 0.31598(14) 0.0277(4) Uani d 1 . .
    H H30 0.505085 0.796966 0.360163 0.033 Uiso calc 1 . .
    C C31 0.32062(18) 0.74988(15) 0.29491(15) 0.0285(4) Uani d 1 . .
    H H31 0.335320 0.822368 0.325800 0.034 Uiso calc 1 . .
    C C32 0.19867(17) 0.65776(15) 0.22795(15) 0.0277(4) Uani d 1 . .
    H H32 0.129170 0.667520 0.211816 0.033 Uiso calc 1 . .
    C C33 0.17714(14) 0.55105(14) 0.18411(14) 0.0212(3) Uani d 1 . .
    H H33 0.092598 0.489771 0.137643 0.025 Uiso calc 1 . .
    C C34 0.24620(13) 0.42353(12) 0.02563(12) 0.0156(3) Uani d 1 . .
    C C35 0.13375(14) 0.37692(13) -0.07495(12) 0.0182(3) Uani d 1 . .
    H H35 0.055675 0.327850 -0.075250 0.022 Uiso calc 1 . .
    C C36 0.13246(15) 0.39999(13) -0.17433(13) 0.0201(3) Uani d 1 . .
    H H36 0.054400 0.365836 -0.240688 0.024 Uiso calc 1 . .
    C C37 0.24450(15) 0.47252(13) -0.17690(13) 0.0203(3) Uani d 1 . .
    H H37 0.243851 0.489055 -0.244295 0.024 Uiso calc 1 . .
    C C38 0.35770(15) 0.52053(13) -0.07894(13) 0.0201(3) Uani d 1 . .
    H H38 0.435400 0.570005 -0.079103 0.024 Uiso calc 1 . .
    C C39 0.35716(14) 0.49611(13) 0.01924(12) 0.0179(3) Uani d 1 . .
    H H39 0.435672 0.530204 0.085129 0.021 Uiso calc 1 . .
    C C40 0.36523(13) 0.38498(12) 0.22126(12) 0.0154(3) Uani d 1 . .
    C C41 0.40842(14) 0.33088(13) 0.17341(12) 0.0182(3) Uani d 1 . .
    H H41 0.374276 0.310812 0.094729 0.022 Uiso calc 1 . .
    C C42 0.49936(15) 0.30514(14) 0.23617(13) 0.0210(3) Uani d 1 . .
    H H42 0.526983 0.269754 0.200185 0.025 Uiso calc 1 . .
    C C43 0.54946(14) 0.33132(14) 0.35131(13) 0.0216(3) Uani d 1 . .
    H H43 0.611657 0.314478 0.394730 0.026 Uiso calc 1 . .
    C C44 0.50703(14) 0.38249(13) 0.40172(13) 0.0200(3) Uani d 1 . .
    H H44 0.539046 0.399432 0.480192 0.024 Uiso calc 1 . .
    C C45 0.41752(14) 0.40920(13) 0.33769(12) 0.0176(3) Uani d 1 . .
    H H45 0.390885 0.445202 0.374305 0.021 Uiso calc 1 . .
    C C46 0.35854(19) -0.00009(19) 0.12689(16) 0.0409(5) Uani d 1 . .
    H H46 0.288511 -0.079545 0.107370 0.061 Uiso calc 1 . .
    H H46A 0.397972 0.004480 0.079028 0.061 Uiso calc 1 . .
    H H46B 0.326431 0.052423 0.116267 0.061 Uiso calc 1 . .
    C C47 0.45173(15) 0.03317(15) 0.24280(15) 0.0261(4) Uani d 1 . .
    C C48 0.23117(19) 0.69337(16) -0.02061(17) 0.0344(4) Uani d 1 . .
    H H48 0.284178 0.715801 0.060117 0.052 Uiso calc 1 . .
    H H48A 0.198998 0.611852 -0.051468 0.052 Uiso calc 1 . .
    H H48B 0.160080 0.704240 -0.036650 0.052 Uiso calc 1 . .
    C C49 0.30580(16) 0.76501(15) -0.07085(14) 0.0267(4) Uani d 1 . .
    N N1 0.13589(11) 0.26686(11) 0.60274(10) 0.0160(3) Uani d 1 . .
    N N2 -0.21233(13) -0.10941(12) 0.73872(12) 0.0244(3) Uani d 1 . .
    H H2 -0.156112 -0.122643 0.786359 0.029 Uiso calc 1 . .
    H H2A -0.291077 -0.148392 0.726836 0.029 Uiso calc 1 . .
    N N3 0.03525(15) 0.49152(13) 0.35363(12) 0.0277(3) Uani d 1 . .
    H H3A 0.113866 0.531937 0.365386 0.033 Uiso calc 1 . .
    H H3B -0.021640 0.504984 0.307539 0.033 Uiso calc 1 . .
    B B1 0.25161(15) 0.40776(14) 0.14659(13) 0.0148(3) Uani d 1 . .
    N N4 0.52247(15) 0.05982(14) 0.33369(14) 0.0347(4) Uani d 1 . .
    N N5 0.36569(16) 0.82227(15) -0.10868(14) 0.0370(4) Uani d 1 . .
loop_
    _atom_site_aniso_label
    _atom_site_aniso_U_11
    _atom_site_aniso_U_22
    _atom_site_aniso_U_33
    _atom_site_aniso_U_12
    _atom_site_aniso_U_13
    _atom_site_aniso_U_23
    C1 0.0162(7) 0.0135(7) 0.0130(6) 0.0067(6) 0.0060(6) 0.0022(5)
    C2 0.0156(6) 0.0140(7) 0.0153(7) 0.0070(6) 0.0060(6) 0.0023(5)
    C3 0.0158(7) 0.0159(7) 0.0185(7) 0.0073(6) 0.0065(6) 0.0051(6)
    C4 0.0179(7) 0.0149(7) 0.0182(7) 0.0061(6) 0.0088(6) 0.0036(6)
    C5 0.0167(7) 0.0217(8) 0.0227(8) 0.0086(6) 0.0098(6) 0.0049(6)
    C6 0.0168(7) 0.0230(8) 0.0189(7) 0.0111(6) 0.0074(6) 0.0053(6)
    C7 0.0174(7) 0.0152(7) 0.0149(7) 0.0087(6) 0.0071(6) 0.0022(5)
    C8 0.0186(7) 0.0152(7) 0.0151(7) 0.0095(6) 0.0066(6) 0.0024(6)
    C9 0.0198(7) 0.0190(7) 0.0193(7) 0.0112(6) 0.0055(6) 0.0029(6)
    C10 0.0279(8) 0.0210(8) 0.0178(7) 0.0160(7) 0.0072(7) 0.0058(6)
    C11 0.0302(8) 0.0180(7) 0.0161(7) 0.0139(7) 0.0115(7) 0.0055(6)
    C12 0.0225(7) 0.0188(7) 0.0196(7) 0.0095(6) 0.0115(6) 0.0064(6)
    C13 0.0196(7) 0.0151(7) 0.0130(6) 0.0096(6) 0.0063(6) 0.0027(5)
    C14 0.0151(7) 0.0201(7) 0.0197(7) 0.0068(6) 0.0090(6) 0.0077(6)
    C15 0.0249(8) 0.0330(9) 0.0246(8) 0.0170(7) 0.0157(7) 0.0107(7)
    C16 0.0139(6) 0.0157(7) 0.0181(7) 0.0067(5) 0.0085(6) 0.0063(6)
    C17 0.0185(7) 0.0212(8) 0.0189(7) 0.0092(6) 0.0052(6) 0.0004(6)
    C18 0.0234(8) 0.0239(8) 0.0259(8) 0.0154(7) 0.0101(7) 0.0035(7)
    C19 0.0170(7) 0.0224(8) 0.0239(8) 0.0118(6) 0.0086(6) 0.0087(6)
    C20 0.0164(7) 0.0192(7) 0.0188(7) 0.0076(6) 0.0057(6) 0.0058(6)
    C21 0.0181(7) 0.0153(7) 0.0183(7) 0.0079(6) 0.0072(6) 0.0036(6)
    C22 0.0141(6) 0.0164(7) 0.0180(7) 0.0081(6) 0.0064(6) 0.0065(6)
    C23 0.0186(7) 0.0184(7) 0.0178(7) 0.0087(6) 0.0086(6) 0.0053(6)
    C24 0.0177(7) 0.0156(7) 0.0221(7) 0.0060(6) 0.0060(6) 0.0035(6)
    C25 0.0150(7) 0.0192(8) 0.0266(8) 0.0062(6) 0.0088(6) 0.0099(6)
    C26 0.0189(7) 0.0225(8) 0.0234(8) 0.0114(6) 0.0123(7) 0.0104(6)
    C27 0.0183(7) 0.0174(7) 0.0178(7) 0.0086(6) 0.0084(6) 0.0053(6)
    C28 0.0188(7) 0.0168(7) 0.0166(7) 0.0088(6) 0.0110(6) 0.0077(6)
    C29 0.0190(7) 0.0188(8) 0.0231(8) 0.0093(6) 0.0078(6) 0.0037(6)
    C30 0.0289(8) 0.0180(8) 0.0281(8) 0.0088(7) 0.0110(7) 0.0028(7)
    C31 0.0402(10) 0.0198(8) 0.0346(9) 0.0172(8) 0.0234(8) 0.0097(7)
    C32 0.0340(9) 0.0286(9) 0.0421(10) 0.0224(8) 0.0284(9) 0.0199(8)
    C33 0.0186(7) 0.0196(8) 0.0291(8) 0.0093(6) 0.0146(7) 0.0113(6)
    C34 0.0172(7) 0.0133(7) 0.0181(7) 0.0085(6) 0.0090(6) 0.0054(5)
    C35 0.0180(7) 0.0162(7) 0.0208(7) 0.0088(6) 0.0094(6) 0.0069(6)
    C36 0.0226(7) 0.0188(7) 0.0171(7) 0.0122(6) 0.0063(6) 0.0048(6)
    C37 0.0316(8) 0.0189(7) 0.0189(7) 0.0164(7) 0.0151(7) 0.0093(6)
    C38 0.0219(7) 0.0175(7) 0.0243(8) 0.0091(6) 0.0149(7) 0.0085(6)
    C39 0.0169(7) 0.0165(7) 0.0180(7) 0.0074(6) 0.0079(6) 0.0044(6)
    C40 0.0147(6) 0.0116(6) 0.0192(7) 0.0050(5) 0.0092(6) 0.0056(5)
    C41 0.0211(7) 0.0187(7) 0.0171(7) 0.0100(6) 0.0112(6) 0.0068(6)
    C42 0.0245(8) 0.0207(8) 0.0265(8) 0.0142(6) 0.0164(7) 0.0102(6)
    C43 0.0184(7) 0.0213(8) 0.0256(8) 0.0112(6) 0.0092(7) 0.0103(6)
    C44 0.0183(7) 0.0193(7) 0.0176(7) 0.0080(6) 0.0061(6) 0.0063(6)
    C45 0.0187(7) 0.0156(7) 0.0186(7) 0.0080(6) 0.0100(6) 0.0038(6)
    C46 0.0347(10) 0.0394(11) 0.0310(10) 0.0191(9) 0.0014(9) -0.0018(9)
    C47 0.0193(7) 0.0234(8) 0.0353(10) 0.0121(7) 0.0113(8) 0.0083(7)
    C48 0.0413(10) 0.0282(9) 0.0399(10) 0.0185(8) 0.0236(9) 0.0132(8)
    C49 0.0274(8) 0.0283(9) 0.0222(8) 0.0168(7) 0.0072(7) 0.0040(7)
    N1 0.0146(6) 0.0159(6) 0.0151(6) 0.0068(5) 0.0063(5) 0.0036(5)
    N2 0.0199(6) 0.0234(7) 0.0297(7) 0.0095(6) 0.0131(6) 0.0137(6)
    N3 0.0381(8) 0.0284(8) 0.0284(7) 0.0221(7) 0.0193(7) 0.0173(6)
    B1 0.0133(7) 0.0148(7) 0.0153(7) 0.0062(6) 0.0072(6) 0.0042(6)
    N4 0.0264(8) 0.0353(9) 0.0360(9) 0.0156(7) 0.0093(7) 0.0132(7)
    N5 0.0351(9) 0.0424(10) 0.0347(8) 0.0198(8) 0.0176(8) 0.0133(8)
_geom_special_details
;
 All esds (except the esd in the dihedral angle between two l.s. planes)
 are estimated using the full covariance matrix.  The cell esds are taken
 into account individually in the estimation of esds in distances, angles
 and torsion angles; correlations between esds in cell parameters are only
 used when they are defined by crystal symmetry.  An approximate (isotropic)
 treatment of cell esds is used for estimating esds involving l.s. planes.
;
loop_
    _geom_bond_atom_site_label_1
    _geom_bond_atom_site_label_2
    _geom_bond_site_symmetry_2
    _geom_bond_distance
    _geom_bond_publ_flag
    C1 N1 . 1.3411(19) ?
    C1 C2 . 1.422(2) ?
    C1 C16 . 1.494(2) ?
    C2 C3 . 1.416(2) ?
    C2 C7 . 1.420(2) ?
    C3 C4 . 1.385(2) ?
    C3 H3 . 0.9500 ?
    C4 N2 . 1.372(2) ?
    C4 C5 . 1.416(2) ?
    C5 C6 . 1.367(2) ?
    C5 H5 . 0.9500 ?
    C6 C7 . 1.417(2) ?
    C6 H6 . 0.9500 ?
    C7 C8 . 1.432(2) ?
    C8 C13 . 1.413(2) ?
    C8 C9 . 1.421(2) ?
    C9 C10 . 1.357(2) ?
    C9 H9 . 0.9500 ?
    C10 C11 . 1.416(2) ?
    C10 H10 . 0.9500 ?
    C11 N3 . 1.371(2) ?
    C11 C12 . 1.388(2) ?
    C12 C13 . 1.409(2) ?
    C12 H12 . 0.9500 ?
    C13 N1 . 1.4103(19) ?
    C14 N1 . 1.4929(19) ?
    C14 C15 . 1.516(2) ?
    C14 H14 . 0.9900 ?
    C14 H14A . 0.9900 ?
    C15 H15 . 0.9800 ?
    C15 H15A . 0.9800 ?
    C15 H15B . 0.9800 ?
    C16 C17 . 1.390(2) ?
    C16 C21 . 1.394(2) ?
    C17 C18 . 1.389(2) ?
    C17 H17 . 0.9500 ?
    C18 C19 . 1.387(2) ?
    C18 H18 . 0.9500 ?
    C19 C20 . 1.384(2) ?
    C19 H19 . 0.9500 ?
    C20 C21 . 1.393(2) ?
    C20 H20 . 0.9500 ?
    C21 H21 . 0.9500 ?
    C22 C27 . 1.402(2) ?
    C22 C23 . 1.407(2) ?
    C22 B1 . 1.643(2) ?
    C23 C24 . 1.398(2) ?
    C23 H23 . 0.9500 ?
    C24 C25 . 1.388(2) ?
    C24 H24 . 0.9500 ?
    C25 C26 . 1.389(2) ?
    C25 H25 . 0.9500 ?
    C26 C27 . 1.397(2) ?
    C26 H26 . 0.9500 ?
    C27 H27 . 0.9500 ?
    C28 C29 . 1.402(2) ?
    C28 C33 . 1.408(2) ?
    C28 B1 . 1.645(2) ?
    C29 C30 . 1.393(2) ?
    C29 H29 . 0.9500 ?
    C30 C31 . 1.385(3) ?
    C30 H30 . 0.9500 ?
    C31 C32 . 1.386(3) ?
    C31 H31 . 0.9500 ?
    C32 C33 . 1.392(2) ?
    C32 H32 . 0.9500 ?
    C33 H33 . 0.9500 ?
    C34 C39 . 1.403(2) ?
    C34 C35 . 1.406(2) ?
    C34 B1 . 1.645(2) ?
    C35 C36 . 1.395(2) ?
    C35 H35 . 0.9500 ?
    C36 C37 . 1.388(2) ?
    C36 H36 . 0.9500 ?
    C37 C38 . 1.391(2) ?
    C37 H37 . 0.9500 ?
    C38 C39 . 1.391(2) ?
    C38 H38 . 0.9500 ?
    C39 H39 . 0.9500 ?
    C40 C41 . 1.402(2) ?
    C40 C45 . 1.405(2) ?
    C40 B1 . 1.647(2) ?
    C41 C42 . 1.397(2) ?
    C41 H41 . 0.9500 ?
    C42 C43 . 1.390(2) ?
    C42 H42 . 0.9500 ?
    C43 C44 . 1.388(2) ?
    C43 H43 . 0.9500 ?
    C44 C45 . 1.396(2) ?
    C44 H44 . 0.9500 ?
    C45 H45 . 0.9500 ?
    C46 C47 . 1.456(3) ?
    C46 H46 . 0.9800 ?
    C46 H46A . 0.9800 ?
    C46 H46B . 0.9800 ?
    C47 N4 . 1.132(2) ?
    C48 C49 . 1.456(3) ?
    C48 H48 . 0.9800 ?
    C48 H48A . 0.9800 ?
    C48 H48B . 0.9800 ?
    C49 N5 . 1.141(2) ?
    N2 H2 . 0.8800 ?
    N2 H2A . 0.8800 ?
    N3 H3A . 0.8800 ?
    N3 H3B . 0.8800 ?
loop_
    _geom_angle_atom_site_label_1
    _geom_angle_atom_site_label_2
    _geom_angle_atom_site_label_3
    _geom_angle_site_symmetry_1
    _geom_angle_site_symmetry_3
    _geom_angle
    _geom_angle_publ_flag
    N1 C1 C2 . . 121.19(13) ?
    N1 C1 C16 . . 118.78(12) ?
    C2 C1 C16 . . 119.96(13) ?
    C3 C2 C7 . . 120.71(13) ?
    C3 C2 C1 . . 120.51(13) ?
    C7 C2 C1 . . 118.76(14) ?
    C4 C3 C2 . . 120.53(14) ?
    C4 C3 H3 . . 119.7 ?
    C2 C3 H3 . . 119.7 ?
    N2 C4 C3 . . 122.46(14) ?
    N2 C4 C5 . . 119.23(13) ?
    C3 C4 C5 . . 118.29(14) ?
    C6 C5 C4 . . 122.05(14) ?
    C6 C5 H5 . . 119.0 ?
    C4 C5 H5 . . 119.0 ?
    C5 C6 C7 . . 120.87(14) ?
    C5 C6 H6 . . 119.6 ?
    C7 C6 H6 . . 119.6 ?
    C6 C7 C2 . . 117.53(14) ?
    C6 C7 C8 . . 123.39(14) ?
    C2 C7 C8 . . 119.07(13) ?
    C13 C8 C9 . . 117.15(14) ?
    C13 C8 C7 . . 120.24(13) ?
    C9 C8 C7 . . 122.61(14) ?
    C10 C9 C8 . . 121.91(15) ?
    C10 C9 H9 . . 119.0 ?
    C8 C9 H9 . . 119.0 ?
    C9 C10 C11 . . 120.63(15) ?
    C9 C10 H10 . . 119.7 ?
    C11 C10 H10 . . 119.7 ?
    N3 C11 C12 . . 121.56(15) ?
    N3 C11 C10 . . 119.15(15) ?
    C12 C11 C10 . . 119.29(15) ?
    C11 C12 C13 . . 120.01(14) ?
    C11 C12 H12 . . 120.0 ?
    C13 C12 H12 . . 120.0 ?
    C12 C13 N1 . . 120.74(13) ?
    C12 C13 C8 . . 120.97(14) ?
    N1 C13 C8 . . 118.27(13) ?
    N1 C14 C15 . . 110.96(12) ?
    N1 C14 H14 . . 109.4 ?
    C15 C14 H14 . . 109.4 ?
    N1 C14 H14A . . 109.4 ?
    C15 C14 H14A . . 109.4 ?
    H14 C14 H14A . . 108.0 ?
    C14 C15 H15 . . 109.5 ?
    C14 C15 H15A . . 109.5 ?
    H15 C15 H15A . . 109.5 ?
    C14 C15 H15B . . 109.5 ?
    H15 C15 H15B . . 109.5 ?
    H15A C15 H15B . . 109.5 ?
    C17 C16 C21 . . 119.83(14) ?
    C17 C16 C1 . . 118.98(13) ?
    C21 C16 C1 . . 121.18(13) ?
    C18 C17 C16 . . 120.48(14) ?
    C18 C17 H17 . . 119.8 ?
    C16 C17 H17 . . 119.8 ?
    C19 C18 C17 . . 119.55(15) ?
    C19 C18 H18 . . 120.2 ?
    C17 C18 H18 . . 120.2 ?
    C20 C19 C18 . . 120.29(14) ?
    C20 C19 H19 . . 119.9 ?
    C18 C19 H19 . . 119.9 ?
    C19 C20 C21 . . 120.39(14) ?
    C19 C20 H20 . . 119.8 ?
    C21 C20 H20 . . 119.8 ?
    C20 C21 C16 . . 119.43(14) ?
    C20 C21 H21 . . 120.3 ?
    C16 C21 H21 . . 120.3 ?
    C27 C22 C23 . . 115.56(14) ?
    C27 C22 B1 . . 122.38(13) ?
    C23 C22 B1 . . 121.80(13) ?
    C24 C23 C22 . . 122.44(14) ?
    C24 C23 H23 . . 118.8 ?
    C22 C23 H23 . . 118.8 ?
    C25 C24 C23 . . 120.04(14) ?
    C25 C24 H24 . . 120.0 ?
    C23 C24 H24 . . 120.0 ?
    C24 C25 C26 . . 119.28(14) ?
    C24 C25 H25 . . 120.4 ?
    C26 C25 H25 . . 120.4 ?
    C25 C26 C27 . . 119.86(15) ?
    C25 C26 H26 . . 120.1 ?
    C27 C26 H26 . . 120.1 ?
    C26 C27 C22 . . 122.77(14) ?
    C26 C27 H27 . . 118.6 ?
    C22 C27 H27 . . 118.6 ?
    C29 C28 C33 . . 114.76(14) ?
    C29 C28 B1 . . 122.18(13) ?
    C33 C28 B1 . . 122.68(13) ?
    C30 C29 C28 . . 123.39(15) ?
    C30 C29 H29 . . 118.3 ?
    C28 C29 H29 . . 118.3 ?
    C31 C30 C29 . . 119.88(16) ?
    C31 C30 H30 . . 120.1 ?
    C29 C30 H30 . . 120.1 ?
    C30 C31 C32 . . 118.79(16) ?
    C30 C31 H31 . . 120.6 ?
    C32 C31 H31 . . 120.6 ?
    C31 C32 C33 . . 120.57(15) ?
    C31 C32 H32 . . 119.7 ?
    C33 C32 H32 . . 119.7 ?
    C32 C33 C28 . . 122.58(15) ?
    C32 C33 H33 . . 118.7 ?
    C28 C33 H33 . . 118.7 ?
    C39 C34 C35 . . 115.19(14) ?
    C39 C34 B1 . . 120.42(12) ?
    C35 C34 B1 . . 124.11(13) ?
    C36 C35 C34 . . 122.49(14) ?
    C36 C35 H35 . . 118.8 ?
    C34 C35 H35 . . 118.8 ?
    C37 C36 C35 . . 120.44(14) ?
    C37 C36 H36 . . 119.8 ?
    C35 C36 H36 . . 119.8 ?
    C36 C37 C38 . . 118.73(14) ?
    C36 C37 H37 . . 120.6 ?
    C38 C37 H37 . . 120.6 ?
    C39 C38 C37 . . 120.01(14) ?
    C39 C38 H38 . . 120.0 ?
    C37 C38 H38 . . 120.0 ?
    C38 C39 C34 . . 123.13(14) ?
    C38 C39 H39 . . 118.4 ?
    C34 C39 H39 . . 118.4 ?
    C41 C40 C45 . . 115.24(13) ?
    C41 C40 B1 . . 122.78(13) ?
    C45 C40 B1 . . 121.73(13) ?
    C42 C41 C40 . . 122.97(14) ?
    C42 C41 H41 . . 118.5 ?
    C40 C41 H41 . . 118.5 ?
    C43 C42 C41 . . 119.98(14) ?
    C43 C42 H42 . . 120.0 ?
    C41 C42 H42 . . 120.0 ?
    C44 C43 C42 . . 118.84(14) ?
    C44 C43 H43 . . 120.6 ?
    C42 C43 H43 . . 120.6 ?
    C43 C44 C45 . . 120.31(14) ?
    C43 C44 H44 . . 119.8 ?
    C45 C44 H44 . . 119.8 ?
    C44 C45 C40 . . 122.63(14) ?
    C44 C45 H45 . . 118.7 ?
    C40 C45 H45 . . 118.7 ?
    C47 C46 H46 . . 109.5 ?
    C47 C46 H46A . . 109.5 ?
    H46 C46 H46A . . 109.5 ?
    C47 C46 H46B . . 109.5 ?
    H46 C46 H46B . . 109.5 ?
    H46A C46 H46B . . 109.5 ?
    N4 C47 C46 . . 178.3(2) ?
    C49 C48 H48 . . 109.5 ?
    C49 C48 H48A . . 109.5 ?
    H48 C48 H48A . . 109.5 ?
    C49 C48 H48B . . 109.5 ?
    H48 C48 H48B . . 109.5 ?
    H48A C48 H48B . . 109.5 ?
    N5 C49 C48 . . 179.0(2) ?
    C1 N1 C13 . . 122.40(12) ?
    C1 N1 C14 . . 119.54(12) ?
    C13 N1 C14 . . 117.99(12) ?
    C4 N2 H2 . . 120.0 ?
    C4 N2 H2A . . 120.0 ?
    H2 N2 H2A . . 120.0 ?
    C11 N3 H3A . . 120.0 ?
    C11 N3 H3B . . 120.0 ?
    H3A N3 H3B . . 120.0 ?
    C22 B1 C28 . . 112.62(12) ?
    C22 B1 C34 . . 112.51(12) ?
    C28 B1 C34 . . 103.66(12) ?
    C22 B1 C40 . . 104.63(12) ?
    C28 B1 C40 . . 111.81(12) ?
    C34 B1 C40 . . 111.84(12) ?
loop_
    _geom_torsion_atom_site_label_1
    _geom_torsion_atom_site_label_2
    _geom_torsion_atom_site_label_3
    _geom_torsion_atom_site_label_4
    _geom_torsion_site_symmetry_1
    _geom_torsion_site_symmetry_2
    _geom_torsion_site_symmetry_3
    _geom_torsion_site_symmetry_4
    _geom_torsion
    _geom_torsion_publ_flag
    N1 C1 C2 C3 . . . . -179.05(13) ?
    C16 C1 C2 C3 . . . . 4.1(2) ?
    N1 C1 C2 C7 . . . . 2.4(2) ?
    C16 C1 C2 C7 . . . . -174.45(13) ?
    C7 C2 C3 C4 . . . . 1.0(2) ?
    C1 C2 C3 C4 . . . . -177.60(13) ?
    C2 C3 C4 N2 . . . . -177.87(14) ?
    C2 C3 C4 C5 . . . . 0.6(2) ?
    N2 C4 C5 C6 . . . . 177.17(14) ?
    C3 C4 C5 C6 . . . . -1.4(2) ?
    C4 C5 C6 C7 . . . . 0.5(2) ?
    C5 C6 C7 C2 . . . . 1.1(2) ?
    C5 C6 C7 C8 . . . . 179.81(14) ?
    C3 C2 C7 C6 . . . . -1.8(2) ?
    C1 C2 C7 C6 . . . . 176.79(13) ?
    C3 C2 C7 C8 . . . . 179.41(13) ?
    C1 C2 C7 C8 . . . . -2.0(2) ?
    C6 C7 C8 C13 . . . . -178.95(13) ?
    C2 C7 C8 C13 . . . . -0.2(2) ?
    C6 C7 C8 C9 . . . . 0.5(2) ?
    C2 C7 C8 C9 . . . . 179.27(13) ?
    C13 C8 C9 C10 . . . . 0.5(2) ?
    C7 C8 C9 C10 . . . . -179.00(14) ?
    C8 C9 C10 C11 . . . . -1.2(2) ?
    C9 C10 C11 N3 . . . . -179.20(14) ?
    C9 C10 C11 C12 . . . . 0.3(2) ?
    N3 C11 C12 C13 . . . . -179.28(14) ?
    C10 C11 C12 C13 . . . . 1.2(2) ?
    C11 C12 C13 N1 . . . . 176.47(13) ?
    C11 C12 C13 C8 . . . . -1.9(2) ?
    C9 C8 C13 C12 . . . . 1.0(2) ?
    C7 C8 C13 C12 . . . . -179.44(13) ?
    C9 C8 C13 N1 . . . . -177.37(13) ?
    C7 C8 C13 N1 . . . . 2.2(2) ?
    N1 C1 C16 C17 . . . . -93.33(17) ?
    C2 C1 C16 C17 . . . . 83.56(18) ?
    N1 C1 C16 C21 . . . . 87.83(18) ?
    C2 C1 C16 C21 . . . . -95.29(17) ?
    C21 C16 C17 C18 . . . . -1.8(2) ?
    C1 C16 C17 C18 . . . . 179.33(14) ?
    C16 C17 C18 C19 . . . . 0.6(3) ?
    C17 C18 C19 C20 . . . . 0.5(2) ?
    C18 C19 C20 C21 . . . . -0.3(2) ?
    C19 C20 C21 C16 . . . . -0.9(2) ?
    C17 C16 C21 C20 . . . . 2.0(2) ?
    C1 C16 C21 C20 . . . . -179.19(14) ?
    C27 C22 C23 C24 . . . . 2.3(2) ?
    B1 C22 C23 C24 . . . . 176.53(14) ?
    C22 C23 C24 C25 . . . . -0.7(2) ?
    C23 C24 C25 C26 . . . . -1.3(2) ?
    C24 C25 C26 C27 . . . . 1.4(2) ?
    C25 C26 C27 C22 . . . . 0.3(2) ?
    C23 C22 C27 C26 . . . . -2.1(2) ?
    B1 C22 C27 C26 . . . . -176.30(14) ?
    C33 C28 C29 C30 . . . . 1.4(2) ?
    B1 C28 C29 C30 . . . . 174.54(15) ?
    C28 C29 C30 C31 . . . . 0.3(3) ?
    C29 C30 C31 C32 . . . . -1.6(3) ?
    C30 C31 C32 C33 . . . . 1.0(3) ?
    C31 C32 C33 C28 . . . . 0.9(3) ?
    C29 C28 C33 C32 . . . . -2.0(2) ?
    B1 C28 C33 C32 . . . . -175.08(15) ?
    C39 C34 C35 C36 . . . . 0.7(2) ?
    B1 C34 C35 C36 . . . . 174.57(14) ?
    C34 C35 C36 C37 . . . . -0.9(2) ?
    C35 C36 C37 C38 . . . . 0.7(2) ?
    C36 C37 C38 C39 . . . . -0.4(2) ?
    C37 C38 C39 C34 . . . . 0.3(2) ?
    C35 C34 C39 C38 . . . . -0.4(2) ?
    B1 C34 C39 C38 . . . . -174.51(14) ?
    C45 C40 C41 C42 . . . . -1.6(2) ?
    B1 C40 C41 C42 . . . . -176.04(14) ?
    C40 C41 C42 C43 . . . . 1.2(2) ?
    C41 C42 C43 C44 . . . . 0.3(2) ?
    C42 C43 C44 C45 . . . . -1.3(2) ?
    C43 C44 C45 C40 . . . . 0.9(2) ?
    C41 C40 C45 C44 . . . . 0.6(2) ?
    B1 C40 C45 C44 . . . . 175.05(13) ?
    C2 C1 N1 C13 . . . . -0.4(2) ?
    C16 C1 N1 C13 . . . . 176.45(12) ?
    C2 C1 N1 C14 . . . . -177.17(12) ?
    C16 C1 N1 C14 . . . . -0.33(19) ?
    C12 C13 N1 C1 . . . . 179.70(13) ?
    C8 C13 N1 C1 . . . . -1.9(2) ?
    C12 C13 N1 C14 . . . . -3.5(2) ?
    C8 C13 N1 C14 . . . . 174.94(12) ?
    C15 C14 N1 C1 . . . . 97.48(16) ?
    C15 C14 N1 C13 . . . . -79.45(16) ?
    C27 C22 B1 C28 . . . . -30.72(19) ?
    C23 C22 B1 C28 . . . . 155.40(13) ?
    C27 C22 B1 C34 . . . . -147.44(14) ?
    C23 C22 B1 C34 . . . . 38.68(19) ?
    C27 C22 B1 C40 . . . . 90.93(16) ?
    C23 C22 B1 C40 . . . . -82.95(16) ?
    C29 C28 B1 C22 . . . . 148.75(14) ?
    C33 C28 B1 C22 . . . . -38.68(19) ?
    C29 C28 B1 C34 . . . . -89.37(16) ?
    C33 C28 B1 C34 . . . . 83.20(16) ?
    C29 C28 B1 C40 . . . . 31.28(19) ?
    C33 C28 B1 C40 . . . . -156.15(14) ?
    C39 C34 B1 C22 . . . . -164.01(13) ?
    C35 C34 B1 C22 . . . . 22.4(2) ?
    C39 C34 B1 C28 . . . . 74.04(16) ?
    C35 C34 B1 C28 . . . . -99.51(16) ?
    C39 C34 B1 C40 . . . . -46.58(18) ?
    C35 C34 B1 C40 . . . . 139.86(14) ?
    C41 C40 B1 C22 . . . . 93.19(16) ?
    C45 C40 B1 C22 . . . . -80.86(16) ?
    C41 C40 B1 C28 . . . . -144.63(14) ?
    C45 C40 B1 C28 . . . . 41.32(18) ?
    C41 C40 B1 C34 . . . . -28.87(19) ?
    C45 C40 B1 C34 . . . . 157.08(13) ?
loop_
    _geom_hbond_atom_site_label_D
    _geom_hbond_atom_site_label_H
    _geom_hbond_atom_site_label_A
    _geom_hbond_site_symmetry_A
    _geom_hbond_distance_DH
    _geom_hbond_distance_HA
    _geom_hbond_distance_DA
    _geom_hbond_angle_DHA
    N2 H2 Cg1 2_556 0.88 2.45 3.303(2) 165
    N2 H2A Cg4 2_556 0.88 2.62 3.3297(18) 139
    C21 H21 Cg3 1_556 0.95 2.75 3.685(2) 167
    C25 H25 Cg8 2_556 0.95 2.79 3.632(2) 148
    C36 H36 Cg5 1_554 0.95 2.81 3.3593(18) 118
    C48 H48 Cg2 1_555 0.98 2.78 3.609(2) 143
    C48 H48A Cg3 1_555 0.99 2.61 3.488(2) 149
_shelx_space_group_comment
;
The symmetry employed for this shelxl refinement is uniquely defined
by the following loop, which should always be used as a source of
symmetry information in preference to the above space-group names.
They are only intended as comments.
;
_shelx_estimated_absorpt_T_min     0.979
_shelx_estimated_absorpt_T_max     0.989
_shelx_hkl_file
;
   0   1   0   26.96    2.59
   0   2   0    3.78    0.30
   0   2   0    3.27    0.31
   0   2   0    3.35    0.36
   0  -2   0    4.02    0.30
   0  -2   0    3.55    0.36
   0  -2   0    2.65    0.30
   0   3   0   76.08    8.04
   0   4   0   11.11    0.85
   0   4   0   10.11    0.88
   0  -4   0   11.92    0.86
   0  -4   0    9.69    0.94
   0  -4   0    9.09    0.87
   0   5   0    0.49    0.16
   0   5   0    0.61    0.16
   0  -5   0    0.76    0.20
   0  -5   0    0.52    0.14
   0   6   0    2.81    0.38
   0  -6   0    1.66    0.34
   0  -6   0    2.25    0.35
   0  -6   0    2.39    0.47
   0   7   0    2.39    0.36
   0  -7   0    1.92    0.44
   0  -7   0    1.74    0.32
   0  -7   0    2.46    0.43
   0   8   0    0.56    0.19
   0  -8   0    0.45    0.21
   0  -8   0    0.77    0.22
   0  -8   0    0.51    0.25
   0   9   0   25.70    2.06
   0  -9   0   25.40    2.06
   0  -9   0   25.17    2.15
   0  -9   0   25.79    2.15
   0  10   0   28.32    2.25
   0 -10   0   26.68    2.24
   0 -10   0   31.07    2.39
   0 -10   0   26.15    2.30
   0  11   0    0.06    0.12
   0 -11   0    0.30    0.17
   0 -11   0    0.31    0.24
   0 -11   0    0.16    0.13
   0  12   0    1.05    0.31
   0 -12   0    0.62    0.24
   0 -12   0    0.81    0.25
   0 -12   0    1.08    0.36
   0  13   0    0.49    0.24
   0 -13   0    0.45    0.22
   0  14   0    9.68    1.09
   0 -14   0    6.78    1.00
   0  15   0   -0.07    0.17
  -1  16   0    1.70    0.47
   1 -14   0    0.09    0.13
  -1  14   0    0.32    0.19
   1 -13   0    0.56    0.26
  -1  13   0    1.26    0.37
   1 -12   0    1.30    0.35
   1 -12   0    2.84    0.59
  -1  12   0    1.65    0.41
   1 -11   0   26.53    2.41
   1 -11   0   29.68    2.54
   1 -11   0   31.69    2.35
  -1  11   0   31.53    2.46
   1 -10   0    8.95    0.80
   1 -10   0    7.49    0.92
   1 -10   0    7.94    1.02
  -1  10   0    7.56    0.93
   1  -9   0   18.98    1.46
   1  -9   0   18.58    1.48
   1  -9   0   14.59    1.49
  -1   9   0   15.78    1.45
   1  -8   0   74.67    5.72
   1  -8   0   76.34    5.73
   1  -8   0   81.76    5.82
  -1   8   0   77.00    5.73
   1  -7   0    8.18    0.85
   1  -7   0    6.28    0.87
   1  -7   0    9.59    0.81
  -1   7   0    9.82    0.81
   1  -6   0    5.19    0.61
   1  -6   0    5.73    0.53
   1  -6   0    3.60    0.50
  -1   6   0    5.03    0.57
  -1   6   0    3.74    0.60
   1  -5   0    9.81    0.75
   1  -5   0    7.02    0.74
   1  -5   0    8.34    0.74
  -1   5   0    8.47    0.73
  -1   5   0    8.64    0.81
   1  -4   0   10.49    0.80
   1  -4   0   10.57    0.80
   1  -4   0    8.61    0.81
  -1   4   0    7.99    0.77
  -1   4   0   10.32    0.85
   1  -3   0    0.78    0.14
   1  -3   0    0.81    0.15
  -1   3   0    0.78    0.15
  -1   3   0    0.75    0.16
   1  -2   0   40.66    5.07
  -1   2   0   49.18    5.32
  -1   1   0  123.29   10.64
  -1   0   0   90.77    8.32
   1   1   0   22.90    1.69
   1   2   0    4.47    0.39
   1   2   0    4.25    0.42
  -1  -2   0    4.84    0.42
  -1  -2   0    5.48    0.39
   1   4   0    0.82    0.17
   1   4   0    1.37    0.25
  -1  -4   0    1.57    0.39
  -1  -4   0    1.02    0.18
  -1  -4   0    0.90    0.20
   1   5   0    3.24    0.46
   1   5   0    3.61    0.37
  -1  -5   0    4.08    0.70
  -1  -5   0    2.46    0.42
  -1  -5   0    4.23    0.38
   1   6   0   17.56    1.27
   1   6   0   15.43    1.33
  -1  -6   0   15.94    1.26
  -1  -6   0   12.90    1.44
  -1  -6   0   14.36    1.31
   1   7   0    2.67    0.49
   1   7   0    2.77    0.41
  -1  -7   0    3.21    0.44
  -1  -7   0    3.55    0.70
   1   8   0   36.84    2.95
  -1  -8   0   37.86    3.23
  -1  -8   0   35.21    3.04
  -1  -8   0   44.54    2.99
   1   9   0    8.23    0.83
  -1  -9   0    8.94    1.26
  -1  -9   0    8.28    1.04
  -1  -9   0    9.79    0.93
   1  10   0    0.90    0.26
  -1 -10   0    0.91    0.27
  -1 -10   0    0.44    0.30
  -1 -10   0    0.65    0.30
  -1 -11   0    9.28    0.88
  -1 -11   0    6.66    1.01
  -1 -11   0    9.21    1.20
   1  12   0    4.53    0.67
  -1 -12   0    4.43    0.73
  -1 -12   0    5.19    0.71
   1  13   0    1.91    0.45
  -1 -13   0    2.50    0.45
  -1 -14   0    1.95    0.46
  -2  16   0    0.17    0.16
   2 -14   0    1.17    0.41
  -2  14   0    0.53    0.26
   2 -13   0    3.90    0.68
  -2  13   0    7.71    0.90
   2 -12   0    8.88    1.26
   2 -12   0   11.86    1.12
  -2  12   0   12.07    1.14
   2 -11   0    2.55    0.51
   2 -11   0    3.73    0.49
   2 -11   0    2.87    0.58
  -2  11   0    2.96    0.53
   2 -10   0    8.91    0.82
   2 -10   0    6.40    0.66
   2 -10   0    8.04    1.00
  -2  10   0    7.51    0.78
   2  -9   0    6.72    0.89
   2  -9   0    8.13    0.71
   2  -9   0    7.50    0.77
  -2   9   0    7.28    0.76
  -2   9   0    7.56    0.82
   2  -8   0   22.93    2.18
   2  -8   0   23.29    1.85
   2  -8   0   22.74    1.78
  -2   8   0   24.11    1.93
  -2   8   0   20.77    1.82
   2  -7   0   14.52    1.21
   2  -7   0   12.44    1.13
  -2   7   0   13.11    1.14
  -2   7   0   13.83    1.23
   2  -6   0   -0.09    0.05
   2  -6   0    0.08    0.09
   2  -6   0   -0.03    0.08
  -2   6   0    0.15    0.11
  -2   6   0    0.11    0.15
   2  -5   0    4.46    0.46
   2  -5   0    5.38    0.50
  -2   5   0    4.58    0.48
  -2   5   0    5.98    0.54
   2  -4   0  112.15   14.41
  -2   4   0  129.60   13.02
   2  -3   0   42.29    2.93
  -2   3   0   37.23    2.94
   2  -2   0  103.03   10.59
  -2   2   0  102.15   10.49
   2  -1   0   23.51    4.65
  -2   1   0   33.21    4.51
  -2   0   0   27.33    3.97
   2   1   0   23.83    1.84
  -2  -1   0   25.64    1.87
   2   2   0    1.37    0.23
  -2  -2   0    1.56    0.17
  -2  -2   0    1.48    0.23
   2   3   0   44.24    3.34
   2   3   0   47.70    3.42
  -2  -3   0   46.07    3.41
   2   4   0    7.00    0.59
   2   4   0    6.89    0.66
  -2  -4   0    7.54    1.06
  -2  -4   0    6.75    0.59
  -2  -4   0    7.87    0.68
   2   5   0    0.06    0.07
   2   5   0    0.17    0.13
  -2  -5   0   -0.05    0.05
  -2  -5   0    0.20    0.13
  -2  -5   0    0.31    0.27
   2   6   0    1.94    0.30
   2   6   0    1.55    0.35
  -2  -6   0    2.31    0.64
  -2  -6   0    2.13    0.32
  -2  -6   0    2.02    0.39
   2   7   0    1.24    0.27
   2   7   0    2.51    0.48
  -2  -7   0    1.57    0.36
  -2  -7   0    2.06    0.32
  -2  -7   0    1.52    0.52
   2   8   0   18.45    1.68
   2   8   0   18.36    1.54
  -2  -8   0   19.35    1.94
  -2  -8   0   20.54    1.69
   2   9   0   11.94    1.02
  -2  -9   0   11.01    1.09
  -2  -9   0   12.41    1.68
  -2  -9   0   10.34    1.11
   2  10   0   56.02    3.91
  -2 -10   0   53.81    4.30
  -2 -10   0   49.94    4.04
  -2 -10   0   45.74    3.87
   2  11   0    8.24    0.85
  -2 -11   0    8.60    0.86
  -2 -11   0    8.10    1.26
  -2 -11   0    9.29    1.17
  -2 -12   0    0.93    0.40
  -2 -12   0    1.29    0.33
  -2 -13   0    0.35    0.20
  -2 -13   0    0.36    0.24
  -3  16   0    0.20    0.20
  -3  14   0    0.60    0.27
   3 -13   0    2.81    0.55
   3 -13   0    4.03    0.73
  -3  13   0    3.22    0.61
   3 -12   0    0.64    0.28
  -3  12   0    0.94    0.33
   3 -11   0    4.69    0.49
   3 -11   0    4.84    0.77
   3 -11   0    5.35    0.73
  -3  11   0    5.03    0.71
   3 -10   0    3.18    0.59
   3 -10   0    3.46    0.40
   3 -10   0    3.80    0.58
  -3  10   0    3.80    0.63
  -3  10   0    4.49    0.62
   3  -9   0   11.79    1.15
   3  -9   0   11.99    1.02
   3  -9   0   11.83    1.10
  -3   9   0   12.86    1.18
  -3   9   0   11.39    1.09
   3  -8   0   23.44    1.67
   3  -8   0   18.95    1.56
  -3   8   0   19.26    1.68
  -3   8   0   17.98    1.61
   3  -7   0    6.72    0.68
   3  -7   0    7.35    0.66
  -3   7   0    6.86    0.72
  -3   7   0    6.76    0.68
   3  -6   0   21.57    1.74
   3  -6   0   23.03    1.73
  -3   6   0   22.07    1.74
  -3   6   0   21.03    1.76
   3  -5   0    0.56    0.16
  -3   5   0    0.30    0.15
  -3   5   0    0.29    0.11
   3  -4   0   96.02   13.91
  -3   4   0  120.07   13.04
   3  -3   0  391.68   33.45
  -3   3   0  390.63   33.22
   3  -2   0   43.80    6.73
  -3   2   0   48.66    6.92
   3  -1   0    0.19    0.06
   3  -1   0    0.02    0.04
  -3   1   0    0.00    0.03
  -3   1   0    0.05    0.05
   3   0   0    1.56    0.23
  -3   0   0    1.35    0.21
  -3   0   0    1.87    0.16
   3   1   0    5.76    0.45
  -3  -1   0    4.12    0.35
  -3  -1   0    4.99    0.44
   3   2   0  101.61   10.40
  -3  -2   0   94.11   10.42
   3   3   0   39.33    2.93
  -3  -3   0   36.43    2.92
  -3  -3   0   40.31    2.85
   3   4   0   28.05    2.24
  -3  -4   0   29.26    2.25
  -3  -4   0   29.03    2.14
   3   5   0    9.80    0.91
  -3  -5   0    9.47    0.81
  -3  -5   0    9.72    0.91
  -3  -5   0   11.86    1.55
   3   6   0    2.90    0.51
  -3  -6   0    3.38    0.41
  -3  -6   0    3.99    0.90
   3   7   0    9.14    0.91
  -3  -7   0    9.86    0.92
  -3  -7   0    7.31    0.75
  -3  -7   0   10.35    1.57
   3   8   0    0.10    0.14
  -3  -8   0    0.03    0.08
  -3  -8   0   -0.15    0.14
  -3  -8   0   -0.11    0.09
   3   9   0   16.16    1.54
  -3  -9   0   14.41    2.09
  -3  -9   0   17.85    1.39
  -3  -9   0   15.18    1.50
  -3 -10   0   45.08    3.88
  -3 -10   0   44.31    3.33
  -3 -10   0   40.55    3.48
  -3 -11   0    4.05    0.61
  -3 -11   0    6.47    1.30
  -3 -12   0    3.01    0.94
  -3 -12   0    2.08    0.40
  -3 -13   0    0.24    0.19
  -4  16   0    0.45    0.27
  -4  15   0   -0.04    0.16
  -4  14   0    0.04    0.13
   4 -13   0    8.58    1.09
   4 -13   0    7.77    1.14
  -4  13   0    9.86    1.17
   4 -12   0    0.16    0.17
   4 -12   0   -0.14    0.07
  -4  12   0    0.16    0.15
   4 -11   0   16.07    1.44
   4 -11   0   14.23    1.46
  -4  11   0   15.26    1.46
  -4  11   0   17.38    1.46
   4 -10   0    9.64    0.92
   4 -10   0    7.40    1.03
  -4  10   0    9.12    0.91
  -4  10   0    8.96    0.96
   4  -9   0    1.12    0.28
   4  -9   0    0.89    0.29
  -4   9   0    0.54    0.25
  -4   9   0    0.53    0.19
   4  -8   0   15.96    1.61
  -4   8   0   18.48    1.62
  -4   8   0   22.03    1.60
   4  -7   0   23.55    1.85
  -4   7   0   22.94    1.84
  -4   7   0   22.65    1.88
   4  -6   0   29.92    2.21
  -4   6   0   26.52    2.19
  -4   6   0   28.69    2.25
  -4   5   0   98.01    7.22
   4  -4   0   40.24    3.01
  -4   4   0   41.70    3.13
  -4   4   0   39.40    3.01
   4  -3   0   37.06    2.76
  -4   3   0   37.59    2.77
   4  -2   0   90.18   11.28
  -4   2   0   78.62   10.58
   4  -1   0   29.39    2.14
   4  -1   0   28.74    2.18
  -4   1   0   29.14    2.18
  -4   1   0   29.22    2.14
   4   0   0    1.65    0.24
  -4   0   0    1.21    0.13
  -4   0   0    1.23    0.21
   4   1   0    0.07    0.08
  -4  -1   0    0.00    0.03
  -4  -1   0    0.05    0.07
   4   2   0  269.56   24.74
  -4  -2   0  288.74   25.37
   4   3   0   28.17    2.29
  -4  -3   0   30.85    2.30
   4   4   0    0.70    0.21
  -4  -4   0    1.07    0.16
  -4  -4   0    0.61    0.20
   4   5   0    0.65    0.22
  -4  -5   0    0.96    0.48
  -4  -5   0    0.49    0.21
  -4  -5   0    0.37    0.11
  -4  -6   0    0.28    0.21
  -4  -6   0    0.93    0.19
  -4  -6   0    1.22    0.62
   4   7   0    1.36    0.38
  -4  -7   0    1.96    0.72
  -4  -7   0    3.26    0.56
  -4  -7   0    1.48    0.27
   4   8   0   15.06    1.41
  -4  -8   0   13.19    1.19
  -4  -8   0   17.72    2.30
  -4  -8   0   15.79    1.41
   4   9   0   24.14    2.03
  -4  -9   0   24.98    2.04
  -4  -9   0   20.33    1.77
  -4  -9   0   21.24    2.40
  -4 -10   0    7.33    1.02
  -4 -10   0    8.00    1.51
  -4 -11   0   14.32    1.24
  -4 -11   0   13.21    2.03
  -4 -12   0    2.49    0.56
  -5  16   0    1.99    0.49
  -5  15   0    9.75    1.32
  -5  14   0    5.91    0.90
   5 -13   0    6.72    1.02
   5 -13   0    8.49    1.03
  -5  13   0    7.07    0.82
  -5  13   0    6.94    0.97
   5 -12   0   10.66    1.33
   5 -12   0   11.95    1.12
  -5  12   0    9.63    1.07
   5 -11   0    0.19    0.16
   5 -11   0    0.10    0.13
  -5  11   0    0.38    0.24
   5 -10   0    3.68    0.60
  -5  10   0    4.32    0.71
  -5  10   0    3.64    0.69
   5  -9   0    9.30    0.93
  -5   9   0   10.19    1.01
  -5   9   0    9.68    0.94
   5  -8   0    0.27    0.17
  -5   8   0   -0.02    0.11
  -5   8   0    0.19    0.13
   5  -7   0   35.18    2.88
  -5   7   0   38.27    2.96
  -5   7   0   39.36    2.91
   5  -6   0    9.98    0.83
  -5   6   0    7.82    0.80
  -5   6   0    9.11    0.90
   5  -5   0    3.23    0.42
  -5   5   0    2.52    0.48
  -5   5   0    2.94    0.39
  -5   4   0  205.13   22.04
  -5   3   0   76.17   11.16
   5  -2   0    6.25    0.57
   5  -2   0    6.60    0.54
  -5   2   0    6.59    0.58
  -5   2   0    5.93    0.53
   5  -1   0    1.24    0.24
   5  -1   0    1.57    0.19
  -5   1   0    1.15    0.17
  -5   1   0    1.73    0.26
   5   0   0    3.25    0.44
  -5   0   0    3.20    0.42
  -5   0   0    4.00    0.31
  -5  -1   0    0.72    0.19
   5   2   0   86.07    5.99
  -5  -2   0   76.41    5.96
   5   3   0    0.33    0.17
  -5  -3   0    0.32    0.17
  -5  -3   0    0.34    0.07
   5   4   0    0.01    0.10
  -5  -4   0    0.04    0.13
   5   5   0    2.40    0.44
  -5  -5   0    2.42    0.45
  -5  -5   0    2.00    0.27
  -5  -5   0    3.79    0.98
   5   6   0    5.97    0.79
  -5  -6   0    4.58    0.45
  -5  -6   0    8.12    1.53
   5   7   0    2.82    0.55
  -5  -7   0    2.99    0.55
  -5  -7   0    4.01    1.10
  -5  -7   0    2.69    0.36
   5   8   0    1.26    0.38
  -5  -8   0    1.61    0.27
  -5  -8   0    1.65    0.66
  -5  -8   0    1.30    0.40
  -5  -9   0    1.19    0.65
  -5  -9   0    0.73    0.33
  -5 -10   0    3.13    1.03
  -5 -10   0    4.07    0.50
  -5 -11   0    0.27    0.41
  -6  16   0    2.06    0.52
  -6  15   0    0.05    0.16
  -6  14   0    0.79    0.31
   6 -13   0    0.21    0.18
   6 -13   0    0.10    0.17
  -6  13   0   -0.04    0.16
  -6  13   0    0.19    0.18
   6 -12   0   12.25    1.26
   6 -12   0   12.20    1.56
  -6  12   0   13.04    1.35
  -6  12   0   14.16    1.29
   6 -11   0   23.25    1.81
  -6  11   0   19.08    1.84
  -6  11   0   18.80    1.75
   6 -10   0   13.93    1.30
  -6  10   0   15.66    1.40
  -6  10   0   12.61    1.35
   6  -9   0    3.74    0.59
  -6   9   0    3.01    0.52
  -6   9   0    4.58    0.71
   6  -8   0   -0.13    0.06
  -6   8   0    0.14    0.16
  -6   8   0    0.03    0.08
   6  -7   0    0.57    0.20
  -6   7   0    0.72    0.22
  -6   7   0    1.10    0.32
   6  -6   0   21.89    1.84
  -6   6   0   25.13    2.02
  -6   6   0   23.28    1.86
   6  -5   0    0.47    0.16
  -6   5   0    0.55    0.16
  -6   5   0    0.73    0.28
   6  -4   0    3.35    0.44
   6  -4   0    3.43    0.46
  -6   4   0    4.05    0.40
   6  -3   0    0.64    0.18
   6  -3   0    0.63    0.16
   6  -2   0   24.32    1.68
   6  -2   0   21.59    1.73
  -6   2   0   21.70    1.73
  -6   2   0   20.60    1.67
   6  -1   0    0.86    0.21
  -6   1   0    0.92    0.21
  -6   1   0    0.61    0.13
   6   0   0   20.75    1.71
  -6   0   0   22.20    1.71
  -6   0   0   21.74    1.59
   6   1   0    1.91    0.35
  -6  -1   0    1.82    0.32
   6   2   0    0.25    0.14
  -6  -2   0    0.06    0.11
   6   3   0    7.10    0.73
   6   4   0    0.64    0.25
  -6  -4   0    0.69    0.26
   6   5   0    4.36    0.64
  -6  -5   0    3.42    0.59
  -6  -5   0    3.64    1.09
   6   6   0    7.89    0.98
  -6  -6   0    6.85    0.94
  -6  -6   0    8.14    1.74
   6   7   0    0.03    0.12
  -6  -7   0    0.07    0.17
  -6  -7   0   -0.06    0.20
  -6  -7   0    0.01    0.05
   6   8   0   13.07    1.19
  -6  -8   0    8.92    0.80
  -6  -8   0   10.76    1.11
  -6  -8   0   14.14    2.27
   6   9   0    0.89    0.36
  -6  -9   0    1.03    0.18
  -6  -9   0    1.57    0.73
  -6 -10   0    1.76    0.85
  -7  16   0   16.12    1.65
  -7  15   0   52.96    4.10
  -7  15   0   47.71    4.16
  -7  14   0    6.77    1.08
  -7  14   0    9.76    1.20
   7 -13   0   30.93    3.00
   7 -13   0   41.39    3.02
  -7  13   0   35.61    3.07
  -7  13   0   36.83    2.98
  -7  12   0    2.44    0.50
  -7  12   0    0.87    0.36
   7 -11   0    2.79    0.54
  -7  11   0    1.88    0.53
  -7  11   0    3.20    0.56
   7 -10   0   26.30    2.13
  -7  10   0   25.71    2.13
  -7  10   0   24.35    2.20
   7  -9   0   21.81    1.85
  -7   9   0   23.52    1.99
  -7   9   0   21.53    1.86
   7  -8   0   17.58    1.58
  -7   8   0   18.24    1.72
  -7   8   0   21.34    1.63
   7  -7   0   64.66    4.81
  -7   7   0   63.78    4.83
  -7   7   0   64.53    5.00
   7  -6   0   16.22    1.38
  -7   6   0   17.30    1.39
  -7   6   0   16.32    1.57
   7  -5   0    1.58    0.30
   7  -5   0    1.40    0.29
  -7   5   0    1.51    0.28
   7  -4   0   44.13    3.44
   7  -4   0   48.57    3.42
  -7   4   0   44.22    3.41
   7  -3   0   19.93    1.66
   7  -3   0   21.66    1.62
  -7   3   0   20.88    1.62
   7  -2   0    9.84    0.77
   7  -2   0    6.58    0.64
  -7   2   0    8.03    0.74
  -7   2   0    7.98    0.66
   7  -1   0  105.78    7.75
   7   0   0    8.99    0.86
  -7   0   0    9.27    0.84
   7   1   0    5.50    0.65
  -7  -1   0    3.77    0.54
   7   2   0   31.13    2.50
  -7  -2   0   31.81    2.49
   7   3   0    7.18    0.94
  -7  -3   0   10.14    0.90
   7   4   0    0.14    0.17
  -7  -4   0   -0.27    0.14
   7   5   0   10.79    1.08
  -7  -5   0   10.78    1.07
  -7  -5   0   10.37    1.98
   7   6   0    1.31    0.40
  -7  -6   0    2.03    0.86
  -7  -6   0    1.88    0.46
   7   7   0    1.05    0.36
  -7  -7   0    1.46    0.81
   7   8   0    1.07    0.37
  -7  -8   0    2.27    1.16
  -7  -8   0    1.23    0.44
   7   9   0    0.39    0.28
  -7  -9   0    0.70    0.61
  -8  16   0    2.38    0.59
  -8  15   0   27.64    2.63
  -8  15   0   31.94    2.62
  -8  14   0    0.49    0.28
  -8  14   0    0.77    0.40
   8 -13   0   11.10    1.22
  -8  13   0   13.80    1.29
  -8  13   0   11.47    1.55
   8 -12   0    3.87    0.65
  -8  12   0    3.60    0.66
  -8  12   0    4.22    0.81
   8 -11   0    0.08    0.15
  -8  11   0    0.45    0.25
  -8  11   0    0.04    0.21
   8 -10   0   96.82    7.02
  -8  10   0   86.85    7.14
  -8  10   0   97.77    7.03
   8  -9   0   21.33    1.83
  -8   9   0   21.23    1.83
  -8   9   0   22.66    2.01
   8  -8   0    1.76    0.37
  -8   8   0    1.70    0.48
  -8   8   0    1.87    0.37
  -8   7   0   15.78    1.53
  -8   7   0   14.51    1.30
   8  -6   0   11.84    1.02
   8  -6   0   11.91    1.05
  -8   6   0   10.41    1.00
  -8   6   0   11.55    1.25
   8  -5   0    1.40    0.30
   8  -5   0    1.59    0.29
  -8   5   0    0.92    0.23
   8  -4   0    2.12    0.38
   8  -4   0    2.58    0.36
  -8   4   0    2.43    0.36
   8  -3   0    0.79    0.18
   8  -3   0    0.72    0.22
  -8   3   0    0.75    0.18
   8  -2   0    1.75    0.35
   8  -2   0    1.98    0.26
  -8   2   0    1.68    0.25
  -8   2   0    1.71    0.34
   8  -1   0   11.50    1.15
  -8   1   0   15.10    1.04
  -8   1   0   12.10    1.15
   8   0   0   18.90    1.59
  -8   0   0   18.72    1.56
   8   1   0   25.74    2.24
  -8  -1   0   30.26    2.25
   8   2   0    8.73    0.86
  -8  -2   0    7.69    0.81
   8   3   0    0.45    0.22
  -8  -3   0    0.22    0.19
   8   4   0   27.96    2.22
  -8  -4   0   24.50    2.17
   8   5   0   -0.03    0.13
  -8  -5   0    0.30    0.20
   8   6   0    0.33    0.25
  -8  -6   0    0.08    0.48
   8   7   0   -0.04    0.08
  -8  -7   0    0.20    0.23
  -8  -7   0   -0.18    0.27
   8   8   0    2.63    0.62
   8   9   0    1.11    0.40
  -8 -10   0    0.47    0.58
  -9  17   0    2.81    0.71
  -9  16   0    0.34    0.27
  -9  15   0    3.21    0.78
  -9  15   0    3.86    0.74
  -9  14   0    3.98    0.83
  -9  14   0    4.44    0.77
   9 -13   0    1.28    0.46
  -9  13   0    2.42    0.54
  -9  13   0    1.74    0.55
   9 -12   0   14.19    1.46
  -9  12   0   16.75    1.64
  -9  12   0   16.00    1.49
   9 -11   0    5.35    0.78
  -9  11   0    4.00    0.81
  -9  11   0    3.80    0.65
   9 -10   0    2.43    0.49
  -9  10   0    1.61    0.50
  -9  10   0    2.17    0.44
   9  -9   0    7.85    0.97
  -9   9   0    8.39    1.22
   9  -8   0    0.86    0.27
  -9   8   0    0.80    0.37
  -9   8   0    0.83    0.26
   9  -7   0   19.33    1.72
   9  -7   0   20.80    1.78
  -9   7   0   22.47    2.04
  -9   7   0   22.07    1.75
   9  -6   0    5.17    0.63
   9  -6   0    5.01    0.67
  -9   6   0    5.47    0.66
  -9   6   0    3.82    0.83
   9  -5   0    2.57    0.47
   9  -5   0    4.20    0.52
  -9   5   0    4.01    0.51
   9  -4   0   38.51    2.89
   9  -4   0   34.64    2.80
  -9   4   0   38.35    2.82
   9  -3   0   15.53    1.38
   9  -3   0   16.76    1.28
  -9   3   0   15.87    1.29
   9  -2   0   24.60    1.94
  -9   2   0   22.00    1.92
  -9   2   0   23.96    1.79
   9  -1   0    0.16    0.19
  -9   1   0    0.48    0.10
  -9   1   0    0.49    0.20
   9   0   0   11.33    1.09
  -9   0   0   11.81    1.07
   9   1   0    1.00    0.30
  -9  -1   0    0.59    0.23
   9   2   0   15.65    1.40
  -9  -2   0   14.85    1.36
   9   3   0    0.11    0.15
  -9  -3   0   -0.12    0.12
   9   4   0    3.03    0.58
  -9  -4   0    2.95    0.54
   9   5   0    6.76    0.96
  -9  -5   0    9.49    2.24
   9   6   0    0.38    0.19
  -9  -6   0   -0.15    0.15
   9   7   0    7.62    1.07
   9   8   0    0.19    0.19
  -9  -9   0    0.07    0.32
 -10  17   0    0.08    0.25
 -10  16   0    2.72    0.74
 -10  15   0    0.47    0.27
 -10  15   0    1.47    0.56
 -10  14   0    0.00    0.19
 -10  14   0    0.52    0.35
 -10  13   0   10.20    1.25
 -10  13   0    9.85    1.47
  10 -12   0   18.33    1.62
 -10  12   0   15.01    1.71
 -10  12   0   17.35    1.59
  10 -11   0    3.72    0.78
 -10  11   0    1.94    0.70
 -10  11   0    2.25    0.50
  10 -10   0   21.57    1.90
 -10  10   0   22.36    1.91
  10  -9   0    5.99    0.86
  10  -9   0    6.82    0.84
 -10   9   0    5.57    0.78
 -10   9   0    5.80    1.15
  10  -8   0    0.10    0.14
  10  -8   0   -0.03    0.09
 -10   8   0    0.03    0.18
 -10   8   0   -0.12    0.06
  10  -7   0    2.33    0.45
  10  -7   0    3.92    0.60
 -10   7   0    3.96    0.84
 -10   7   0    3.04    0.49
  10  -6   0    6.61    0.68
  10  -6   0    6.77    0.84
 -10   6   0    6.39    0.67
 -10   6   0    6.03    1.15
  10  -5   0   12.33    1.14
  10  -5   0   13.81    1.23
 -10   5   0   14.55    1.17
  10  -4   0   54.19    4.06
  10  -4   0   54.76    3.94
 -10   4   0   49.83    3.93
  10  -3   0    4.37    0.62
  10  -3   0    4.19    0.48
 -10   3   0    4.00    0.47
  10  -2   0   25.38    2.16
 -10   2   0   27.91    2.17
 -10   2   0   26.07    1.98
  10  -1   0    0.31    0.21
 -10   1   0    0.57    0.22
  10   0   0    2.89    0.50
 -10   0   0    1.97    0.41
  10   1   0    9.23    0.95
 -10  -1   0    8.56    0.89
  10   2   0    0.04    0.15
 -10  -2   0    0.06    0.11
  10   3   0    2.48    0.52
 -10  -3   0    2.97    0.55
  10   4   0    3.67    0.64
 -10  -4   0    3.23    0.60
  10   5   0    1.09    0.33
 -10  -5   0    0.37    0.26
  10   6   0    0.91    0.34
  10   7   0    0.49    0.25
 -11  17   0    1.25    0.80
 -11  16   0    1.85    0.67
 -11  15   0    0.02    0.20
 -11  15   0    0.35    0.26
 -11  14   0    1.52    0.58
 -11  14   0    1.88    0.53
 -11  13   0    1.05    0.35
 -11  13   0    0.46    0.30
  11 -12   0    2.00    0.46
 -11  12   0    1.79    0.62
 -11  12   0    1.99    0.48
  11 -11   0    0.44    0.23
 -11  11   0    0.63    0.38
 -11  11   0    0.59    0.28
  11 -10   0    2.70    0.55
  11 -10   0    2.61    0.50
 -11  10   0    2.29    0.67
 -11  10   0    2.13    0.46
  11  -9   0    2.17    0.45
  11  -9   0    2.75    0.54
 -11   9   0    2.39    0.68
 -11   9   0    2.50    0.47
  11  -8   0    0.02    0.12
  11  -8   0    0.30    0.17
 -11   8   0    0.12    0.17
 -11   8   0   -0.03    0.15
  11  -7   0    0.16    0.17
  11  -7   0    0.26    0.19
 -11   7   0    0.33    0.33
 -11   7   0    0.40    0.19
  11  -6   0    8.48    0.97
  11  -6   0   10.48    1.01
 -11   6   0    9.33    1.53
 -11   6   0   11.46    0.96
  11  -5   0   19.20    1.57
 -11   5   0   19.34    1.58
  11  -4   0   10.69    0.93
 -11   4   0   11.07    0.95
 -11   3   0   13.47    1.09
  11  -2   0   43.75    3.40
 -11   2   0   40.63    3.05
  11  -1   0    2.03    0.45
 -11   1   0    2.23    0.44
  11   0   0    4.02    0.64
 -11   0   0    3.43    0.59
  11   1   0    3.05    0.56
 -11  -1   0    1.94    0.44
  11   2   0    0.81    0.28
 -11  -2   0    0.41    0.21
  11   3   0    0.13    0.16
 -11  -3   0    0.00    0.13
  11   4   0    0.56    0.27
 -11  -4   0    0.06    0.22
  11   5   0   -0.06    0.11
  11   6   0    4.20    0.77
 -12  17   0    1.80    0.64
 -12  16   0    0.89    0.48
 -12  15   0    0.36    0.30
 -12  14   0    7.30    1.28
 -12  14   0    7.36    1.06
 -12  13   0    2.90    0.70
 -12  13   0    3.03    0.79
  12 -12   0   -0.08    0.11
 -12  12   0    0.00    0.17
 -12  12   0    0.21    0.22
  12 -11   0    4.17    0.72
  12 -11   0    3.86    0.66
 -12  11   0    2.79    0.59
 -12  11   0    4.10    0.94
  12 -10   0    0.00    0.12
  12 -10   0    0.20    0.20
 -12  10   0   -0.02    0.11
 -12  10   0    0.03    0.23
  12  -9   0    1.35    0.40
  12  -9   0    0.92    0.29
 -12   9   0    1.00    0.30
 -12   9   0    1.03    0.52
  12  -8   0    7.25    0.90
  12  -8   0    4.29    0.67
 -12   8   0    4.01    0.96
 -12   8   0    3.90    0.63
  12  -7   0    4.91    0.76
  12  -7   0    6.12    0.76
 -12   7   0    5.27    1.13
 -12   7   0    5.86    0.74
  12  -6   0    0.79    0.24
  12  -6   0    0.85    0.31
 -12   6   0    0.61    0.22
 -12   6   0    0.71    0.46
  12  -5   0   10.62    0.96
  12  -5   0   10.38    1.08
 -12   5   0   11.24    0.98
  12  -4   0   12.12    1.16
 -12   4   0   11.48    0.99
  12  -3   0    1.74    0.43
 -12   3   0    2.09    0.36
  12  -2   0    1.10    0.34
  12  -1   0    6.34    0.87
 -12   1   0    5.66    0.83
  12   0   0    4.64    0.71
 -12   0   0    4.64    0.73
  12   1   0   16.46    1.43
 -12  -1   0   12.68    1.34
  12   2   0    0.19    0.18
 -12  -2   0    0.15    0.17
  12   3   0    0.90    0.32
  12   5   0    0.35    0.20
 -13  17   0    0.13    0.26
 -13  16   0    0.58    0.43
 -13  15   0    0.16    0.26
  13 -14   0   17.86    1.87
 -13  14   0   19.14    2.10
 -13  14   0   20.34    1.86
  13 -13   0   17.29    1.67
 -13  13   0   17.00    1.60
 -13  13   0   13.26    1.99
 -13  12   0    0.93    0.52
 -13  12   0    1.25    0.38
  13 -11   0    6.28    0.95
  13 -11   0    5.95    0.88
 -13  11   0    6.01    0.89
 -13  11   0    6.50    1.30
  13 -10   0    3.51    0.65
  13 -10   0    5.32    0.82
 -13  10   0    4.06    0.66
 -13  10   0    2.89    0.88
  13  -9   0    1.57    0.38
  13  -9   0    2.32    0.52
 -13   9   0    1.50    0.65
 -13   9   0    1.43    0.37
  13  -8   0    0.93    0.28
  13  -8   0    0.56    0.28
 -13   8   0    1.09    0.31
 -13   8   0    0.74    0.54
  13  -7   0    6.66    0.84
  13  -7   0    8.61    1.03
 -13   7   0    7.65    0.89
 -13   7   0    5.97    1.26
  13  -6   0   20.19    1.71
  13  -6   0   20.87    1.86
 -13   6   0   21.16    1.73
 -13   6   0   22.39    2.36
  13  -5   0   -0.03    0.12
  13  -5   0   -0.12    0.12
 -13   5   0    0.07    0.09
  13  -4   0    1.32    0.39
 -13   4   0    1.49    0.27
  13  -3   0   -0.16    0.12
  13  -2   0   11.58    1.19
  13  -1   0    6.23    0.91
  13   0   0   10.11    1.08
 -13   0   0    9.79    1.06
  13   1   0   10.28    1.11
  13   2   0    1.67    0.42
  13   3   0    0.54    0.25
  13   4   0    0.35    0.21
 -14  17   0    0.50    0.49
  14 -13   0    1.46    0.47
  14 -12   0    0.19    0.23
 -14  12   0   -0.05    0.14
 -14  12   0    0.36    0.58
  14 -11   0    1.27    0.46
 -14  11   0    0.04    0.29
 -14  11   0    0.79    0.29
  14 -10   0    1.72    0.46
  14 -10   0    1.40    0.36
 -14  10   0    1.25    0.57
 -14  10   0    0.81    0.28
  14  -9   0    1.69    0.42
  14  -9   0    1.62    0.40
 -14   9   0    2.21    0.78
 -14   9   0    1.24    0.35
  14  -8   0    2.86    0.49
  14  -8   0    1.45    0.43
 -14   8   0    2.33    0.46
 -14   8   0    2.02    0.78
  14  -7   0    0.53    0.21
  14  -7   0    0.43    0.26
 -14   7   0    0.11    0.13
 -14   7   0    0.53    0.43
  14  -6   0    4.54    0.75
  14  -6   0    4.96    0.62
 -14   6   0    5.15    0.65
 -14   6   0    5.04    1.21
  14  -5   0   -0.07    0.16
 -14   5   0    0.00    0.07
 -14   5   0   -0.08    0.22
  14  -4   0   -0.11    0.15
 -14   4   0    0.11    0.09
  14  -3   0   10.43    1.12
  14  -2   0    0.57    0.28
  14  -1   0   12.79    1.31
  14   0   0    0.89    0.33
  14   1   0    2.23    0.51
  14   2   0    0.99    0.34
 -15  17   0    1.22    0.66
 -15  16   0    0.14    0.33
 -15  15   0    5.46    1.24
 -15  14   0    3.08    0.93
 -15  13   0    0.08    0.17
 -15  13   0    0.22    0.26
  15 -12   0    0.20    0.24
 -15  12   0    0.45    0.40
 -15  12   0    0.01    0.13
  15 -11   0    8.45    1.19
 -15  11   0   10.04    1.22
  15 -10   0    0.67    0.26
  15 -10   0    0.78    0.36
 -15  10   0    1.11    0.76
 -15  10   0    1.14    0.33
  15  -9   0    0.95    0.40
 -15   9   0    0.83    0.32
  15  -8   0    0.53    0.21
  15  -8   0    0.88    0.41
 -15   8   0    0.59    0.23
  15  -7   0    0.29    0.26
  15  -7   0    0.32    0.19
 -15   7   0    0.19    0.24
  15  -6   0    1.19    0.42
 -15   6   0    0.84    0.23
  15  -5   0    1.39    0.44
 -15   5   0    1.53    0.27
  15  -4   0    0.27    0.26
  15  -3   0   10.55    1.32
  15  -2   0    1.19    0.59
  15  -1   0    0.59    0.25
  15   0   0    0.36    0.17
 -16  12   0   -0.01    0.15
  16 -10   0    4.05    0.86
 -16  10   0    4.59    0.74
  16  -9   0    0.76    0.41
  16  -9   0    0.25    0.16
 -16   9   0    0.62    0.24
  16  -8   0    0.02    0.24
  16  -8   0    0.36    0.25
 -16   8   0    0.35    0.18
  16  -7   0    1.01    0.41
 -16   7   0    0.77    0.25
  16  -6   0    2.97    0.66
  16  -5   0    4.20    0.76
  16  -4   0    0.44    0.28
  16  -3   0    3.39    0.67
  16  -2   0    0.73    0.31
 -17  12   0    0.58    0.26
 -17  11   0    1.74    0.43
 -17  10   0    9.21    1.15
 -17   9   0    2.85    0.55
 -18  11   1    5.19    0.81
  17  -4  -1    1.32    0.40
  17  -5  -1    0.55    0.29
  17  -6  -1    0.64    0.35
  17  -7  -1   -0.05    0.19
 -17   8   1    0.18    0.14
  17  -8  -1   -0.09    0.18
 -17   9   1    0.25    0.17
  17  -9  -1   -0.08    0.18
 -17  10   1    2.47    0.52
 -17  11   1    6.82    0.97
 -17  12   1    0.92    0.40
  16  -1  -1    0.69    0.39
  16  -3  -1    0.59    0.26
  16  -4  -1    0.23    0.23
  16  -5  -1    0.44    0.30
 -16   6   1    0.44    0.19
  16  -6  -1    0.93    0.39
 -16   7   1    0.21    0.15
  16  -7  -1    0.04    0.21
 -16   8   1    2.71    0.51
  16  -8  -1    3.85    0.59
 -16   9   1    0.72    0.26
  16  -9  -1    0.07    0.20
  16  -9  -1    0.90    0.29
 -16  10   1    6.34    0.87
  16 -10  -1    4.79    0.83
  16 -11  -1    2.35    0.58
 -16  12   1    1.75    0.47
  15   0  -1    3.74    0.65
  15  -1  -1    0.43    0.21
  15  -2  -1    2.41    0.55
  15  -3  -1    4.23    0.72
 -15   4   1    4.66    0.46
  15  -4  -1    4.73    0.75
 -15   5   1    1.79    0.32
  15  -5  -1    1.67    0.47
 -15   6   1    3.83    0.54
  15  -6  -1    2.85    0.59
 -15   7   1    4.07    1.43
 -15   7   1    2.34    0.44
  15  -7  -1    2.12    0.41
  15  -7  -1    2.18    0.51
 -15   8   1    0.75    0.52
 -15   8   1    1.36    0.35
  15  -8  -1    0.89    0.30
  15  -8  -1    0.83    0.34
 -15   9   1    5.66    0.81
 -15   9   1    7.60    1.51
  15  -9  -1    5.01    0.76
  15  -9  -1    6.21    0.90
 -15  10   1    0.63    0.41
 -15  10   1    0.22    0.18
  15 -10  -1    0.31    0.26
  15 -10  -1    0.88    0.28
 -15  11   1    3.16    0.60
 -15  11   1    2.74    0.85
  15 -11  -1    3.16    0.64
 -15  12   1    3.60    0.67
 -15  12   1    3.26    0.92
  15 -12  -1    3.72    0.72
 -15  13   1   -0.18    0.14
 -15  13   1    0.09    0.16
  15 -13  -1    0.01    0.21
 -15  14   1    4.83    1.17
 -15  15   1    0.43    0.41
 -15  16   1    1.92    0.71
 -15  17   1    0.87    0.53
  14   2  -1    0.51    0.23
  14   1  -1    0.86    0.28
  14   0  -1    0.69    0.27
  14  -1  -1    1.58    0.39
  14  -2  -1    7.85    1.02
  14  -3  -1    2.34    0.51
 -14   4   1    3.11    0.41
  14  -4  -1    2.54    0.53
 -14   5   1    5.63    0.68
  14  -5  -1    5.74    0.82
 -14   6   1    3.41    0.55
  14  -6  -1    3.74    0.65
  14  -6  -1    5.04    0.64
 -14   7   1    1.00    0.33
 -14   7   1    0.97    0.57
  14  -7  -1    0.71    0.29
  14  -7  -1    0.52    0.22
 -14   8   1    2.05    0.44
  14  -8  -1    1.56    0.43
  14  -8  -1    2.14    0.43
 -14   9   1    8.62    1.05
 -14   9   1    6.44    1.46
  14  -9  -1    8.09    1.01
  14  -9  -1    9.08    1.10
 -14  10   1    2.32    0.78
 -14  10   1    0.67    0.30
  14 -10  -1    1.20    0.39
  14 -10  -1    1.13    0.34
 -14  11   1    6.66    1.28
 -14  11   1    7.14    0.99
  14 -11  -1    6.67    0.97
 -14  12   1    0.11    0.16
 -14  12   1    0.20    0.32
  14 -12  -1    0.04    0.15
 -14  13   1   12.86    1.28
 -14  13   1   10.73    1.74
  14 -13  -1   10.08    1.43
 -14  14   1    0.51    0.37
 -14  14   1    1.04    0.46
 -14  15   1    7.59    1.38
 -14  16   1   13.85    2.00
 -14  17   1    5.70    1.18
  13   4  -1    2.17    0.58
  13   3  -1    0.51    0.23
 -13  -2   1    0.43    0.22
  13   2  -1    0.72    0.27
 -13  -1   1    0.45    0.20
  13   1  -1    1.26    0.35
  13   0  -1    5.83    0.83
  13  -1  -1    3.01    0.56
  13  -2  -1    2.41    0.49
 -13   3   1    1.77    0.28
  13  -3  -1    1.15    0.36
 -13   4   1    0.76    0.21
  13  -4  -1    0.98    0.32
 -13   5   1    6.15    0.63
  13  -5  -1    5.69    0.81
  13  -5  -1    6.05    0.94
 -13   6   1    1.22    0.31
  13  -6  -1    1.52    0.33
  13  -6  -1    1.06    0.33
 -13   7   1    0.78    0.46
 -13   7   1    0.34    0.22
  13  -7  -1    0.06    0.17
  13  -7  -1    0.09    0.17
 -13   8   1    0.13    0.15
 -13   8   1    0.64    0.45
  13  -8  -1   -0.07    0.10
  13  -8  -1    0.10    0.17
 -13   9   1    0.13    0.35
 -13   9   1    0.35    0.20
  13  -9  -1    0.33    0.18
  13  -9  -1    0.30    0.21
 -13  10   1    2.89    0.55
 -13  10   1    3.68    0.90
  13 -10  -1    3.24    0.58
  13 -10  -1    2.40    0.54
 -13  11   1    1.19    0.36
 -13  11   1    0.45    0.36
  13 -11  -1    0.63    0.27
  13 -11  -1    0.97    0.35
 -13  12   1   -0.21    0.18
 -13  12   1    0.18    0.19
  13 -12  -1    0.05    0.19
 -13  13   1    0.24    0.24
 -13  13   1    0.01    0.20
 -13  14   1    0.61    0.33
 -13  14   1    0.21    0.23
 -13  15   1    0.29    0.28
 -13  16   1    3.09    0.84
 -13  17   1    1.65    0.61
  12   6  -1    5.71    1.21
  12   5  -1    0.50    0.25
 -12  -4   1    0.53    0.26
  12   4  -1    0.30    0.19
 -12  -3   1    9.89    1.06
  12   3  -1   10.67    1.09
 -12  -2   1    4.77    0.74
  12   2  -1    5.86    0.81
 -12  -1   1    1.09    0.33
  12   1  -1    0.52    0.25
 -12   0   1    4.97    0.73
  12   0  -1    5.50    0.78
  12  -1  -1   15.36    1.41
 -12   3   1    4.51    0.52
 -12   4   1    1.20    0.25
 -12   5   1   15.87    1.33
  12  -5  -1   17.21    1.52
  12  -5  -1   14.03    1.28
 -12   6   1    5.63    0.74
  12  -6  -1    6.93    0.77
  12  -6  -1    5.48    0.76
 -12   7   1    9.27    0.91
  12  -7  -1    8.83    0.89
  12  -7  -1    8.51    0.91
 -12   8   1    2.44    0.46
 -12   8   1    2.01    0.64
  12  -8  -1    2.82    0.48
  12  -8  -1    1.21    0.35
 -12   9   1   10.69    1.14
 -12   9   1   10.16    1.66
  12  -9  -1   13.16    1.22
  12  -9  -1   12.94    1.18
 -12  10   1    1.45    0.56
 -12  10   1    1.87    0.44
  12 -10  -1    2.14    0.49
  12 -10  -1    1.85    0.43
 -12  11   1    4.90    0.76
 -12  11   1    3.79    0.93
  12 -11  -1    4.38    0.72
  12 -11  -1    4.64    0.76
 -12  12   1    0.16    0.20
 -12  12   1   -0.07    0.12
 -12  13   1    4.50    0.91
 -12  13   1    3.38    0.72
 -12  14   1    8.36    1.14
 -12  14   1    6.82    1.24
 -12  15   1    0.18    0.28
 -12  16   1    4.25    0.95
  11   7  -1    2.52    0.57
  11   6  -1    7.83    1.07
 -11  -5   1    1.31    0.38
  11   5  -1    0.95    0.30
  11   4  -1    0.18    0.13
 -11  -3   1    5.39    0.77
  11   3  -1    5.40    0.78
 -11  -2   1    0.32    0.19
  11   2  -1    0.46    0.23
 -11  -1   1    6.35    0.80
 -11   0   1    6.97    0.89
  11   0  -1    7.80    0.82
 -11   1   1    5.80    0.72
  11  -1  -1    3.86    0.64
 -11   2   1    4.25    0.42
  11  -2  -1    3.80    0.59
 -11   3   1    7.14    0.66
  11  -3  -1    7.17    0.87
 -11   4   1    0.42    0.17
  11  -4  -1    0.49    0.23
  11  -4  -1    0.10    0.13
 -11   5   1  107.58    7.84
  11  -5  -1  113.98    7.92
  11  -5  -1   99.81    7.81
 -11   6   1    2.98    0.48
  11  -6  -1    2.88    0.50
  11  -6  -1    2.71    0.46
 -11   7   1    4.90    0.66
  11  -7  -1    4.30    0.63
 -11   8   1    0.19    0.26
  11  -8  -1    0.40    0.19
  11  -8  -1    0.62    0.24
 -11   9   1    2.37    0.48
 -11   9   1    2.93    0.74
  11  -9  -1    2.76    0.54
  11  -9  -1    2.91    0.53
 -11  10   1    1.50    0.41
 -11  10   1    1.96    0.60
  11 -10  -1    1.97    0.45
 -11  11   1    7.86    1.07
 -11  11   1    9.48    1.37
  11 -11  -1    9.14    1.12
 -11  12   1    0.87    0.43
 -11  12   1    1.29    0.39
  11 -12  -1    1.34    0.42
 -11  13   1    9.80    1.22
 -11  14   1    2.02    0.62
 -11  14   1    2.86    0.60
 -11  15   1   -0.04    0.12
 -11  15   1    0.11    0.23
 -11  16   1    0.15    0.25
 -11  17   1    0.89    0.45
  10   8  -1    0.77    0.33
  10   7  -1    1.55    0.41
 -10  -6   1    4.00    0.67
  10   6  -1    2.43    0.54
 -10  -5   1    7.30    0.99
  10   5  -1    4.99    0.79
 -10  -4   1    1.54    0.38
  10   4  -1    2.20    0.47
 -10  -3   1    1.30    0.33
 -10  -3   1    0.72    0.58
  10   3  -1    0.94    0.30
 -10  -2   1   13.07    1.21
  10   2  -1   13.31    1.24
 -10  -1   1    7.64    0.75
  10   1  -1    6.05    0.82
 -10   0   1    2.10    0.40
  10   0  -1    1.58    0.37
 -10   1   1   31.18    2.31
 -10   1   1   32.21    2.47
  10  -1  -1   29.35    2.46
 -10   2   1   27.69    2.08
  10  -2  -1   26.74    2.20
 -10   3   1   19.63    1.59
  10  -3  -1   20.42    1.58
  10  -3  -1   20.14    1.67
 -10   4   1    1.76    0.32
  10  -4  -1    1.24    0.27
  10  -4  -1    2.10    0.38
 -10   5   1  100.29    7.53
  10  -5  -1  100.40    7.53
  10  -5  -1  107.47    7.59
 -10   6   1    1.30    0.29
  10  -6  -1    1.29    0.32
 -10   7   1    4.43    0.62
  10  -7  -1    5.25    0.68
  10  -7  -1    3.88    0.58
 -10   8   1    0.98    0.42
 -10   8   1    0.72    0.24
  10  -8  -1    0.63    0.26
  10  -8  -1    0.85    0.29
 -10   9   1   39.22    3.38
 -10   9   1   39.78    3.16
  10  -9  -1   40.00    3.15
 -10  10   1   13.22    1.40
 -10  10   1   11.30    1.18
  10 -10  -1   12.80    1.21
 -10  11   1    9.76    1.02
 -10  11   1   10.08    1.38
  10 -11  -1    8.50    1.20
 -10  12   1   11.71    1.29
 -10  12   1    9.92    1.27
  10 -12  -1   11.97    1.19
 -10  13   1    7.41    1.06
 -10  13   1   10.54    1.37
 -10  14   1    0.78    0.38
 -10  15   1    0.17    0.22
 -10  16   1    2.37    0.61
   9   8  -1    0.11    0.15
  -9  -7   1   15.87    1.57
   9   7  -1   17.36    1.60
  -9  -6   1    1.97    0.54
   9   6  -1    2.67    0.51
  -9  -5   1    0.93    0.69
  -9  -5   1    0.86    0.30
   9   5  -1    1.05    0.32
  -9  -4   1    8.47    2.01
  -9  -4   1   12.81    1.21
   9   4  -1   14.84    1.35
  -9  -3   1    0.84    0.25
   9   3  -1    1.25    0.33
  -9  -2   1    6.72    0.68
   9   2  -1    5.31    0.74
   9   1  -1   -0.18    0.09
  -9   0   1   12.76    0.97
  -9   0   1   13.60    1.12
   9   0  -1   10.86    1.10
  -9   1   1    5.58    0.63
  -9   1   1    6.33    0.55
   9  -1  -1    7.00    0.68
  -9   2   1   11.71    0.94
   9  -2  -1   10.79    1.01
  -9   3   1   51.25    3.49
   9  -3  -1   48.71    3.55
   9  -3  -1   40.65    3.44
  -9   4   1    4.37    0.54
   9  -4  -1    3.83    0.49
   9  -4  -1    3.48    0.51
  -9   5   1    5.82    0.68
   9  -5  -1    5.59    0.59
   9  -5  -1    6.03    0.72
  -9   6   1    6.26    0.73
   9  -6  -1    5.95    0.71
   9  -6  -1    6.07    0.75
  -9   7   1    0.17    0.13
   9  -7  -1    0.37    0.19
  -9   8   1   42.12    3.32
  -9   8   1   43.15    3.54
   9  -8  -1   42.82    3.33
  -9   9   1   11.99    1.28
   9  -9  -1   11.74    1.13
  -9  10   1    0.37    0.25
  -9  10   1    0.07    0.13
   9 -10  -1    0.73    0.26
  -9  11   1   24.48    2.08
  -9  11   1   23.96    1.97
   9 -11  -1   19.31    1.91
  -9  12   1   16.21    1.56
  -9  12   1   16.32    1.63
   9 -12  -1   18.10    1.60
  -9  13   1   11.22    1.18
  -9  13   1   10.00    1.39
   9 -13  -1   13.20    1.55
  -9  14   1    8.59    1.23
  -9  14   1   11.03    1.20
  -9  15   1   23.47    2.13
  -9  15   1   23.04    2.14
  -8  -8   1    1.07    0.93
  -8  -8   1    1.44    0.42
   8   8  -1    0.77    0.31
  -8  -7   1    1.18    0.77
   8   7  -1    0.88    0.32
  -8  -6   1    0.59    0.64
  -8  -6   1    1.36    0.38
   8   6  -1    1.03    0.33
  -8  -5   1    1.19    0.31
  -8  -5   1    0.06    0.29
  -8  -4   1    0.73    0.26
  -8  -4   1    0.26    0.34
   8   4  -1    0.36    0.20
  -8  -3   1    1.36    0.33
   8   3  -1    2.27    0.41
  -8  -2   1    3.70    0.49
   8   2  -1    2.38    0.44
  -8  -1   1    9.74    0.73
  -8  -1   1    8.22    0.85
   8   1  -1   10.24    0.91
  -8   0   1    7.29    0.71
  -8   0   1    7.45    0.62
   8   0  -1    7.94    0.75
  -8   1   1   28.98    2.31
  -8   1   1   32.63    2.41
   8  -1  -1   32.34    2.42
  -8   2   1   56.37    4.46
   8  -2  -1   64.55    4.46
   8  -2  -1   61.51    4.52
  -8   3   1    6.98    0.60
   8  -3  -1    5.93    0.57
   8  -3  -1    5.77    0.60
  -8   4   1    2.07    0.33
   8  -4  -1    2.12    0.34
   8  -4  -1    1.65    0.29
  -8   5   1   23.07    1.88
   8  -5  -1   22.38    1.89
   8  -5  -1   25.70    1.89
  -8   6   1   12.27    1.11
   8  -6  -1   13.14    1.12
  -8   7   1    1.34    0.41
  -8   7   1    2.01    0.37
   8  -7  -1    1.65    0.35
  -8   8   1   14.55    1.27
  -8   8   1   15.32    1.43
   8  -8  -1   12.89    1.25
  -8   9   1    9.31    1.01
  -8   9   1    9.42    0.91
   8  -9  -1    7.75    0.87
  -8  10   1    0.20    0.22
  -8  10   1    0.24    0.20
   8 -10  -1    0.44    0.24
  -8  11   1    6.19    0.84
  -8  11   1    5.43    0.85
   8 -11  -1    4.81    0.77
  -8  12   1   13.09    1.28
  -8  12   1   14.23    1.35
   8 -12  -1   11.43    1.26
  -8  13   1    8.28    1.14
  -8  13   1    7.58    1.04
   8 -13  -1    8.49    1.16
   8 -13  -1    7.61    1.08
  -8  14   1    5.32    0.84
  -8  14   1    4.02    0.77
  -8  15   1    8.55    1.18
  -8  16   1    3.20    1.03
  -7 -10   1    0.59    0.54
  -7  -9   1   -0.03    0.19
  -7  -9   1    0.62    0.62
  -7  -9   1    0.30    0.10
  -7  -8   1    0.25    0.09
  -7  -8   1    0.02    0.18
   7   8  -1    0.05    0.12
  -7  -7   1    0.16    0.33
  -7  -7   1    0.09    0.07
  -7  -7   1    0.00    0.19
   7   7  -1    0.12    0.13
  -7  -6   1    0.47    0.23
  -7  -6   1   -0.02    0.25
   7   6  -1    0.54    0.26
  -7  -5   1    1.30    0.34
  -7  -5   1    2.81    0.98
  -7  -5   1    1.47    0.21
   7   5  -1    2.36    0.45
  -7  -4   1    0.41    0.10
  -7  -4   1    0.29    0.18
  -7  -4   1    0.23    0.35
   7   4  -1    0.18    0.15
  -7  -3   1    2.48    0.41
  -7  -3   1    2.47    0.26
   7   3  -1    2.70    0.45
  -7  -2   1    4.84    0.56
  -7  -2   1    3.93    0.35
  -7  -2   1    3.85    0.35
   7   2  -1    4.80    0.59
  -7  -1   1    1.12    0.25
  -7  -1   1    1.08    0.17
   7   1  -1    1.33    0.29
  -7   0   1   20.28    1.70
  -7   0   1   22.65    1.63
   7   0  -1   21.79    1.73
  -7   1   1   12.28    1.05
  -7   1   1   12.22    0.99
   7  -1  -1   13.63    1.07
   7  -2  -1    1.97    0.27
   7  -2  -1    1.54    0.28
  -7   3   1   24.10    1.88
   7  -3  -1   24.40    1.90
   7  -3  -1   24.75    1.88
  -7   4   1    5.73    0.57
   7  -4  -1    5.97    0.57
   7  -4  -1    6.06    0.59
  -7   5   1    5.88    0.58
   7  -5  -1    5.78    0.58
  -7   6   1   16.23    1.29
   7  -6  -1   13.82    1.25
  -7   7   1   63.72    5.10
  -7   7   1   69.35    4.99
   7  -7  -1   66.56    5.00
  -7   8   1    6.18    0.84
  -7   8   1    6.56    0.78
   7  -8  -1    4.85    0.69
  -7   9   1   12.70    1.12
  -7   9   1   11.61    1.14
   7  -9  -1   10.46    1.07
  -7  10   1   44.27    3.54
  -7  10   1   49.12    3.54
   7 -10  -1   41.31    3.49
  -7  11   1   16.94    1.52
  -7  11   1   17.10    1.54
   7 -11  -1   16.82    1.58
   7 -11  -1   15.61    1.50
  -7  12   1   13.06    1.30
  -7  12   1   13.21    1.29
  -7  13   1    0.38    0.24
  -7  13   1    0.72    0.37
   7 -13  -1    1.71    0.47
   7 -13  -1    1.11    0.37
  -7  14   1    9.35    1.17
  -7  15   1   72.38    5.66
  -7  16   1    1.52    0.47
  -6 -10   1    3.82    0.48
  -6 -10   1    2.88    1.01
  -6  -9   1    6.21    0.59
  -6  -9   1    3.98    1.25
  -6  -9   1    5.76    0.88
  -6  -8   1   10.35    1.09
  -6  -8   1   10.42    2.02
   6   8  -1   10.13    1.09
  -6  -7   1    0.05    0.18
  -6  -7   1    0.20    0.26
  -6  -7   1    0.24    0.10
   6   7  -1    0.25    0.19
  -6  -6   1    6.20    0.82
  -6  -6   1    5.62    0.53
  -6  -6   1    7.79    1.62
   6   6  -1    6.15    0.80
  -6  -5   1    1.39    0.35
  -6  -5   1    1.94    0.26
  -6  -5   1    3.20    0.97
   6   5  -1    1.45    0.35
  -6  -4   1    2.50    0.84
  -6  -4   1    3.23    0.48
  -6  -4   1    2.06    0.27
   6   4  -1    2.06    0.39
  -6  -3   1   39.82    2.74
  -6  -3   1   34.68    2.85
   6   3  -1   36.17    2.87
  -6  -2   1    2.78    0.27
  -6  -2   1    3.56    0.45
   6   2  -1    2.33    0.39
  -6  -1   1    0.15    0.10
  -6  -1   1    0.10    0.06
   6   1  -1    0.14    0.10
  -6   0   1   36.85    2.96
  -6   0   1   46.14    3.04
   6   0  -1   39.63    3.03
  -6   1   1   15.31    1.22
  -6   1   1   16.27    1.19
   6  -1  -1   14.30    1.22
  -6   2   1    4.81    0.44
   6  -2  -1    4.61    0.43
   6  -2  -1    4.64    0.45
  -6   3   1   32.40    2.34
   6  -3  -1   30.07    2.32
   6  -3  -1   30.14    2.34
  -6   4   1    6.59    0.61
   6  -4  -1    6.43    0.61
  -6   5   1   10.90    0.95
   6  -5  -1   11.02    0.95
  -6   6   1   -0.04    0.06
  -6   6   1    0.03    0.15
   6  -6  -1    0.02    0.10
  -6   7   1   98.60    7.48
  -6   7   1  109.15    7.44
   6  -7  -1   95.01    7.41
  -6   8   1   31.44    2.42
  -6   8   1   28.58    2.36
   6  -8  -1   29.25    2.37
  -6   9   1    0.17    0.16
  -6   9   1    0.00    0.11
   6  -9  -1    0.38    0.18
  -6  10   1   14.49    1.33
  -6  10   1   15.91    1.91
   6 -10  -1   14.57    1.38
   6 -10  -1   13.91    1.31
  -6  11   1   24.71    2.08
   6 -11  -1   23.78    2.14
   6 -11  -1   24.82    2.08
  -6  12   1    9.78    1.08
  -6  12   1   11.24    1.09
   6 -12  -1   11.64    1.13
  -6  13   1    1.09    0.36
   6 -13  -1    1.38    0.43
   6 -13  -1    2.41    0.53
  -6  14   1    1.57    0.43
  -6  15   1    1.04    0.36
  -6  16   1    1.73    0.48
  -5 -11   1    7.71    1.62
  -5 -11   1    8.93    0.85
  -5 -10   1    0.66    0.20
  -5 -10   1    0.47    0.48
  -5 -10   1    0.24    0.25
  -5  -9   1    4.96    0.56
  -5  -9   1    3.71    1.07
  -5  -9   1    2.80    0.59
  -5  -8   1    5.36    0.55
  -5  -8   1    5.69    0.80
  -5  -8   1    6.33    1.42
   5   8  -1    4.65    0.76
  -5  -7   1    0.43    0.38
  -5  -7   1    0.22    0.18
  -5  -7   1    0.20    0.10
   5   7  -1    0.15    0.15
  -5  -6   1    5.57    0.71
  -5  -6   1    5.66    1.25
  -5  -6   1    4.18    0.44
   5   6  -1    3.75    0.61
  -5  -5   1    0.27    0.10
  -5  -5   1    0.18    0.17
   5   5  -1    0.30    0.17
  -5  -4   1    1.58    0.64
  -5  -4   1    2.54    0.41
  -5  -4   1    2.74    0.32
   5   4  -1    2.15    0.39
  -5  -3   1    4.09    0.38
  -5  -3   1    4.23    0.54
   5   3  -1    4.47    0.47
  -5  -2   1    7.00    0.60
   5   2  -1    5.51    0.58
  -5  -1   1    0.23    0.11
  -5  -1   1    0.06    0.07
   5   1  -1    0.10    0.17
  -5   0   1   48.96    3.68
   5   0  -1   51.30    3.69
  -5   1   1    0.55    0.12
  -5   1   1    0.54    0.13
   5  -1  -1    0.51    0.13
   5  -1  -1    0.50    0.11
  -5   2   1   21.15    1.43
   5  -2  -1   15.93    1.41
   5  -2  -1   18.75    1.41
   5  -3  -1    3.92    0.39
  -5   4   1   -0.02    0.05
   5  -4  -1    0.00    0.06
  -5   5   1   22.72    1.67
   5  -5  -1   19.35    1.65
  -5   6   1   13.78    1.13
   5  -6  -1   12.68    1.12
  -5   7   1   12.14    1.09
  -5   7   1   11.84    1.10
   5  -7  -1   13.66    1.10
  -5   8   1    0.02    0.10
  -5   8   1    0.08    0.11
   5  -8  -1   -0.03    0.08
  -5   9   1    6.19    0.79
  -5   9   1    5.99    0.68
   5  -9  -1    7.82    0.87
   5  -9  -1    7.12    0.90
  -5  10   1    1.59    0.37
  -5  10   1    1.47    0.36
   5 -10  -1    1.13    0.31
   5 -10  -1    1.01    0.32
  -5  11   1    9.16    0.92
   5 -11  -1    8.51    0.90
   5 -11  -1    7.79    1.06
  -5  12   1    1.78    0.44
   5 -12  -1    1.17    0.35
  -5  13   1   31.61    2.54
   5 -13  -1   28.30    2.59
  -5  14   1    0.71    0.27
  -5  15   1    0.25    0.30
  -5  16   1    1.34    0.48
  -4 -12   1    2.44    0.45
  -4 -12   1    1.37    0.64
  -4 -11   1    4.78    0.62
  -4 -11   1    3.30    1.01
  -4 -10   1   30.26    2.41
  -4 -10   1   30.60    3.06
  -4 -10   1   30.62    2.58
  -4  -9   1   11.58    1.10
  -4  -9   1    8.88    0.98
  -4  -9   1   12.45    1.92
  -4  -8   1    3.38    1.45
  -4  -8   1    3.03    0.44
  -4  -8   1    3.25    0.56
  -4  -7   1    0.99    0.31
  -4  -7   1    1.64    0.28
  -4  -7   1    1.37    0.64
   4   7  -1    1.31    0.34
  -4  -6   1    0.25    0.12
  -4  -6   1    0.77    0.45
  -4  -6   1    0.34    0.19
   4   6  -1    0.20    0.14
  -4  -5   1    1.21    0.21
  -4  -5   1    1.18    0.28
  -4  -5   1    0.78    0.45
   4   5  -1    0.78    0.23
  -4  -4   1   14.61    1.64
  -4  -4   1   16.15    1.13
  -4  -4   1   11.98    1.17
   4   4  -1   13.88    1.19
  -4  -3   1    0.94    0.21
  -4  -3   1    0.75    0.15
   4   3  -1    0.97    0.22
  -4  -2   1   40.26    2.99
   4   2  -1   40.11    3.04
  -4  -1   1    3.92    0.37
   4   1  -1    3.93    0.38
  -4   0   1  139.68   14.34
  -4   1   1   81.16    9.88
   4  -1  -1   69.46    9.56
  -4   2   1   20.73    1.63
   4  -2  -1   22.38    1.63
  -4   3   1   28.84    2.11
   4  -3  -1   27.25    2.11
  -4   4   1    0.19    0.09
   4  -4  -1    0.18    0.10
  -4   5   1    2.92    0.43
  -4   5   1    3.69    0.44
   4  -5  -1    2.58    0.37
  -4   6   1   26.97    1.96
  -4   6   1   22.51    1.94
  -4   7   1  143.35   10.89
   4  -7  -1  157.81   10.93
  -4   8   1    1.89    0.37
  -4   8   1    2.60    0.42
   4  -8  -1    3.04    0.55
   4  -8  -1    2.35    0.46
  -4   9   1    1.88    0.37
  -4   9   1    1.35    0.32
   4  -9  -1    1.87    0.42
   4  -9  -1    1.44    0.32
  -4  10   1    5.34    0.73
   4 -10  -1    6.16    0.81
   4 -10  -1    5.96    0.83
  -4  11   1    5.33    0.75
   4 -11  -1    5.14    0.70
   4 -11  -1    3.59    0.70
   4 -12  -1    0.92    0.31
   4 -12  -1    1.34    0.44
  -4  13   1    0.24    0.20
   4 -13  -1    0.76    0.33
   4 -13  -1    0.07    0.13
  -4  14   1    0.29    0.24
  -4  16   1    0.55    0.26
  -3 -12   1    2.14    0.69
  -3 -12   1    4.00    0.59
  -3 -11   1    6.52    0.94
  -3 -11   1    7.02    1.29
  -3 -11   1    7.14    0.75
  -3 -10   1   32.69    2.72
  -3 -10   1   32.76    4.52
  -3  -9   1   49.47    4.13
  -3  -9   1   45.90    3.65
  -3  -9   1   44.69    3.59
  -3  -8   1    2.59    0.79
  -3  -8   1    1.72    0.35
  -3  -8   1    3.04    0.52
  -3  -7   1   23.01    2.16
  -3  -7   1   19.99    1.58
  -3  -7   1   20.61    1.68
   3   7  -1   16.79    1.65
  -3  -6   1    8.30    0.84
  -3  -6   1    7.88    0.76
  -3  -6   1    9.47    1.46
   3   6  -1   10.82    0.90
  -3  -5   1    2.52    0.34
  -3  -5   1    1.59    0.57
  -3  -5   1    2.57    0.40
   3   5  -1    2.23    0.39
  -3  -4   1   35.80    2.88
  -3  -4   1   34.16    2.82
  -3  -4   1   44.00    3.37
   3   4  -1   42.88    2.91
  -3  -3   1   61.35    4.92
  -3  -2   1    9.99    0.79
   3   2  -1    9.81    0.81
  -3  -1   1   62.70    6.92
   3   1  -1   55.73    6.85
  -3   0   1  237.14   20.50
  -3   1   1  174.87   16.96
   3  -1  -1  191.62   17.42
  -3   2   1    0.27    0.09
   3  -2  -1    0.27    0.08
  -3   3   1   98.05   11.45
   3  -3  -1   88.91   11.15
  -3   4   1 1000.00   77.91
  -3   5   1    0.22    0.11
  -3   5   1    0.25    0.11
   3  -5  -1    0.21    0.11
  -3   6   1   16.17    1.32
  -3   6   1   15.38    1.35
   3  -6  -1   18.13    1.43
   3  -6  -1   18.07    1.37
  -3   7   1    0.68    0.20
  -3   7   1    0.77    0.21
   3  -7  -1    0.93    0.27
   3  -7  -1    0.91    0.22
  -3   8   1    8.28    0.88
   3  -8  -1   10.08    0.97
   3  -8  -1   11.06    0.92
  -3   9   1   -0.01    0.08
   3  -9  -1   -0.10    0.07
   3  -9  -1    0.12    0.15
  -3  10   1    8.77    0.90
   3 -10  -1    8.54    0.89
   3 -10  -1   10.44    1.01
  -3  11   1    0.50    0.21
   3 -11  -1    0.21    0.21
   3 -11  -1    0.32    0.18
  -3  12   1    0.00    0.10
   3 -12  -1    0.11    0.12
   3 -12  -1    0.23    0.18
  -3  13   1    0.74    0.28
   3 -13  -1    0.88    0.29
  -3  14   1    2.93    0.59
   3 -14  -1    3.62    0.76
  -3  16   1    0.47    0.26
  -2 -14   1    0.74    0.34
  -2 -13   1    0.34    0.22
  -2 -13   1    0.10    0.13
  -2 -12   1    1.35    0.54
  -2 -12   1    1.33    0.35
  -2 -11   1    4.93    0.70
  -2 -11   1    4.93    0.97
  -2 -11   1    5.73    0.86
  -2 -10   1   10.24    1.48
  -2 -10   1   10.12    0.94
  -2 -10   1    9.57    1.02
   2  10  -1    8.85    0.91
  -2  -9   1    0.17    0.16
  -2  -9   1    0.05    0.11
  -2  -9   1    0.18    0.21
   2   9  -1    0.01    0.08
  -2  -8   1   49.73    3.57
  -2  -8   1   39.75    3.44
  -2  -8   1   46.10    3.89
   2   8  -1   47.84    3.46
  -2  -7   1   24.27    2.29
  -2  -7   1   27.74    2.02
  -2  -7   1   22.28    1.89
   2   7  -1   23.39    1.89
  -2  -6   1   20.12    1.74
  -2  -6   1   15.69    1.33
  -2  -6   1   13.39    1.25
   2   6  -1   15.80    1.34
   2   6  -1   15.82    1.26
  -2  -5   1   17.44    1.72
  -2  -5   1   15.96    1.41
  -2  -5   1   19.93    1.39
   2   5  -1   16.33    1.36
   2   5  -1   17.54    1.44
  -2  -4   1  103.31    7.85
  -2  -3   1    0.74    0.33
  -2  -3   1    0.56    0.14
  -2  -3   1    0.58    0.13
   2   3  -1    0.60    0.14
  -2  -2   1    9.94    0.76
  -2  -2   1    9.17    1.01
   2   2  -1    9.79    0.78
  -2   0   1  186.38   15.89
  -2   1   1   86.74    9.21
   2  -1  -1   91.37    9.34
  -2   2   1    7.83    0.63
  -2   3   1   96.12   10.70
   2  -3  -1   92.77   10.66
  -2   4   1    7.38    0.71
  -2   4   1    9.25    0.68
   2  -4  -1    8.00    0.75
   2  -4  -1    9.26    0.73
  -2   5   1  246.89   23.00
   2  -5  -1  240.43   23.11
  -2   6   1   20.46    1.60
   2  -6  -1   20.00    1.65
   2  -6  -1   19.88    1.60
  -2   7   1   73.79    5.27
   2  -7  -1   68.15    5.32
  -2   8   1    6.93    0.69
   2  -8  -1    7.05    0.68
   2  -8  -1    5.86    0.80
   2  -9  -1   59.67    4.69
   2  -9  -1   65.78    4.81
  -2  10   1    6.36    0.78
   2 -10  -1    5.85    0.83
   2 -10  -1    4.78    0.70
  -2  11   1    9.83    1.00
   2 -11  -1    9.69    0.98
   2 -11  -1   11.26    1.32
  -2  12   1    0.07    0.13
   2 -12  -1   -0.01    0.13
   2 -12  -1    0.36    0.21
  -2  13   1    4.73    0.76
   2 -13  -1    5.68    0.80
  -2  14   1    0.85    0.31
   2 -14  -1    1.68    0.43
  -2  15   1    2.16    0.73
  -2  16   1    7.21    1.02
  -1 -14   1    0.17    0.17
  -1 -13   1    1.24    0.34
  -1 -13   1    1.37    0.41
   1  13  -1    1.45    0.38
  -1 -12   1    1.14    0.33
  -1 -12   1    1.51    0.43
   1  12  -1    1.49    0.37
  -1 -11   1   20.51    1.79
  -1 -11   1   19.98    1.67
  -1 -11   1   16.33    1.78
   1  11  -1   19.72    1.65
  -1 -10   1    2.43    0.44
  -1 -10   1    2.82    0.66
  -1 -10   1    2.87    0.53
   1  10  -1    1.87    0.39
  -1  -9   1    2.48    0.64
  -1  -9   1    1.92    0.40
  -1  -9   1    2.57    0.51
   1   9  -1    2.67    0.44
  -1  -8   1    2.46    0.66
  -1  -8   1    2.94    0.53
  -1  -8   1    3.24    0.46
   1   8  -1    2.57    0.43
  -1  -7   1    6.22    0.76
  -1  -7   1    6.39    1.02
  -1  -7   1    5.94    0.59
   1   7  -1    5.32    0.66
  -1  -6   1   70.55    4.97
  -1  -6   1   65.18    5.20
  -1  -6   1   63.92    4.91
   1   6  -1   66.23    4.90
  -1  -5   1   11.91    0.91
  -1  -5   1    8.45    1.04
  -1  -5   1    9.70    0.85
   1   5  -1   10.13    0.85
  -1  -4   1   25.60    1.96
  -1  -4   1   25.39    2.18
  -1  -4   1   24.67    1.94
   1   4  -1   27.78    2.22
   1   4  -1   25.58    1.94
  -1  -3   1    1.85    0.24
  -1  -3   1    2.12    0.46
  -1  -3   1    1.74    0.25
   1   3  -1    1.71    0.41
   1   3  -1    1.83    0.26
   1   3  -1    2.49    0.27
  -1  -2   1  124.12    9.12
  -1  -1   1   29.90    2.36
   1   1  -1   30.59    2.36
   1   0  -1   48.24    3.59
  -1   1   1    0.31    0.06
  -1   1   1    0.35    0.07
  -1   1   1    0.19    0.10
   1  -1  -1    0.46    0.11
  -1   2   1   16.43    1.15
  -1   2   1   15.55    1.17
   1  -2  -1   13.99    1.14
   1  -2  -1   15.00    1.19
  -1   3   1  352.49   30.68
  -1   4   1   54.63    4.00
  -1   4   1   56.64    3.96
   1  -4  -1   51.65    3.95
   1  -4  -1   52.77    3.99
  -1   5   1    5.49    0.52
  -1   5   1    6.00    0.57
   1  -5  -1    5.33    0.55
   1  -5  -1    5.18    0.51
  -1   6   1    0.49    0.15
  -1   6   1    0.40    0.17
   1  -6  -1    0.30    0.12
   1  -6  -1    0.41    0.18
   1  -6  -1    0.40    0.14
  -1   7   1   13.91    1.14
   1  -7  -1   13.65    1.09
   1  -7  -1   12.99    1.20
   1  -7  -1   12.89    1.13
  -1   8   1    5.50    0.66
   1  -8  -1    4.16    0.66
   1  -8  -1    6.25    0.60
  -1   9   1   13.54    1.06
   1  -9  -1   10.29    0.99
   1  -9  -1    9.41    1.06
  -1  10   1   15.65    1.59
   1 -10  -1   21.71    1.77
   1 -10  -1   21.38    1.64
  -1  11   1    0.15    0.14
   1 -11  -1    0.12    0.42
   1 -11  -1   -0.06    0.10
  -1  12   1   16.34    1.56
   1 -12  -1   19.05    1.61
   1 -12  -1   18.23    1.72
  -1  13   1    0.24    0.19
   1 -13  -1    0.41    0.24
  -1  14   1    4.07    0.69
   1 -14  -1    3.79    0.65
  -1  15   1    0.23    0.22
  -1  16   1    0.42    0.24
   0  15  -1    2.23    0.59
   0  14  -1    0.13    0.14
   0 -13   1    2.79    0.51
   0 -13   1    2.77    0.55
   0  13  -1    2.45    0.49
   0 -12   1    0.10    0.14
   0 -12   1    0.61    0.27
   0 -12   1    0.40    0.18
   0  12  -1    0.34    0.18
   0 -11   1   13.72    1.42
   0 -11   1   16.57    1.41
   0 -11   1   17.23    1.50
   0  11  -1   14.56    1.37
   0 -10   1   57.03    3.96
   0 -10   1   44.02    3.80
   0 -10   1   49.67    3.96
   0  10  -1   49.87    3.83
   0  -9   1    8.08    0.89
   0  -9   1    8.41    1.14
   0  -9   1    9.11    0.87
   0   9  -1    8.92    0.85
   0  -8   1    4.70    0.77
   0  -8   1    5.33    0.70
   0  -8   1    3.51    0.54
   0   8  -1    5.76    0.66
   0  -7   1   10.29    1.07
   0  -7   1   10.37    0.97
   0  -7   1   11.00    0.94
   0   7  -1    9.85    0.91
   0   7  -1   10.55    1.15
   0  -6   1   20.09    1.72
   0  -6   1   21.67    1.76
   0  -6   1   21.53    1.88
   0   6  -1   23.57    1.74
   0   6  -1   23.25    1.97
   0  -5   1    5.40    0.72
   0  -5   1    4.34    0.44
   0  -5   1    4.33    0.46
   0   5  -1    4.27    0.71
   0   5  -1    4.19    0.43
   0  -4   1   45.93    3.55
   0  -4   1   47.29    3.43
   0  -4   1   46.18    3.40
   0   4  -1   44.26    3.40
   0   4  -1   46.97    3.59
   0  -3   1  108.33    9.47
   0  -2   1    0.02    0.04
   0  -2   1   -0.07    0.05
   0   2  -1    0.05    0.09
   0   2  -1    0.03    0.04
   0   1  -1   16.34    1.28
   0   0   1   12.96    0.97
   0   1   1   20.10    1.42
   0   1   1   19.50    1.43
   0  -1  -1   17.98    1.39
   0  -2  -1   93.88   10.15
   0   3   1  147.79   13.40
   0  -3  -1  104.32   12.62
   0   4   1   19.74    1.53
   0   4   1   20.94    1.60
   0  -4  -1   22.18    1.60
   0  -4  -1   17.11    1.52
   0  -4  -1   21.68    1.64
   0   5   1    9.94    0.80
   0   5   1    9.33    0.86
   0  -5  -1    8.10    0.87
   0  -5  -1   10.82    0.81
   0  -5  -1    8.92    0.85
   0   6   1    6.03    0.54
   0   6   1    6.10    0.62
   0  -6  -1    5.78    0.69
   0  -6  -1    4.45    0.51
   0   7   1    7.46    0.63
   0   7   1    4.77    0.72
   0  -7  -1    4.73    0.91
   0  -7  -1    6.21    0.60
   0  -7  -1    6.09    0.83
   0   8   1   30.19    2.42
   0   8   1   30.83    2.31
   0  -8  -1   29.49    2.40
   0  -8  -1   29.66    2.41
   0  -8  -1   26.93    2.28
   0   9   1   46.79    3.75
   0  -9  -1   53.27    3.91
   0  -9  -1   49.01    3.82
   0  10   1    3.34    0.53
   0 -10  -1    2.92    0.48
   0 -10  -1    2.99    0.59
   0 -10  -1    3.21    0.52
   0 -11  -1    0.64    0.28
   0 -11  -1    0.97    0.27
   0  12   1    0.05    0.13
   0 -12  -1    0.15    0.13
   0  13   1    0.59    0.25
   0  14   1    0.11    0.16
   0 -14  -1    0.14    0.15
   0  15   1    8.77    1.10
  -1  16  -1    2.17    0.53
  -1  15  -1    8.39    1.23
  -1  14  -1    0.19    0.18
   1 -13   1    0.02    0.11
   1 -13   1    0.05    0.11
  -1  13  -1   -0.06    0.10
   1 -12   1    4.11    0.71
   1 -12   1    5.56    0.73
   1 -12   1    6.10    0.91
  -1  12  -1    5.22    0.76
   1 -11   1    1.57    0.40
   1 -11   1    1.57    0.43
   1 -11   1    2.30    0.45
  -1  11  -1    1.67    0.40
   1 -10   1    3.68    0.64
   1 -10   1    3.28    0.55
   1 -10   1    3.96    0.64
  -1  10  -1    3.81    0.60
   1  -9   1   12.85    1.26
   1  -9   1   15.74    1.28
   1  -9   1   15.14    1.32
  -1   9  -1   13.00    1.22
   1  -8   1  134.05    9.83
  -1   8  -1  132.55    9.76
  -1   8  -1  134.30    9.98
   1  -7   1  141.99   11.32
   1  -7   1  170.54   11.43
  -1   7  -1  156.15   11.55
   1  -6   1    3.13    0.50
   1  -6   1    3.49    0.45
   1  -6   1    2.70    0.44
  -1   6  -1    3.19    0.44
  -1   6  -1    3.45    0.63
   1  -5   1    0.89    0.20
   1  -5   1    0.76    0.23
  -1   5  -1    1.16    0.33
  -1   5  -1    0.61    0.16
  -1   4  -1  206.25   18.04
   1  -3   1   27.44    2.20
   1  -3   1   29.57    2.16
  -1   3  -1   28.89    2.16
  -1   3  -1   29.97    2.25
   1  -2   1    5.07    0.48
   1  -2   1    4.92    0.43
  -1   2  -1    5.68    0.44
  -1   2  -1    4.80    0.48
   1  -1   1   14.85    1.07
   1  -1   1   14.25    1.08
   1  -1   1   14.98    1.14
  -1   1  -1   14.45    1.14
  -1   1  -1   13.49    1.08
  -1   1  -1   14.62    1.07
   1   0   1  153.36   13.96
  -1   0  -1  158.87   14.00
   1   1   1   73.00    8.13
  -1  -1  -1   78.84    8.33
   1   2   1   73.10    8.38
  -1  -2  -1   84.98    9.19
   1   3   1    8.63    0.71
   1   3   1    7.52    0.62
  -1  -3  -1    7.71    0.70
   1   4   1    0.18    0.08
   1   4   1    0.02    0.08
  -1  -4  -1    0.11    0.07
  -1  -4  -1    0.11    0.10
   1   5   1    2.15    0.37
  -1  -5  -1    1.49    0.26
  -1  -5  -1    1.95    0.46
  -1  -5  -1    2.32    0.37
   1   6   1    3.53    0.45
   1   6   1    2.97    0.50
  -1  -6  -1    3.14    0.51
  -1  -6  -1    4.32    0.41
  -1  -6  -1    4.08    0.71
   1   7   1    0.54    0.17
   1   7   1    0.64    0.25
  -1  -7  -1    0.57    0.17
  -1  -7  -1    0.84    0.36
  -1  -7  -1    0.49    0.22
   1   8   1    3.74    0.66
   1   8   1    5.72    0.57
  -1  -8  -1    6.22    0.99
  -1  -8  -1    6.37    0.80
  -1  -8  -1    5.56    0.56
   1   9   1    0.79    0.24
   1   9   1    0.62    0.28
  -1  -9  -1    1.55    0.46
  -1  -9  -1    0.95    0.32
  -1  -9  -1    0.71    0.23
   1  10   1    4.08    0.59
  -1 -10  -1    5.75    0.68
  -1 -10  -1    3.85    0.71
  -1 -10  -1    4.70    0.80
   1  11   1    4.47    0.63
  -1 -11  -1    4.82    0.80
  -1 -11  -1    3.51    0.65
  -1 -11  -1    4.05    0.61
   1  12   1    3.91    0.66
  -1 -12  -1    6.66    0.79
   1  13   1    0.92    0.30
  -1 -13  -1    1.96    0.40
  -1 -14  -1    0.24    0.18
  -2  16  -1    0.50    0.28
  -2  15  -1   25.11    2.34
  -2  14  -1    2.49    0.52
   2 -13   1    0.13    0.17
   2 -13   1   -0.10    0.08
   2 -13   1    0.12    0.12
  -2  13  -1   -0.13    0.09
   2 -12   1    1.01    0.27
   2 -12   1    1.04    0.32
  -2  12  -1    0.95    0.31
   2 -11   1   28.31    2.16
   2 -11   1   21.94    1.95
   2 -11   1   22.34    2.02
  -2  11  -1   27.58    2.28
  -2  11  -1   23.54    2.03
   2 -10   1    8.02    0.98
   2 -10   1    8.47    0.94
   2 -10   1    6.50    0.71
  -2  10  -1    7.18    1.31
  -2  10  -1    4.99    0.77
   2  -9   1    0.69    0.26
   2  -9   1    0.69    0.24
   2  -9   1    0.52    0.21
  -2   9  -1    0.47    0.19
  -2   9  -1    0.32    0.46
   2  -8   1    0.25    0.16
   2  -8   1   -0.02    0.09
   2  -8   1    0.31    0.16
  -2   8  -1    0.28    0.14
  -2   8  -1    0.39    0.22
   2  -7   1   52.22    4.15
  -2   7  -1   56.83    4.33
  -2   7  -1   57.74    4.17
   2  -6   1    6.10    0.61
   2  -6   1    5.68    0.57
  -2   6  -1    6.57    0.83
  -2   6  -1    5.25    0.56
   2  -5   1   51.42    3.46
   2  -5   1   41.02    3.46
  -2   5  -1   46.77    3.55
   2  -4   1   31.53    2.53
   2  -4   1   33.71    2.58
  -2   4  -1   36.72    2.63
   2  -3   1   49.08    3.74
  -2   3  -1   51.31    3.76
   2  -2   1  155.28   14.51
  -2   2  -1  134.81   13.99
   2  -1   1  546.08   44.68
  -2   1  -1  591.86   45.00
   2   0   1   10.38    0.84
  -2   0  -1   10.72    0.84
   2   1   1    6.88    0.57
  -2  -1  -1    5.77    0.55
   2   2   1    7.75    0.56
   2   2   1    6.84    0.65
  -2  -2  -1    6.87    0.65
   2   3   1   39.98    2.99
   2   3   1   42.87    3.12
  -2  -3  -1   41.23    3.10
   2   4   1    3.88    0.51
   2   4   1    3.55    0.34
  -2  -4  -1    3.73    0.34
  -2  -4  -1    3.31    0.49
   2   5   1    0.64    0.21
   2   5   1    0.46    0.12
  -2  -5  -1    0.57    0.14
  -2  -5  -1    0.47    0.20
   2   6   1    3.08    0.54
   2   6   1    5.36    0.45
  -2  -6  -1    4.81    0.67
  -2  -6  -1    3.40    0.45
  -2  -6  -1    5.45    0.95
   2   7   1   35.57    2.72
   2   7   1   35.36    2.87
  -2  -7  -1   33.31    3.09
  -2  -7  -1   38.98    2.73
  -2  -7  -1   34.54    2.85
   2   8   1    8.35    1.08
   2   8   1    9.88    0.85
  -2  -8  -1   10.21    1.00
  -2  -8  -1    8.42    1.34
  -2  -8  -1    9.15    0.85
   2   9   1    6.63    0.96
   2   9   1    7.20    0.71
  -2  -9  -1    7.66    1.00
  -2  -9  -1    8.06    1.26
   2  10   1    0.73    0.22
  -2 -10  -1    0.33    0.29
  -2 -10  -1    0.30    0.17
  -2 -10  -1    0.23    0.25
   2  11   1   26.39    2.07
  -2 -11  -1   21.74    2.04
  -2 -11  -1   30.42    2.42
  -2 -12  -1   49.80    3.44
  -2 -12  -1   40.30    3.52
  -2 -12  -1   40.07    3.38
  -2 -13  -1    0.60    0.21
  -3  16  -1    5.44    0.90
  -3  15  -1    1.39    0.43
  -3  14  -1    4.64    0.78
   3 -13   1    6.34    0.89
   3 -13   1    5.39    0.63
   3 -13   1    7.83    1.04
  -3  13  -1    7.33    0.94
   3 -12   1    9.91    1.25
   3 -12   1   10.80    0.97
   3 -12   1   10.55    1.06
  -3  12  -1   10.07    1.15
  -3  12  -1    8.73    1.12
   3 -11   1   16.02    1.23
   3 -11   1   11.73    1.22
   3 -11   1   11.55    1.26
  -3  11  -1   12.20    1.36
  -3  11  -1   13.02    1.24
   3 -10   1    1.49    0.38
   3 -10   1    1.29    0.37
   3 -10   1    1.44    0.34
  -3  10  -1    1.44    0.47
  -3  10  -1    1.48    0.37
   3  -9   1   13.84    1.19
   3  -9   1   11.20    1.18
   3  -9   1   12.75    1.15
  -3   9  -1   12.35    1.34
  -3   9  -1   14.04    1.18
   3  -8   1    1.53    0.33
   3  -8   1    1.95    0.37
  -3   8  -1    2.21    0.38
   3  -7   1   11.57    0.98
   3  -7   1    8.74    0.96
  -3   7  -1   12.86    1.13
  -3   7  -1   11.60    0.98
   3  -6   1    0.06    0.10
   3  -6   1    0.23    0.13
  -3   6  -1    0.26    0.17
  -3   6  -1    0.15    0.10
   3  -5   1   37.38    2.53
   3  -5   1   31.52    2.57
  -3   5  -1   30.88    2.59
  -3   5  -1   32.89    2.51
  -3   4  -1  103.90    7.64
   3  -3   1  380.52   33.46
  -3   3  -1  390.79   33.37
   3  -2   1   50.22    3.77
  -3   2  -1   47.39    3.88
  -3   2  -1   56.32    3.79
   3  -1   1  221.23   21.39
  -3   1  -1  237.17   21.71
   3   0   1   25.78    1.93
  -3   0  -1   24.62    1.92
   3   1   1    9.46    0.73
  -3  -1  -1    6.81    0.68
   3   2   1    7.28    0.66
  -3  -2  -1    6.53    0.64
   3   3   1    5.20    0.54
  -3  -3  -1    4.76    0.39
  -3  -3  -1    5.02    0.60
   3   4   1    8.55    0.77
  -3  -4  -1    6.56    0.60
  -3  -4  -1    8.94    0.78
   3   5   1   21.37    1.56
   3   5   1   22.15    1.74
  -3  -5  -1   18.99    1.56
  -3  -5  -1   20.38    1.72
   3   6   1    0.80    0.17
   3   6   1    0.36    0.19
  -3  -6  -1    0.55    0.25
  -3  -6  -1    0.36    0.13
  -3  -6  -1    0.98    0.47
   3   7   1   36.31    2.70
   3   7   1   29.81    2.46
  -3  -7  -1   33.95    3.03
  -3  -7  -1   33.28    2.65
   3   8   1    1.07    0.35
  -3  -8  -1    0.61    0.40
  -3  -8  -1    0.36    0.14
  -3  -8  -1    0.14    0.20
   3   9   1    0.28    0.24
  -3  -9  -1    0.90    0.39
  -3  -9  -1    0.59    0.38
  -3  -9  -1    0.31    0.15
   3  10   1    2.79    0.63
  -3 -10  -1    3.17    0.63
  -3 -10  -1    3.50    0.87
  -3 -11  -1   31.43    3.01
  -3 -11  -1   33.78    2.60
  -3 -12  -1   23.78    2.28
  -3 -12  -1   23.94    2.07
  -4  16  -1   10.34    1.31
  -4  15  -1    4.95    0.87
  -4  14  -1    2.63    0.58
   4 -13   1   21.47    1.91
   4 -13   1   19.91    1.95
  -4  13  -1   21.73    2.00
  -4  13  -1   22.44    1.93
   4 -12   1   -0.10    0.06
   4 -12   1   -0.06    0.13
   4 -12   1    0.13    0.15
  -4  12  -1    0.31    0.24
  -4  12  -1   -0.11    0.07
   4 -11   1    0.04    0.15
   4 -11   1   -0.07    0.09
   4 -11   1    0.24    0.17
  -4  11  -1    0.06    0.14
  -4  11  -1    0.30    0.25
   4 -10   1    4.36    0.66
   4 -10   1    4.58    0.67
  -4  10  -1    5.55    0.73
  -4  10  -1    4.72    0.84
   4  -9   1   17.14    1.59
   4  -9   1   21.43    1.64
  -4   9  -1   17.77    1.72
  -4   9  -1   19.90    1.62
   4  -8   1    6.09    0.70
  -4   8  -1    6.68    0.94
  -4   8  -1    7.35    0.70
   4  -7   1    0.93    0.24
   4  -7   1    0.73    0.25
  -4   7  -1    0.64    0.20
  -4   7  -1    1.08    0.32
   4  -6   1    0.05    0.08
   4  -6   1    0.03    0.09
  -4   6  -1   -0.04    0.04
  -4   6  -1    0.20    0.14
   4  -5   1   41.41    2.93
  -4   5  -1   38.63    3.04
  -4   5  -1   36.23    2.91
   4  -4   1   91.05    6.94
  -4   4  -1  100.71    7.11
   4  -3   1    0.41    0.13
   4  -3   1    0.47    0.12
  -4   3  -1    0.60    0.23
  -4   3  -1    0.66    0.15
   4  -2   1    9.91    0.79
   4  -2   1    9.10    0.83
  -4   2  -1   10.39    0.79
  -4   2  -1   10.71    0.85
   4  -1   1    9.26    0.74
   4  -1   1    9.69    0.83
  -4   1  -1   10.14    0.74
  -4   1  -1    9.56    0.82
   4   0   1   24.38    1.93
  -4   0  -1   25.58    1.93
   4   1   1    2.24    0.35
  -4  -1  -1    2.38    0.35
   4   2   1   49.74    4.24
  -4  -2  -1   65.11    4.29
   4   3   1    0.16    0.13
  -4  -3  -1    0.18    0.14
   4   4   1   13.18    1.18
  -4  -4  -1   12.79    0.98
  -4  -4  -1   13.78    1.18
   4   5   1    7.46    0.86
  -4  -5  -1    8.47    0.89
  -4  -5  -1    9.63    0.72
   4   6   1   23.78    1.95
  -4  -6  -1   21.72    1.91
  -4  -6  -1   18.92    2.25
  -4  -6  -1   23.84    1.73
   4   7   1    4.88    0.74
  -4  -7  -1    6.23    0.82
  -4  -7  -1    4.68    0.47
  -4  -7  -1    4.32    1.23
   4   8   1   18.57    1.67
  -4  -8  -1   17.79    2.06
  -4  -8  -1   19.58    1.67
  -4  -8  -1   16.51    1.40
  -4  -9  -1   24.99    1.88
  -4  -9  -1   24.64    2.14
  -4  -9  -1   20.16    2.43
   4  10   1    4.75    0.91
  -4 -10  -1    8.05    0.70
  -4 -10  -1    7.82    1.45
  -4 -11  -1    0.17    0.24
  -4 -11  -1    0.59    0.47
  -4 -12  -1    1.72    0.49
  -5  16  -1    4.25    0.74
  -5  15  -1    0.23    0.23
  -5  14  -1   19.86    1.88
  -5  14  -1   21.38    1.98
   5 -13   1   55.13    3.96
   5 -13   1   48.71    3.99
  -5  13  -1   45.91    3.89
  -5  13  -1   47.10    4.04
   5 -12   1    0.07    0.16
   5 -12   1    0.30    0.22
  -5  12  -1    0.33    0.28
  -5  12  -1    0.51    0.23
   5 -11   1    2.78    0.53
  -5  11  -1    1.64    0.42
  -5  11  -1    2.55    0.62
   5 -10   1    5.22    0.75
  -5  10  -1    6.95    1.03
   5  -9   1   17.65    1.44
  -5   9  -1   14.68    1.39
  -5   9  -1   16.44    1.54
   5  -8   1    7.03    0.80
  -5   8  -1    5.66    0.86
  -5   8  -1    6.13    0.65
   5  -7   1    0.11    0.10
  -5   7  -1   -0.05    0.07
  -5   7  -1    0.16    0.16
  -5   6  -1  198.54   14.51
   5  -5   1   68.60    5.31
  -5   5  -1   75.65    5.50
  -5   5  -1   72.92    5.31
   5  -4   1  162.82   19.81
  -5   4  -1  179.31   20.02
   5  -3   1   12.71    0.98
   5  -3   1   13.14    1.03
  -5   3  -1   11.93    0.97
  -5   3  -1   10.20    1.16
   5  -2   1    0.26    0.09
   5  -2   1   -0.07    0.07
  -5   2  -1    0.04    0.05
  -5   2  -1    0.10    0.08
   5  -1   1    6.49    0.67
  -5   1  -1    8.43    0.69
  -5   1  -1    7.29    0.58
   5   0   1    0.20    0.14
  -5   0  -1    0.43    0.16
   5   1   1    1.62    0.33
  -5  -1  -1    1.48    0.29
   5   2   1   18.95    1.58
  -5  -2  -1   19.21    1.57
   5   3   1    2.77    0.49
  -5  -3  -1    3.50    0.53
   5   4   1   34.67    2.81
  -5  -4  -1   36.20    2.81
   5   5   1    3.85    0.62
  -5  -5  -1    4.74    0.68
   5   6   1    0.59    0.26
  -5  -6  -1    0.71    0.29
  -5  -6  -1    0.10    0.26
   5   7   1    4.88    0.80
  -5  -7  -1    6.45    0.89
  -5  -7  -1    5.68    0.49
  -5  -7  -1    5.11    1.23
   5   8   1    0.37    0.22
  -5  -8  -1    0.92    0.17
  -5  -8  -1    0.30    0.40
  -5  -8  -1    0.39    0.27
   5   9   1    0.91    0.37
  -5  -9  -1    1.07    0.61
  -5  -9  -1    0.74    0.16
   5  10   1   13.84    1.82
  -5 -10  -1   15.98    1.25
  -5 -10  -1   16.43    2.49
  -5 -11  -1    0.39    0.35
  -6  16  -1    1.24    0.43
  -6  15  -1    7.04    1.10
  -6  15  -1    7.39    1.15
  -6  14  -1    2.15    0.51
  -6  14  -1    1.50    0.52
   6 -13   1   36.44    3.23
   6 -13   1   41.37    3.35
  -6  13  -1   37.16    3.41
  -6  13  -1   45.81    3.32
   6 -12   1    4.96    0.89
  -6  12  -1    6.60    1.07
  -6  12  -1    4.98    0.78
   6 -11   1   25.95    2.01
  -6  11  -1   24.75    2.16
  -6  11  -1   19.02    1.91
   6 -10   1   10.28    0.99
  -6  10  -1   10.38    0.99
  -6  10  -1    8.05    1.20
   6  -9   1    1.35    0.32
  -6   9  -1    0.74    0.23
  -6   9  -1    1.28    0.40
   6  -8   1    2.81    0.48
  -6   8  -1    2.79    0.47
  -6   8  -1    3.68    0.69
   6  -7   1    4.76    0.61
  -6   7  -1    5.32    0.82
  -6   7  -1    4.72    0.60
   6  -6   1   77.99    5.34
  -6   6  -1   70.65    5.51
  -6   6  -1   66.99    5.31
   6  -5   1   18.13    1.47
   6  -5   1   18.25    1.43
  -6   5  -1   16.66    1.62
  -6   5  -1   17.35    1.42
   6  -4   1    7.75    0.67
   6  -4   1    6.96    0.70
  -6   4  -1    7.71    0.67
  -6   4  -1    7.48    1.07
   6  -3   1  117.80    8.59
   6  -2   1    1.65    0.30
   6  -2   1    1.44    0.21
  -6   2  -1    1.51    0.21
  -6   2  -1    1.25    0.26
   6  -1   1    2.94    0.25
   6  -1   1    2.41    0.39
  -6   1  -1    2.42    0.24
  -6   1  -1    2.90    0.41
   6   0   1   26.76    2.13
  -6   0  -1   26.83    2.11
   6   1   1   10.05    0.86
  -6  -1  -1    7.13    0.77
   6   2   1    8.89    0.91
  -6  -2  -1   10.12    0.99
   6   3   1    5.21    0.69
  -6  -3  -1    2.79    0.51
   6   4   1   14.62    1.33
  -6  -4  -1   14.30    1.32
   6   5   1    8.51    0.89
  -6  -5  -1    7.27    0.94
   6   6   1    0.01    0.11
  -6  -6  -1    0.11    0.19
  -6  -6  -1   -0.04    0.23
   6   7   1    0.26    0.18
  -6  -7  -1    0.04    0.30
  -6  -7  -1    0.14    0.24
   6   8   1    0.12    0.14
  -6  -8  -1    0.11    0.22
  -6  -8  -1   -0.05    0.26
   6   9   1    6.03    1.09
  -6  -9  -1    5.56    1.46
   6  10   1    0.61    0.33
  -6 -10  -1    0.62    0.58
  -6 -10  -1    1.91    0.59
  -7  16  -1    3.86    0.79
  -7  16  -1    3.14    0.76
  -7  15  -1    1.70    0.47
  -7  15  -1    1.22    0.45
  -7  14  -1    0.94    0.45
  -7  14  -1    0.55    0.29
   7 -13   1   96.51    7.24
  -7  13  -1   97.17    7.24
  -7  13  -1   92.48    7.42
  -7  12  -1    3.94    0.84
  -7  12  -1    4.17    0.70
   7 -11   1   59.31    4.56
  -7  11  -1   56.24    4.71
  -7  11  -1   61.22    4.57
   7 -10   1    0.14    0.17
  -7  10  -1    0.19    0.24
  -7  10  -1   -0.03    0.13
   7  -9   1    1.27    0.35
  -7   9  -1    1.76    0.38
  -7   9  -1    1.62    0.45
   7  -8   1    0.43    0.18
  -7   8  -1    0.59    0.29
  -7   8  -1    0.22    0.15
   7  -7   1   -0.05    0.08
  -7   7  -1    0.17    0.18
  -7   7  -1    0.03    0.07
   7  -6   1    4.25    0.58
   7  -6   1    4.54    0.56
  -7   6  -1    3.95    0.77
  -7   6  -1    3.67    0.51
   7  -5   1    0.43    0.15
   7  -5   1    0.38    0.17
  -7   5  -1    0.54    0.28
  -7   5  -1    0.26    0.14
   7  -4   1   15.35    1.28
   7  -4   1   15.54    1.23
  -7   4  -1   13.40    1.48
  -7   4  -1   15.16    1.22
   7  -3   1    4.59    0.47
   7  -3   1    5.32    0.56
  -7   3  -1    4.83    0.63
  -7   3  -1    5.63    0.52
   7  -2   1    2.70    0.43
   7  -2   1    3.24    0.30
  -7   2  -1    3.58    0.51
  -7   2  -1    2.70    0.29
   7  -1   1   24.98    2.02
  -7   1  -1   24.62    1.99
  -7   1  -1   25.19    1.84
   7   0   1   17.27    1.45
  -7   0  -1   16.33    1.41
   7   1   1    3.38    0.56
  -7  -1  -1    4.58    0.61
   7   2   1    8.71    0.89
  -7  -2  -1    8.55    0.87
   7   3   1   23.31    1.94
  -7  -3  -1   22.09    1.91
   7   4   1   13.91    1.28
  -7  -4  -1   12.63    1.24
   7   5   1   14.64    1.37
  -7  -5  -1   13.64    1.33
   7   6   1   14.23    1.37
  -7  -6  -1   16.12    2.09
  -7  -6  -1   11.04    2.13
   7   7   1    7.69    1.01
  -7  -7  -1    6.36    1.82
  -7  -7  -1    6.39    0.96
   7   8   1    0.22    0.19
  -7  -8  -1    0.36    0.55
   7   9   1    2.71    0.64
  -7  -9  -1    1.65    0.61
  -7  -9  -1    2.76    1.08
  -7 -10  -1    2.54    0.72
  -8  17  -1    0.19    0.24
  -8  16  -1   -0.06    0.17
  -8  15  -1   33.21    3.20
  -8  15  -1   38.81    3.09
  -8  14  -1   -0.16    0.12
  -8  14  -1   -0.15    0.08
   8 -13   1    5.24    0.82
  -8  13  -1    6.06    0.89
  -8  13  -1    4.28    0.89
   8 -12   1    7.32    0.91
  -8  12  -1    7.34    1.15
  -8  12  -1    4.84    0.79
   8 -11   1   12.29    1.18
  -8  11  -1   10.85    1.50
  -8  11  -1   11.84    1.17
   8 -10   1   10.41    0.99
  -8  10  -1    9.96    1.36
  -8  10  -1    8.55    0.95
   8  -9   1    0.86    0.27
  -8   9  -1    0.48    0.22
  -8   9  -1    1.00    0.42
   8  -8   1    3.32    0.52
  -8   8  -1    2.38    0.62
  -8   8  -1    3.80    0.54
   8  -7   1    4.97    0.69
   8  -7   1    3.96    0.79
  -8   7  -1    4.01    0.59
  -8   7  -1    4.52    0.89
   8  -6   1    0.90    0.25
   8  -6   1    0.77    0.22
  -8   6  -1    0.75    0.38
  -8   6  -1    0.83    0.23
   8  -5   1   -0.10    0.08
   8  -5   1    0.08    0.15
  -8   5  -1    0.02    0.09
  -8   5  -1    0.13    0.18
   8  -4   1    4.61    0.53
   8  -4   1    4.89    0.64
  -8   4  -1    4.41    0.88
  -8   4  -1    4.11    0.51
   8  -3   1    3.41    0.41
   8  -3   1    3.45    0.53
  -8   3  -1    4.06    0.64
  -8   3  -1    3.68    0.37
   8  -2   1   14.29    1.07
   8  -2   1   12.30    1.21
  -8   2  -1   14.95    1.24
  -8   2  -1   13.30    1.07
   8  -1   1    0.44    0.23
  -8   1  -1    0.46    0.18
   8   0   1    0.00    0.15
  -8   0  -1   -0.12    0.08
   8   1   1    1.03    0.30
  -8  -1  -1    1.10    0.30
   8   2   1   -0.14    0.14
  -8  -2  -1    0.04    0.12
   8   3   1    1.06    0.32
  -8  -3  -1    0.75    0.28
   8   4   1    4.15    0.71
  -8  -4  -1    5.61    0.80
   8   5   1    3.45    0.66
  -8  -5  -1    5.14    0.87
   8   6   1    1.89    0.47
  -8  -6  -1    1.90    0.48
  -8  -6  -1    2.89    1.19
   8   7   1    1.08    0.37
  -8  -7  -1    1.01    0.78
   8   8   1    0.82    0.35
  -8  -8  -1    0.24    0.30
  -8  -9  -1    0.88    0.59
  -9  17  -1    4.60    1.02
  -9  16  -1    0.16    0.26
  -9  15  -1    0.25    0.25
  -9  15  -1    0.36    0.28
  -9  14  -1    1.14    0.47
  -9  14  -1    1.87    0.77
  -9  13  -1    4.15    0.73
  -9  13  -1    4.04    0.94
   9 -12   1    0.69    0.29
  -9  12  -1    0.37    0.23
  -9  12  -1    0.30    0.24
   9 -11   1    8.79    1.13
  -9  11  -1   10.27    1.46
  -9  11  -1    9.87    1.02
   9 -10   1    4.74    0.69
  -9  10  -1    4.34    0.68
  -9  10  -1    4.69    0.91
   9  -9   1    2.23    0.44
   9  -9   1    3.38    0.59
  -9   9  -1    1.65    0.48
  -9   9  -1    2.83    0.68
   9  -8   1    0.45    0.21
   9  -8   1    0.57    0.24
  -9   8  -1    0.23    0.25
  -9   8  -1    0.40    0.19
   9  -7   1    0.81    0.24
   9  -7   1    0.38    0.20
  -9   7  -1    0.49    0.18
  -9   7  -1    0.88    0.42
   9  -6   1    7.65    0.75
   9  -6   1    5.93    0.66
  -9   6  -1    6.57    0.67
   9  -5   1    3.03    0.44
   9  -5   1    3.19    0.51
  -9   5  -1    2.56    0.67
  -9   5  -1    2.94    0.43
   9  -4   1   14.86    1.18
   9  -4   1   15.42    1.31
  -9   4  -1   12.92    1.56
  -9   4  -1   13.77    1.17
   9  -3   1  187.38   13.36
  -9   3  -1  179.66   13.19
   9  -2   1   16.63    1.36
  -9   2  -1   15.63    1.32
  -9   2  -1   13.39    1.11
   9  -1   1    9.12    1.01
  -9   1  -1    6.46    0.87
   9   0   1    7.13    0.94
  -9   0  -1    8.27    0.83
   9   1   1   21.38    1.84
  -9  -1  -1   20.77    1.80
   9   2   1    1.04    0.33
  -9  -2  -1    1.29    0.34
   9   3   1    3.69    0.68
  -9  -3  -1    3.49    0.61
   9   4   1    3.80    0.69
  -9  -4  -1    4.91    0.74
   9   5   1    2.84    0.57
  -9  -5  -1    2.32    0.55
   9   6   1    1.32    0.39
   9   7   1    1.18    0.38
  -9  -7  -1    0.48    0.40
  -9  -8  -1    1.29    0.58
 -10  16  -1    0.94    0.48
 -10  15  -1    1.21    0.50
 -10  15  -1    1.18    0.41
 -10  14  -1    2.24    0.55
 -10  14  -1    2.89    0.76
 -10  13  -1    4.42    0.94
 -10  13  -1    3.49    0.67
  10 -12   1    8.29    1.08
 -10  12  -1    8.53    1.07
 -10  12  -1    6.74    1.22
 -10  11  -1   13.21    1.26
 -10  11  -1   11.68    1.69
  10 -10   1    4.04    0.67
  10 -10   1    4.77    0.77
 -10  10  -1    5.04    0.72
 -10  10  -1    4.61    0.94
  10  -9   1    5.43    0.78
  10  -9   1    6.13    0.84
 -10   9  -1    6.29    0.82
 -10   9  -1    6.11    1.11
  10  -8   1    0.06    0.14
  10  -8   1    0.01    0.11
 -10   8  -1    0.16    0.18
 -10   8  -1    0.12    0.13
  10  -7   1    0.07    0.12
  10  -7   1   -0.03    0.08
 -10   7  -1    0.12    0.19
 -10   7  -1   -0.08    0.09
  10  -6   1    6.80    0.86
  10  -6   1    6.19    0.65
 -10   6  -1    6.12    0.64
 -10   6  -1    5.29    1.04
  10  -5   1    1.22    0.27
 -10   5  -1    1.11    0.25
 -10   5  -1    1.08    0.49
  10  -4   1   49.63    3.76
 -10   4  -1   52.11    3.77
 -10   4  -1   49.01    4.33
  10  -3   1   42.77    3.27
 -10   3  -1   46.56    3.38
  10  -2   1   11.45    1.14
 -10   2  -1   12.16    1.14
  10  -1   1    3.91    0.62
 -10   1  -1    2.14    0.46
  10   0   1   11.95    1.18
 -10   0  -1   11.82    1.15
  10   1   1   -0.02    0.17
 -10  -1  -1    0.05    0.12
  10   2   1    0.34    0.23
 -10  -2  -1    1.09    0.37
  10   3   1    2.31    0.53
 -10  -3  -1    2.76    0.55
  10   4   1    0.09    0.14
  10   5   1    0.65    0.30
 -10  -5  -1    0.48    0.45
  10   6   1   10.63    1.33
 -10  -6  -1    9.73    1.73
 -11  18  -1    3.50    1.03
 -11  17  -1    1.60    0.65
 -11  16  -1    0.88    0.51
 -11  15  -1    1.32    0.57
 -11  15  -1    0.22    0.24
 -11  14  -1    7.03    1.26
 -11  14  -1    5.92    0.95
 -11  13  -1    5.88    0.90
 -11  13  -1    3.38    0.90
  11 -12   1    0.46    0.29
  11 -12   1    0.28    0.23
 -11  12  -1    0.58    0.38
 -11  12  -1    0.60    0.29
  11 -11   1   13.83    1.34
  11 -11   1   12.87    1.27
 -11  11  -1    9.92    1.61
 -11  11  -1   13.15    1.26
  11 -10   1    0.50    0.23
  11 -10   1    0.30    0.18
 -11  10  -1    0.52    0.36
 -11  10  -1    0.49    0.25
  11  -9   1    0.30    0.21
  11  -9   1    0.23    0.17
 -11   9  -1   -0.07    0.07
 -11   9  -1    0.21    0.29
  11  -8   1    2.32    0.48
  11  -8   1    2.43    0.53
 -11   8  -1    3.02    0.50
 -11   8  -1    2.73    0.81
  11  -7   1    6.91    0.89
  11  -7   1    7.66    0.74
 -11   7  -1    6.85    0.72
 -11   7  -1    5.15    1.14
  11  -6   1   -0.09    0.11
  11  -6   1   -0.05    0.14
 -11   6  -1   -0.18    0.19
 -11   6  -1   -0.12    0.08
  11  -5   1    0.20    0.13
  11  -5   1    0.37    0.23
 -11   5  -1   -0.11    0.15
 -11   5  -1   -0.05    0.07
  11  -4   1   27.21    2.58
  11  -4   1   33.21    2.44
 -11   4  -1   30.81    3.05
 -11   4  -1   35.08    2.46
  11  -3   1    0.24    0.23
 -11   3  -1    0.17    0.10
 -11   3  -1    0.12    0.25
  11  -2   1   -0.12    0.14
 -11   2  -1    0.40    0.20
  11  -1   1    1.48    0.40
 -11   1  -1    1.14    0.34
  11   0   1    6.64    0.91
 -11   0  -1    6.62    0.93
  11   1   1    6.90    0.95
 -11  -1  -1    7.55    0.98
  11   2   1    5.60    0.83
 -11  -2  -1    5.02    0.80
  11   3   1    6.24    0.92
 -11  -3  -1    7.04    1.46
  11   4   1    0.00    0.10
 -11  -4  -1   -0.11    0.45
  11   5   1    2.44    0.56
 -12  18  -1    0.57    0.47
 -12  17  -1    2.43    0.87
 -12  16  -1    1.84    0.66
 -12  15  -1    0.99    0.50
  12 -14   1    5.42    0.93
 -12  14  -1    4.16    1.05
 -12  14  -1    5.94    0.93
  12 -13   1   10.45    1.33
 -12  13  -1    8.56    1.49
  12 -12   1    1.62    0.48
 -12  12  -1    0.87    0.34
 -12  12  -1    0.75    0.48
  12 -11   1    1.73    0.47
  12 -11   1    2.42    0.52
 -12  11  -1    2.01    0.68
 -12  11  -1    0.86    0.32
  12 -10   1    3.05    0.61
  12 -10   1    3.90    0.63
 -12  10  -1    2.72    0.54
 -12  10  -1    2.03    0.74
  12  -9   1   -0.07    0.09
  12  -9   1    0.35    0.21
 -12   9  -1    0.02    0.21
 -12   9  -1   -0.04    0.10
  12  -8   1    1.48    0.40
  12  -8   1    1.44    0.32
 -12   8  -1    0.64    0.28
 -12   8  -1    1.05    0.51
  12  -7   1    4.05    0.69
  12  -7   1    4.16    0.61
 -12   7  -1    4.77    0.65
 -12   7  -1    4.20    1.00
  12  -6   1    3.06    0.58
 -12   6  -1    3.32    0.88
 -12   6  -1    2.56    0.43
  12  -5   1   10.08    1.15
  12  -5   1    8.22    0.79
 -12   5  -1    8.93    1.59
 -12   5  -1    9.04    0.82
  12  -4   1   -0.16    0.11
 -12   4  -1    0.19    0.10
 -12   4  -1    0.33    0.35
  12  -3   1    0.14    0.20
 -12   3  -1   -0.18    0.13
  12  -2   1    2.01    0.48
 -12   2  -1    0.69    0.52
  12  -1   1    0.62    0.27
 -12   1  -1    0.69    0.25
 -12   1  -1    0.44    0.42
  12   0   1    4.33    0.72
 -12   0  -1    3.70    1.09
 -12   0  -1    5.59    0.84
  12   1   1    0.44    0.24
 -12  -1  -1    0.15    0.25
  12   2   1    1.62    0.44
  12   3   1    1.00    0.34
  12   4   1    0.80    0.32
 -13  18  -1    0.11    0.34
 -13  17  -1    0.46    0.43
 -13  16  -1    0.51    0.37
 -13  15  -1    0.38    0.38
 -13  14  -1    2.43    0.81
 -13  14  -1    3.57    0.71
  13 -13   1    1.24    0.40
 -13  13  -1    0.88    0.34
 -13  13  -1    0.45    0.38
  13 -12   1   11.33    1.39
 -13  12  -1   10.87    1.33
 -13  12  -1    9.98    1.70
  13 -11   1    4.55    0.76
 -13  11  -1    6.11    0.86
 -13  11  -1    5.22    1.18
  13 -10   1    1.20    0.38
  13 -10   1    2.24    0.56
 -13  10  -1    1.80    0.71
 -13  10  -1    1.01    0.31
  13  -9   1    2.03    0.49
  13  -9   1    1.82    0.42
 -13   9  -1    2.31    0.79
 -13   9  -1    2.74    0.50
  13  -8   1    0.91    0.27
  13  -8   1    0.80    0.33
 -13   8  -1    0.62    0.68
 -13   8  -1    0.74    0.27
  13  -7   1    1.71    0.35
  13  -7   1    1.46    0.44
 -13   7  -1    1.69    0.36
 -13   7  -1    1.64    0.87
  13  -6   1    0.37    0.24
 -13   6  -1    0.86    0.51
 -13   6  -1    0.24    0.13
  13  -5   1    2.11    0.49
  13  -5   1    1.75    0.31
 -13   5  -1    1.69    0.30
 -13   5  -1    3.04    0.92
  13  -4   1    2.36    0.55
 -13   4  -1    2.13    0.84
  13  -3   1    0.41    0.27
 -13   3  -1    0.92    0.59
  13  -2   1    0.98    0.37
 -13   2  -1    1.87    0.90
  13  -1   1    3.27    0.62
  13   0   1    1.26    0.39
  13   1   1    0.40    0.24
  13   2   1    0.77    0.33
 -14  18  -1    0.51    0.52
 -14  17  -1    1.33    0.70
 -14  16  -1    0.48    0.38
 -14  15  -1    0.46    0.37
 -14  14  -1    0.33    0.36
 -14  13  -1    1.73    0.73
 -14  13  -1    0.47    0.27
  14 -12   1    1.12    0.40
 -14  12  -1    0.81    0.52
  14 -11   1    1.21    0.44
 -14  11  -1    1.37    0.40
 -14  11  -1    0.69    0.43
  14 -10   1    0.28    0.17
  14 -10   1    0.14    0.18
 -14  10  -1    0.48    0.39
 -14  10  -1    0.21    0.17
  14  -9   1    0.36    0.16
 -14   9  -1    0.03    0.13
 -14   9  -1    0.52    0.46
  14  -8   1    1.44    0.33
  14  -8   1    0.89    0.36
 -14   8  -1    1.14    0.32
 -14   8  -1    0.30    0.42
  14  -7   1    7.66    1.03
  14  -7   1    7.13    0.74
 -14   7  -1    6.69    0.83
 -14   7  -1    7.91    1.54
  14  -6   1    0.19    0.23
 -14   6  -1    0.12    0.11
  14  -5   1    1.92    0.54
 -14   5  -1    1.97    0.30
  14  -4   1    4.28    0.77
  14  -3   1    1.14    0.38
  14  -1   1    2.40    0.56
  14   0   1    1.05    0.37
 -15  13  -1    2.49    0.59
 -15  12  -1    2.71    0.60
 -15  11  -1    1.70    0.45
  15 -10   1    0.36    0.16
  15 -10   1   -0.14    0.17
 -15  10  -1    0.00    0.11
  15  -9   1    9.57    1.38
  15  -9   1   14.43    1.33
 -15   9  -1   11.66    1.16
  15  -8   1    3.91    0.57
  15  -8   1    3.63    0.70
 -15   8  -1    2.87    0.50
  15  -7   1    0.23    0.17
  15  -7   1    0.38    0.28
 -15   7  -1    0.30    0.16
  15  -6   1    3.47    0.71
 -15   6  -1    3.94    0.49
  15  -5   1   10.76    1.37
  15  -4   1    0.84    0.38
  15  -3   1    0.76    0.32
  15  -2   1    7.89    1.14
 -16  12  -1    0.03    0.14
  16 -10   1    5.37    0.78
 -16  10  -1    5.90    0.82
 -16   9  -1    3.51    0.60
 -16   8  -1    0.09    0.13
 -17  12  -1    0.97    0.37
 -17  11  -1    0.50    0.26
  18  -6  -2    0.19    0.21
  18  -7  -2    0.40    0.32
  18  -8  -2    4.69    0.81
 -18   9   2   -0.09    0.12
 -18  10   2    0.62    0.30
 -18  11   2    1.45    0.42
  17  -4  -2    0.43    0.25
  17  -5  -2    0.94    0.35
  17  -6  -2    0.15    0.21
 -17   7   2    0.50    0.21
  17  -7  -2    0.00    0.24
 -17   8   2    0.04    0.12
  17  -8  -2   -0.13    0.20
 -17   9   2    0.16    0.15
  17  -9  -2    0.12    0.27
  17  -9  -2   -0.09    0.20
 -17  10   2   14.53    1.44
  17 -10  -2   13.49    1.43
 -17  11   2    9.59    1.19
  17 -11  -2    9.14    1.24
 -17  12   2   14.94    2.22
  16  -1  -2    1.20    0.44
  16  -2  -2    2.72    0.52
  16  -3  -2    0.52    0.24
  16  -4  -2    0.23    0.23
 -16   5   2   14.71    1.25
  16  -5  -2   14.33    1.41
  16  -6  -2    1.40    0.43
 -16   7   2    5.72    0.77
  16  -7  -2    6.59    0.92
 -16   8   2   24.19    2.13
  16  -8  -2   26.34    2.23
 -16   9   2    1.92    0.44
  16  -9  -2    1.36    0.42
  16  -9  -2    1.21    0.34
 -16  10   2    6.04    0.89
 -16  11   2    0.27    0.25
  16 -11  -2    0.02    0.18
 -16  12   2   12.47    1.30
 -16  12   2    8.40    1.83
  16 -12  -2   13.45    1.35
 -16  13   2    0.46    0.45
 -16  14   2    0.06    0.22
 -16  15   2    0.19    0.30
 -16  16   2    0.11    0.25
 -16  17   2    0.08    0.25
  15   1  -2    6.77    1.08
  15   0  -2    3.52    0.63
  15  -1  -2    0.50    0.21
  15  -2  -2    3.64    0.61
 -15   3   2    7.21    0.65
  15  -3  -2    8.08    1.00
 -15   4   2    0.27    0.14
  15  -4  -2    0.33    0.25
 -15   5   2    0.46    0.18
  15  -5  -2   -0.02    0.17
 -15   6   2    2.03    0.44
  15  -6  -2    2.40    0.53
 -15   7   2    0.87    0.28
  15  -7  -2    1.13    0.36
  15  -7  -2    0.49    0.24
 -15   8   2    0.35    0.39
 -15   8   2    0.21    0.16
  15  -8  -2    0.25    0.18
  15  -8  -2    0.28    0.21
 -15   9   2   -0.07    0.21
 -15   9   2    0.22    0.18
  15  -9  -2    0.11    0.18
  15  -9  -2    0.38    0.22
 -15  10   2    2.25    0.52
 -15  10   2    2.76    0.87
  15 -10  -2    4.13    0.68
  15 -10  -2    2.82    0.54
 -15  11   2    4.72    1.11
 -15  11   2    4.01    0.75
  15 -11  -2    5.54    0.87
 -15  12   2    5.35    0.85
 -15  12   2    6.48    1.42
  15 -12  -2    4.25    0.77
 -15  13   2    1.63    0.47
  15 -13  -2    1.66    0.50
 -15  15   2    0.47    0.36
 -15  16   2    2.27    0.73
 -15  17   2    2.19    0.78
  14   2  -2    0.90    0.28
  14   1  -2    2.40    0.48
  14   0  -2    5.50    0.77
  14  -1  -2    1.78    0.41
  14  -2  -2    4.44    0.68
 -14   3   2    6.75    0.63
  14  -3  -2    6.05    0.86
 -14   4   2    1.52    0.30
  14  -4  -2    1.46    0.37
 -14   5   2    0.05    0.11
  14  -5  -2    0.26    0.18
 -14   6   2    7.27    0.88
  14  -6  -2    7.45    0.95
  14  -6  -2    7.45    0.87
 -14   7   2   15.06    1.24
  14  -7  -2   11.54    1.21
  14  -7  -2   11.69    1.16
 -14   8   2   13.08    1.29
  14  -8  -2   14.12    1.33
  14  -8  -2   13.76    1.28
 -14   9   2   18.00    1.73
 -14   9   2   20.27    2.20
  14  -9  -2   20.94    1.79
 -14  10   2    1.04    0.36
 -14  10   2    0.31    0.34
  14 -10  -2    1.21    0.36
  14 -10  -2    1.45    0.37
 -14  11   2    2.69    0.57
 -14  11   2    2.50    0.81
  14 -11  -2    2.46    0.57
 -14  12   2    2.43    0.77
  14 -12  -2    1.35    0.41
 -14  13   2    0.20    0.32
 -14  13   2   -0.04    0.11
  14 -13  -2    0.43    0.27
 -14  14   2    0.31    0.28
 -14  14   2    0.27    0.37
 -14  15   2    0.69    0.41
 -14  16   2    5.76    1.15
 -14  17   2    4.03    0.96
  13   4  -2    0.45    0.23
  13   3  -2    6.87    0.92
 -13  -2   2    3.60    0.58
  13   2  -2    3.24    0.57
 -13  -1   2   10.02    1.01
  13   1  -2    9.97    1.02
  13   0  -2    3.17    0.54
  13  -1  -2    1.03    0.34
 -13   2   2    0.13    0.09
 -13   3   2    0.14    0.10
  13  -3  -2   -0.01    0.16
 -13   4   2    1.13    0.27
  13  -4  -2    1.44    0.41
 -13   5   2   12.23    1.17
  13  -5  -2   14.97    1.35
 -13   6   2    5.85    0.73
  13  -6  -2    5.22    0.67
  13  -6  -2    4.43    0.69
 -13   7   2    8.28    0.88
  13  -7  -2    8.33    0.90
  13  -7  -2    8.99    0.88
 -13   8   2    5.29    0.74
  13  -8  -2    4.35    0.71
  13  -8  -2    6.29    0.81
 -13   9   2    1.26    0.35
 -13   9   2    1.74    0.62
  13  -9  -2    1.51    0.39
  13  -9  -2    1.49    0.38
 -13  10   2    0.27    0.33
 -13  10   2   -0.10    0.07
  13 -10  -2    0.01    0.15
  13 -10  -2    0.17    0.13
 -13  11   2    1.58    0.60
 -13  11   2    2.64    0.56
  13 -11  -2    3.00    0.60
  13 -11  -2    2.92    0.57
 -13  12   2    3.35    0.65
 -13  12   2    2.32    0.69
 -13  13   2    0.70    0.30
 -13  13   2    1.03    0.50
 -13  14   2    3.83    0.69
 -13  14   2    1.89    0.60
 -13  15   2    1.96    0.59
 -13  16   2    0.79    0.43
 -13  17   2    0.13    0.21
  12   6  -2    1.45    0.49
  12   5  -2    0.30    0.17
 -12  -4   2    1.22    0.36
  12   4  -2    1.41    0.36
 -12  -3   2    3.58    0.60
  12   3  -2    3.98    0.63
 -12  -2   2    2.93    0.51
  12   2  -2    3.45    0.57
 -12  -1   2   -0.08    0.06
  12   1  -2   -0.07    0.08
  12   0  -2    1.78    0.38
  12  -1  -2    0.46    0.21
 -12   2   2    1.03    0.22
  12  -2  -2    1.07    0.29
 -12   3   2    0.03    0.10
  12  -3  -2    0.04    0.15
 -12   4   2    5.30    0.65
  12  -4  -2    5.45    0.72
 -12   5   2   27.50    2.35
  12  -5  -2   30.51    2.40
  12  -5  -2   31.36    2.36
 -12   6   2   22.05    1.90
  12  -6  -2   23.59    1.90
  12  -6  -2   23.78    1.94
 -12   7   2   13.61    1.16
  12  -7  -2   10.67    1.10
 -12   8   2    0.47    0.24
  12  -8  -2    0.59    0.24
  12  -8  -2    1.42    0.36
 -12   9   2    0.19    0.29
 -12   9   2    0.57    0.24
  12  -9  -2    0.43    0.22
  12  -9  -2    0.86    0.28
 -12  10   2    8.96    1.44
 -12  10   2   11.17    1.11
  12 -10  -2   11.21    1.64
 -12  11   2    0.36    0.30
 -12  11   2    0.46    0.24
  12 -11  -2    0.55    0.25
 -12  12   2   -0.07    0.10
 -12  12   2    0.03    0.13
 -12  13   2    0.12    0.19
 -12  13   2    0.31    0.27
 -12  14   2    2.23    0.56
 -12  14   2    3.29    0.78
 -12  16   2    0.72    0.35
 -12  17   2    1.25    0.49
  11   7  -2    1.88    0.47
  11   6  -2    0.52    0.25
 -11  -5   2    6.85    0.89
  11   5  -2    6.45    0.88
 -11  -4   2    0.00    0.11
  11   4  -2    0.43    0.19
 -11  -3   2   10.42    1.01
 -11  -2   2    0.99    0.28
  11   2  -2    1.13    0.30
 -11  -1   2    4.23    0.60
  11   1  -2    4.09    0.60
 -11   0   2    2.01    0.27
 -11   0   2    2.22    0.41
  11   0  -2    2.57    0.45
 -11   1   2    0.12    0.09
  11  -1  -2   -0.11    0.09
 -11   2   2    0.11    0.09
  11  -2  -2    0.30    0.17
 -11   3   2    3.35    0.47
  11  -3  -2    3.75    0.54
 -11   4   2   20.32    1.64
  11  -4  -2   19.29    1.66
  11  -4  -2   20.32    1.62
 -11   5   2    6.44    0.68
  11  -5  -2    6.49    0.70
  11  -5  -2    7.39    0.86
 -11   6   2    0.04    0.11
  11  -6  -2    0.17    0.18
  11  -6  -2   -0.17    0.08
 -11   7   2    0.23    0.18
  11  -7  -2    0.27    0.18
  11  -7  -2    0.34    0.20
 -11   8   2    1.73    0.44
  11  -8  -2    1.12    0.32
 -11   9   2    7.16    1.22
 -11   9   2    7.81    0.98
  11  -9  -2    9.13    1.04
 -11  10   2   -0.01    0.13
  11 -10  -2    0.49    0.23
 -11  11   2    1.04    0.42
 -11  11   2    2.01    0.48
  11 -11  -2    1.72    0.41
 -11  12   2   11.51    1.49
 -11  12   2   10.36    1.27
  11 -12  -2    9.89    1.22
 -11  13   2    0.61    0.29
 -11  13   2    0.33    0.26
 -11  14   2    0.10    0.15
 -11  14   2    0.01    0.15
 -11  15   2    1.74    0.52
 -11  15   2    2.54    0.64
 -11  16   2    5.14    0.88
 -10  -7   2    1.74    0.48
  10   7  -2    2.00    0.46
 -10  -6   2    1.39    0.36
  10   6  -2    1.03    0.32
 -10  -5   2    0.92    0.30
  10   5  -2    1.03    0.32
 -10  -4   2    4.38    0.64
  10   4  -2    5.83    0.84
 -10  -3   2    3.29    1.25
 -10  -3   2    3.25    0.50
  10   3  -2    2.35    0.46
 -10  -2   2    0.91    0.61
 -10  -2   2    1.36    0.30
  10   2  -2    1.59    0.36
 -10  -1   2    4.48    0.40
 -10  -1   2    4.26    0.40
 -10  -1   2    4.15    0.58
  10   1  -2    6.73    0.74
 -10   0   2   42.03    3.54
  10   0  -2   52.55    3.60
 -10   1   2    9.03    0.79
  10  -1  -2    9.42    0.88
 -10   2   2    0.67    0.18
  10  -2  -2    1.11    0.29
 -10   3   2    1.82    0.32
  10  -3  -2    1.55    0.32
 -10   4   2    0.04    0.11
  10  -4  -2    0.10    0.13
  10  -4  -2    0.13    0.12
 -10   5   2   49.94    3.77
  10  -5  -2   52.76    3.77
  10  -5  -2   46.54    3.75
 -10   6   2   24.97    2.13
  10  -6  -2   27.46    2.15
  10  -6  -2   27.27    2.14
 -10   7   2   10.33    1.09
  10  -7  -2   14.38    1.15
  10  -7  -2   11.98    1.13
 -10   8   2   18.96    1.62
  10  -8  -2   18.10    1.60
 -10   9   2    1.53    0.51
 -10   9   2    2.18    0.43
  10  -9  -2    2.17    0.44
 -10  10   2    0.54    0.24
 -10  10   2    0.62    0.30
  10 -10  -2    0.64    0.29
 -10  11   2    7.43    0.98
 -10  11   2    7.17    1.09
 -10  12   2    0.10    0.16
 -10  12   2    0.41    0.26
  10 -12  -2    0.64    0.29
 -10  13   2   -0.09    0.09
 -10  13   2    0.02    0.15
  10 -13  -2   -0.11    0.18
 -10  14   2    1.33    0.43
 -10  14   2    1.17    0.54
 -10  15   2    0.38    0.25
  -9  -8   2   -0.10    0.15
  -9  -7   2    0.23    0.21
   9   7  -2    0.46    0.21
  -9  -6   2    4.44    1.87
  -9  -6   2    3.51    0.58
   9   6  -2    3.08    0.56
  -9  -5   2    4.69    0.68
  -9  -5   2    5.21    1.57
   9   5  -2    3.96    0.63
  -9  -4   2    0.50    0.56
  -9  -4   2    0.00    0.13
   9   4  -2    0.11    0.13
  -9  -3   2   27.68    3.83
  -9  -3   2   26.19    2.39
   9   3  -2   34.14    2.42
  -9  -2   2    1.14    0.18
  -9  -2   2    1.02    0.18
  -9  -2   2    0.94    0.25
   9   2  -2    1.18    0.30
  -9  -1   2    7.47    0.65
  -9  -1   2    8.71    0.75
   9   1  -2    7.43    0.76
  -9   0   2    0.59    0.18
   9   0  -2    0.62    0.23
  -9   1   2    3.83    0.50
  -9   1   2    3.94    0.45
   9  -1  -2    3.17    0.47
  -9   2   2   -0.02    0.06
   9  -2  -2    0.07    0.11
  -9   3   2   23.40    1.89
   9  -3  -2   25.39    1.92
   9  -3  -2   24.14    1.89
  -9   4   2   10.89    0.97
   9  -4  -2   10.72    0.96
   9  -4  -2   11.88    0.99
  -9   5   2   -0.02    0.07
   9  -5  -2    0.06    0.11
   9  -5  -2   -0.10    0.07
  -9   6   2    3.52    0.53
   9  -6  -2    5.18    0.72
  -9   7   2   20.01    1.60
   9  -7  -2   17.48    1.56
  -9   8   2    4.51    0.67
   9  -8  -2    5.22    0.70
  -9   9   2    3.99    0.77
  -9   9   2    5.37    0.73
   9  -9  -2    6.80    0.84
  -9  10   2   13.76    1.28
  -9  10   2   13.28    1.35
   9 -10  -2   13.38    1.28
  -9  11   2   37.15    2.80
  -9  11   2   30.40    2.76
   9 -11  -2   34.15    2.76
  -9  12   2    1.82    0.45
  -9  12   2    2.10    0.50
   9 -12  -2    1.83    0.49
   9 -12  -2    1.25    0.37
  -9  13   2    2.28    0.52
  -9  13   2    1.83    0.50
   9 -13  -2    3.66    0.71
   9 -13  -2    3.61    0.93
  -9  14   2    0.28    0.23
  -9  14   2    0.51    0.26
  -9  15   2    0.06    0.15
  -8  -9   2    0.24    0.26
  -8  -8   2    0.32    0.50
  -8  -8   2    0.13    0.08
  -8  -7   2    3.13    1.20
  -8  -7   2    2.82    0.36
  -8  -7   2    4.46    0.66
   8   7  -2    4.30    0.67
  -8  -6   2    0.18    0.08
  -8  -6   2   -0.03    0.11
  -8  -5   2   12.27    1.08
  -8  -5   2   13.56    2.29
  -8  -5   2   13.22    0.93
  -8  -5   2    9.94    0.90
   8   5  -2    9.65    1.04
  -8  -4   2    0.80    0.16
  -8  -4   2    2.55    1.01
  -8  -4   2    0.99    0.17
   8   4  -2    0.84    0.27
  -8  -3   2    0.83    0.25
  -8  -3   2    0.05    0.32
  -8  -3   2    1.21    0.19
  -8  -3   2    1.02    0.18
   8   3  -2    0.93    0.25
  -8  -2   2    2.87    0.43
  -8  -2   2    2.85    0.30
  -8  -2   2    3.13    0.31
   8   2  -2    3.38    0.49
  -8  -1   2    8.76    0.70
  -8  -1   2    8.76    0.75
   8   1  -2    7.02    0.75
  -8   0   2    1.23    0.26
  -8   0   2    1.80    0.31
   8   0  -2    2.01    0.33
  -8   1   2    8.70    0.78
  -8   1   2    7.76    0.75
   8  -1  -2   10.87    0.83
  -8   2   2    4.98    0.50
   8  -2  -2    5.39    0.52
  -8   3   2    6.45    0.63
   8  -3  -2    7.46    0.65
   8  -3  -2    7.00    0.64
  -8   4   2    0.00    0.08
   8  -4  -2    0.11    0.10
   8  -4  -2    0.23    0.12
  -8   5   2   14.22    1.18
   8  -5  -2   13.18    1.16
  -8   6   2    5.51    0.68
   8  -6  -2    4.99    0.63
  -8   7   2    5.29    0.65
   8  -7  -2    3.69    0.56
  -8   8   2    8.49    0.93
  -8   8   2    7.36    0.81
   8  -8  -2    8.58    0.84
  -8   9   2   -0.11    0.10
   8  -9  -2    0.28    0.19
  -8  10   2  102.10    7.82
  -8  10   2  114.26    7.84
   8 -10  -2   98.78    7.79
  -8  11   2   16.33    1.40
  -8  11   2   12.05    1.33
   8 -11  -2   14.67    1.38
   8 -11  -2   15.52    1.45
  -8  12   2    2.37    0.51
  -8  12   2    3.79    0.63
   8 -12  -2    3.53    0.61
   8 -12  -2    3.34    0.71
  -8  13   2   13.44    1.31
  -8  13   2   11.23    1.32
   8 -13  -2   12.37    1.28
   8 -13  -2   14.69    1.40
  -8  14   2    0.47    0.27
  -8  15   2    1.29    0.42
  -7 -10   2    1.47    0.85
  -7  -9   2    3.67    0.69
  -7  -9   2    3.74    0.49
  -7  -9   2    4.75    1.44
  -7  -8   2    1.33    1.08
  -7  -8   2    3.03    0.57
  -7  -8   2    3.43    0.44
  -7  -7   2    1.63    0.28
  -7  -7   2    2.36    1.03
  -7  -7   2    1.92    0.45
   7   7  -2    1.76    0.42
  -7  -6   2    7.12    1.65
  -7  -6   2    8.02    0.94
  -7  -6   2    6.82    0.64
   7   6  -2    7.85    0.93
  -7  -5   2    1.70    0.40
  -7  -5   2    1.51    0.73
  -7  -5   2    1.44    0.24
   7   5  -2    1.48    0.35
  -7  -4   2    1.98    0.80
  -7  -4   2    3.18    0.48
  -7  -4   2    2.81    0.35
   7   4  -2    3.10    0.48
  -7  -3   2   -0.11    0.07
  -7  -3   2    0.01    0.09
  -7  -3   2    0.45    0.40
  -7  -3   2   -0.03    0.06
   7   3  -2   -0.05    0.09
  -7  -2   2    0.59    0.18
  -7  -2   2    0.79    0.16
   7   2  -2    0.49    0.18
  -7  -1   2    0.27    0.11
  -7  -1   2    0.13    0.09
   7   1  -2    0.18    0.12
  -7   0   2    1.69    0.24
  -7   0   2    1.80    0.27
   7   0  -2    1.19    0.24
   7  -1  -2   55.68    4.10
  -7   2   2    0.45    0.14
   7  -2  -2    0.31    0.12
   7  -2  -2    0.46    0.14
  -7   3   2   14.77    1.28
   7  -3  -2   15.78    1.27
   7  -3  -2   17.15    1.28
   7  -4  -2  128.84    9.36
  -7   5   2   11.36    0.98
   7  -5  -2   11.01    0.97
  -7   6   2   10.02    0.85
   7  -6  -2    7.74    0.80
  -7   7   2   67.22    5.04
  -7   8   2   11.31    1.06
  -7   8   2    9.96    1.00
   7  -8  -2   11.02    1.02
  -7   9   2   39.11    3.10
  -7   9   2   36.49    3.08
   7  -9  -2   43.70    3.13
  -7  10   2   11.13    0.99
  -7  10   2    8.98    0.97
   7 -10  -2    9.46    1.18
   7 -10  -2    9.07    0.97
  -7  11   2   23.54    2.09
   7 -11  -2   21.38    2.12
   7 -11  -2   29.66    2.16
  -7  12   2   13.38    1.22
  -7  12   2   12.41    1.28
   7 -12  -2   15.03    1.53
   7 -13  -2   19.71    1.86
  -7  14   2    0.05    0.16
  -7  15   2    5.86    0.90
  -7  16   2    0.04    0.12
  -6 -11   2    0.12    0.45
  -6 -10   2    1.62    0.87
  -6 -10   2    4.68    0.58
  -6 -10   2    4.56    0.74
  -6  -9   2    1.22    0.69
  -6  -9   2    2.18    0.46
  -6  -9   2    1.06    0.36
  -6  -8   2    0.06    0.33
  -6  -8   2    0.28    0.15
  -6  -8   2    0.31    0.24
  -6  -7   2    6.87    0.82
  -6  -7   2    4.88    0.52
  -6  -7   2    5.52    1.38
   6   7  -2    4.29    0.70
  -6  -6   2   21.90    2.92
  -6  -6   2   18.64    1.58
  -6  -6   2   17.05    1.46
   6   6  -2   19.59    1.60
  -6  -5   2   13.30    2.03
  -6  -5   2    8.70    0.82
  -6  -5   2   10.11    0.93
   6   5  -2   10.82    0.94
  -6  -4   2   -0.21    0.15
  -6  -4   2   -0.12    0.08
  -6  -4   2    0.04    0.06
   6   4  -2    0.07    0.11
  -6  -3   2    0.03    0.09
  -6  -3   2   -0.09    0.29
  -6  -3   2    0.06    0.06
   6   3  -2   -0.03    0.06
  -6  -2   2   21.67    1.59
   6   2  -2   18.87    1.58
  -6  -1   2   56.66    4.02
  -6  -1   2   55.94    4.04
   6   1  -2   52.12    4.08
  -6   0   2  120.45   14.82
   6   0  -2  137.28   15.96
  -6   1   2    1.22    0.22
   6  -1  -2    1.73    0.24
  -6   2   2    1.23    0.22
   6  -2  -2    1.23    0.20
   6  -2  -2    1.07    0.20
  -6   3   2    4.02    0.47
   6  -3  -2    3.94    0.42
  -6   4   2    3.18    0.41
   6  -4  -2    3.28    0.41
  -6   5   2   26.16    2.15
   6  -5  -2   29.30    2.16
  -6   6   2   33.14    2.61
   6  -6  -2   34.49    2.62
  -6   7   2   36.51    2.84
  -6   7   2   38.86    2.83
   6  -7  -2   33.49    2.79
  -6   8   2  134.31    9.85
   6  -8  -2  134.41    9.84
  -6   9   2    9.23    0.97
  -6   9   2   11.51    0.96
   6  -9  -2    9.63    0.97
   6  -9  -2    9.71    1.01
  -6  10   2    8.63    0.88
  -6  10   2   11.13    1.06
   6 -10  -2    8.99    1.12
   6 -10  -2   10.63    0.99
  -6  11   2    1.98    0.45
   6 -11  -2    2.80    0.53
   6 -11  -2    2.10    0.50
  -6  12   2    4.28    0.70
   6 -12  -2    4.64    0.72
   6 -12  -2    4.64    0.82
  -6  13   2    3.39    0.63
   6 -13  -2    2.59    0.63
   6 -13  -2    3.14    0.60
  -6  14   2    1.39    0.41
  -6  15   2    1.44    0.44
  -6  16   2    0.07    0.18
  -5 -12   2    3.80    1.29
  -5 -11   2    7.19    1.51
  -5 -11   2    4.58    0.64
  -5 -10   2    2.25    0.88
  -5 -10   2    1.19    0.30
  -5 -10   2    1.60    0.49
  -5  -9   2   -0.01    0.21
  -5  -9   2    0.09    0.11
  -5  -9   2    0.12    0.22
  -5  -8   2   72.97    5.42
  -5  -8   2   68.09    6.11
  -5  -7   2    0.49    0.17
  -5  -7   2    0.25    0.18
  -5  -7   2    0.32    0.41
   5   7  -2    0.10    0.14
  -5  -6   2   13.10    1.01
  -5  -6   2   10.52    1.06
  -5  -6   2   15.42    2.20
   5   6  -2   10.54    1.06
  -5  -5   2    0.94    0.27
  -5  -5   2    1.43    0.25
   5   5  -2    1.31    0.28
  -5  -4   2   15.88    2.18
  -5  -4   2   15.27    1.25
  -5  -4   2   15.99    1.31
   5   4  -2   16.33    1.31
  -5  -3   2    6.56    1.27
  -5  -3   2    6.31    0.57
  -5  -3   2    5.81    0.52
   5   3  -2    5.47    0.55
  -5  -2   2    0.07    0.29
  -5  -2   2    1.12    0.19
   5   2  -2    0.53    0.15
  -5  -1   2   57.78    4.21
  -5   0   2   66.61    9.09
   5   0  -2   57.43    8.87
  -5   1   2    8.34    0.71
   5  -1  -2    8.72    0.68
  -5   2   2    4.25    0.45
   5  -2  -2    5.40    0.44
   5  -2  -2    5.09    0.46
  -5   3   2   34.87    2.48
   5  -3  -2   31.01    2.47
  -5   4   2   27.54    2.10
   5  -4  -2   27.09    2.09
  -5   5   2   15.91    1.22
   5  -5  -2   13.41    1.19
  -5   6   2    2.11    0.36
   5  -6  -2    2.13    0.36
  -5   7   2    0.90    0.25
  -5   7   2    1.14    0.24
   5  -7  -2    0.89    0.23
   5  -7  -2    1.31    0.30
  -5   8   2   22.61    1.79
  -5   8   2   22.67    1.86
   5  -8  -2   20.42    1.89
   5  -8  -2   25.59    1.89
  -5   9   2   29.28    2.23
  -5   9   2   29.70    2.33
   5  -9  -2   28.97    2.33
   5  -9  -2   27.04    2.37
  -5  10   2    3.54    0.65
   5 -10  -2    3.95    0.67
   5 -10  -2    4.24    0.64
  -5  11   2    7.56    0.96
   5 -11  -2   10.31    1.16
   5 -11  -2    6.92    0.94
  -5  12   2    5.92    0.85
   5 -12  -2    4.46    0.80
   5 -12  -2    8.98    1.02
  -5  13   2    5.20    0.77
   5 -13  -2    3.93    0.86
   5 -13  -2    4.99    0.77
  -5  14   2   12.96    1.31
  -5  15   2    0.48    0.30
  -5  16   2    0.58    0.30
  -4 -12   2    0.41    0.38
  -4 -12   2    0.63    0.23
  -4 -11   2    0.61    0.29
  -4 -11   2    1.92    0.76
  -4 -11   2    0.66    0.25
  -4 -10   2   27.52    2.31
  -4 -10   2   26.45    2.18
  -4 -10   2   27.04    2.81
  -4  -9   2    9.32    1.00
  -4  -9   2   15.15    2.14
  -4  -9   2   13.50    1.17
  -4  -8   2   21.50    1.76
  -4  -8   2   22.36    2.39
  -4  -8   2   21.49    1.84
  -4  -7   2    1.49    0.30
  -4  -7   2    1.47    0.34
  -4  -6   2    5.71    1.20
  -4  -6   2    4.72    0.49
  -4  -6   2    4.07    0.59
   4   6  -2    4.64    0.63
  -4  -5   2    4.92    0.57
  -4  -5   2    6.21    0.56
  -4  -5   2    8.01    1.42
   4   5  -2    5.75    0.59
  -4  -4   2   11.21    0.98
  -4  -4   2   12.53    0.97
  -4  -4   2   15.47    1.98
   4   4  -2   10.76    0.98
  -4  -3   2  101.60    7.31
  -4  -3   2   86.76    6.67
  -4  -2   2   60.38    4.42
  -4  -2   2   61.36    4.96
  -4  -1   2   76.52    6.03
   4   0  -2   90.09   11.92
  -4   1   2    0.55    0.12
   4  -1  -2    0.66    0.13
   4  -1  -2    0.53    0.10
  -4   2   2    2.14    0.28
   4  -2  -2    2.00    0.27
  -4   3   2   71.07   10.49
   4  -3  -2   81.49   11.09
  -4   4   2   81.38    5.92
   4  -4  -2   80.68    5.92
   4  -5  -2   96.89    7.34
   4  -5  -2  104.60    7.38
  -4   6   2  118.53    8.38
  -4   6   2  110.55    8.29
   4  -6  -2  115.75    8.37
   4  -7  -2  197.72   14.37
  -4   8   2    4.66    0.61
   4  -8  -2    5.65    0.72
  -4   9   2   -0.02    0.10
   4  -9  -2    0.17    0.14
   4  -9  -2    0.09    0.12
  -4  10   2    0.40    0.20
   4 -10  -2    0.39    0.22
   4 -10  -2    0.42    0.22
  -4  11   2   37.36    2.96
   4 -11  -2   36.61    3.04
   4 -11  -2   36.84    2.96
  -4  12   2    1.37    0.36
   4 -12  -2    1.55    0.40
   4 -12  -2    1.56    0.47
  -4  13   2    2.44    0.49
   4 -13  -2    2.14    0.47
  -4  14   2    0.81    0.36
  -4  16   2    0.33    0.23
  -3 -13   2    2.85    0.81
  -3 -13   2    3.95    0.63
  -3 -12   2   -0.08    0.08
  -3 -12   2    0.11    0.27
  -3 -11   2    1.69    0.61
  -3 -11   2    1.04    0.29
  -3 -11   2    1.11    0.38
  -3 -10   2    6.48    0.87
  -3 -10   2    8.69    1.05
  -3 -10   2    9.79    1.60
  -3  -9   2   20.91    1.75
  -3  -9   2   22.04    2.49
  -3  -8   2   25.01    1.83
  -3  -8   2   21.88    2.30
  -3  -8   2   19.55    1.84
  -3  -7   2    0.00    0.19
  -3  -7   2    0.14    0.15
  -3  -7   2    0.07    0.10
  -3  -6   2   39.03    3.53
  -3  -6   2   39.17    3.05
  -3  -6   2   40.72    3.02
  -3  -5   2   23.08    1.71
  -3  -5   2   23.44    1.74
  -3  -5   2   19.79    2.12
   3   5  -2   19.69    1.72
  -3  -4   2   27.76    2.57
  -3  -4   2   28.80    2.13
  -3  -4   2   25.84    2.10
   3   4  -2   28.94    2.14
  -3  -3   2   71.36    5.66
  -3  -2   2  139.50   10.47
  -3  -1   2   49.68    4.00
  -3   0   2    2.42    0.54
   3   0  -2    2.50    0.20
  -3   1   2   -0.08    0.04
  -3   1   2    0.39    0.24
   3  -1  -2    0.10    0.07
  -3   2   2   48.17    7.30
   3  -2  -2   46.28    9.02
  -3   3   2    9.11    0.87
   3  -3  -2   12.02    0.91
   3  -3  -2   11.96    0.89
  -3   4   2  136.36   15.72
   3  -4  -2  144.76   16.18
  -3   5   2   48.48    3.55
  -3   5   2   49.15    3.65
   3  -5  -2   52.21    3.65
   3  -5  -2   46.10    3.67
  -3   6   2   89.64    6.44
   3  -6  -2   87.36    6.48
   3  -6  -2   85.93    6.43
  -3   7   2    2.69    0.40
   3  -7  -2    2.62    0.44
   3  -7  -2    1.45    0.31
  -3   8   2    7.01    0.73
   3  -8  -2    6.83    0.82
   3  -8  -2    8.60    0.83
  -3   9   2    0.10    0.12
   3  -9  -2    0.02    0.10
   3  -9  -2    0.03    0.11
  -3  10   2    4.91    0.69
   3 -10  -2    5.30    0.84
   3 -10  -2    6.49    0.80
  -3  11   2    3.78    0.62
   3 -11  -2    3.75    0.66
   3 -11  -2    4.89    0.69
  -3  12   2   -0.02    0.10
   3 -12  -2    0.02    0.16
   3 -12  -2    0.13    0.14
  -3  13   2    2.37    0.50
   3 -13  -2    1.55    0.40
  -3  14   2    4.51    0.75
   3 -14  -2    5.57    1.03
  -3  16   2    0.30    0.21
  -2 -13   2    0.59    0.44
  -2 -13   2    1.69    0.41
  -2 -12   2    7.22    1.05
  -2 -12   2    9.25    0.92
  -2 -11   2   31.98    2.86
  -2 -11   2   25.47    2.50
  -2 -11   2   34.47    2.51
  -2 -10   2    4.30    0.67
  -2 -10   2    5.53    1.07
  -2 -10   2    6.20    0.82
  -2  -9   2    6.21    0.80
  -2  -9   2    6.47    0.84
  -2  -9   2    7.31    1.27
  -2  -8   2    3.24    0.85
  -2  -8   2    5.75    0.64
  -2  -8   2    3.86    0.61
  -2  -7   2    0.24    0.23
  -2  -7   2    0.45    0.17
  -2  -7   2    0.29    0.16
  -2  -6   2   54.68    4.52
  -2  -6   2   69.57    5.02
  -2  -6   2   61.90    4.51
  -2  -5   2    8.97    0.82
  -2  -5   2    9.54    0.82
  -2  -5   2   11.03    1.43
  -2  -4   2    0.93    0.41
  -2  -4   2    0.93    0.20
  -2  -4   2    1.04    0.20
   2   4  -2    0.74    0.35
  -2  -2   2   26.69    2.25
  -2  -2   2   25.34    1.90
   2   2  -2   25.96    2.23
  -2  -1   2    3.54    0.61
  -2  -1   2    3.17    0.25
   2   1  -2    3.26    0.60
   2   0  -2   48.02    3.71
  -2   1   2   28.58    2.00
  -2   1   2   29.10    2.19
   2  -1  -2   25.20    1.98
   2  -1  -2   26.48    2.16
  -2   2   2  367.46   33.15
  -2   3   2   19.54    1.53
  -2   3   2   21.26    1.53
  -2   3   2   19.93    1.54
   2  -3  -2   18.71    1.53
  -2   4   2    2.34    0.37
  -2   4   2    3.32    0.41
   2  -4  -2    2.99    0.40
   2  -4  -2    2.37    0.33
  -2   5   2    0.21    0.13
  -2   5   2    0.58    0.16
   2  -5  -2    0.23    0.11
   2  -5  -2    0.29    0.13
  -2   6   2   35.86    2.71
  -2   6   2   32.06    2.76
   2  -6  -2   35.44    2.71
   2  -6  -2   39.70    2.80
  -2   7   2    0.40    0.16
   2  -7  -2    0.28    0.15
   2  -7  -2    0.15    0.11
  -2   8   2    1.01    0.25
   2  -8  -2    0.61    0.23
   2  -8  -2    0.35    0.16
  -2   9   2   19.16    1.48
   2  -9  -2   14.46    1.42
   2  -9  -2   18.10    1.56
  -2  10   2    1.72    0.38
   2 -10  -2    1.74    0.38
   2 -10  -2    1.52    0.42
  -2  11   2    8.15    0.85
   2 -11  -2    7.66    0.95
  -2  12   2   10.68    1.13
   2 -12  -2    9.61    1.36
   2 -12  -2   14.68    1.21
  -2  13   2    0.53    0.26
   2 -13  -2    0.27    0.17
  -2  14   2    5.82    0.82
   2 -14  -2    3.98    0.68
  -2  15   2    0.04    0.26
  -2  16   2    0.60    0.31
  -1 -14   2    1.09    0.39
  -1 -13   2    0.48    0.28
  -1 -12   2    0.48    0.31
  -1 -12   2    0.80    0.28
  -1 -12   2    0.52    0.28
   1  12  -2    1.27    0.33
  -1 -11   2    5.44    0.78
  -1 -11   2    3.27    0.60
  -1 -11   2    4.74    0.88
   1  11  -2    4.50    0.66
  -1 -10   2    2.69    0.68
  -1 -10   2    3.14    0.56
  -1 -10   2    3.56    0.54
   1  10  -2    1.70    0.39
  -1  -9   2   21.38    1.71
  -1  -9   2   17.51    1.71
  -1  -9   2   20.19    1.96
   1   9  -2   21.98    1.70
  -1  -8   2    2.76    0.47
  -1  -8   2    4.27    0.84
   1   8  -2    3.15    0.47
  -1  -7   2   10.01    1.14
  -1  -7   2    8.36    0.88
  -1  -7   2   10.37    0.89
   1   7  -2    9.43    0.87
   1   7  -2   11.15    1.23
  -1  -6   2   12.15    1.03
  -1  -6   2   11.86    1.01
  -1  -6   2   11.95    1.27
   1   6  -2   12.95    1.64
   1   6  -2   10.86    0.99
  -1  -5   2    5.97    0.57
  -1  -5   2    5.42    0.57
  -1  -5   2    7.58    1.03
   1   5  -2    6.33    1.02
   1   5  -2    6.19    0.57
  -1  -4   2   24.16    2.13
  -1  -4   2   24.19    1.88
  -1  -4   2   23.96    1.88
   1   4  -2   26.41    2.20
   1   4  -2   24.53    1.87
  -1  -2   2  270.29   21.01
   1   2  -2  251.85   21.34
   1   1  -2   19.93    1.68
  -1   0   2   64.66    4.81
  -1   1   2  280.46   24.17
   1  -1  -2  252.23   23.91
  -1   2   2  954.95   68.86
   1  -2  -2  787.17   68.01
   1  -3  -2   55.06   10.07
  -1   4   2   94.60   12.68
  -1   5   2   16.61    1.45
   1  -5  -2   19.87    1.41
   1  -5  -2   16.43    1.45
  -1   6   2    2.88    0.47
  -1   6   2    3.69    0.46
   1  -6  -2    3.36    0.51
   1  -6  -2    3.61    0.45
  -1   7   2    7.54    0.89
  -1   7   2    5.84    0.64
   1  -7  -2    6.86    0.66
   1  -7  -2    8.29    0.92
  -1   8   2   11.21    1.09
  -1   8   2   10.15    0.97
   1  -8  -2   11.01    1.08
   1  -8  -2   11.67    1.00
  -1   9   2    8.07    0.84
   1  -9  -2    8.89    0.86
   1  -9  -2    9.92    0.99
  -1  10   2    9.81    0.89
   1 -10  -2    7.07    0.92
   1 -10  -2    9.14    1.11
  -1  11   2    8.42    1.06
   1 -11  -2    8.79    0.87
   1 -11  -2    7.30    1.08
  -1  12   2    3.33    0.56
   1 -12  -2    2.67    0.50
  -1  13   2    0.55    0.26
  -1  14   2    4.43    0.69
   1 -14  -2    3.45    0.62
  -1  15   2    0.42    0.22
  -1  16   2    0.47    0.26
   0 -14   2    8.83    0.93
   0  14  -2    6.94    0.99
   0 -13   2    0.87    0.31
   0 -13   2    1.17    0.39
   0 -13   2    0.96    0.39
   0  13  -2    1.89    0.45
   0 -12   2   12.66    1.31
   0 -12   2   14.16    1.36
   0 -12   2   13.17    1.26
   0  12  -2   12.18    1.22
   0 -11   2    0.13    0.16
   0 -11   2    0.03    0.14
   0 -11   2    0.13    0.17
   0  11  -2    0.05    0.13
   0 -10   2    2.89    0.55
   0 -10   2    4.59    0.69
   0 -10   2    4.72    0.82
   0  10  -2    4.16    0.61
   0  -9   2   10.34    0.98
   0  -9   2    9.47    1.07
   0  -9   2    8.74    0.90
   0   9  -2    9.00    0.90
   0   9  -2   10.77    1.52
   0  -8   2   15.76    1.54
   0  -8   2   14.67    1.38
   0  -8   2   17.20    1.42
   0   8  -2   14.57    1.62
   0   8  -2   16.68    1.36
   0  -7   2    3.14    0.62
   0  -7   2    2.17    0.38
   0  -7   2    2.38    0.41
   0   7  -2    3.05    0.69
   0   7  -2    3.07    0.45
   0  -6   2  125.38    9.56
   0   6  -2  132.34    9.71
   0  -5   2    3.16    0.40
   0  -5   2    2.31    0.52
   0   5  -2    2.88    0.40
   0   5  -2    3.46    0.67
   0  -4   2   49.79    3.80
   0  -4   2   44.36    3.61
   0   4  -2   51.15    3.62
   0   4  -2   51.46    3.87
   0  -3   2  291.78   24.44
   0   3  -2  314.29   24.79
   0  -2   2   18.29    1.43
   0  -2   2   20.62    1.59
   0   2  -2   18.55    1.58
   0  -1   2   42.76    2.92
   0   1  -2   34.06    2.90
   0   0   2  114.58   11.70
   0   0  -2  112.48   11.81
   0   1   2  283.15   23.21
   0  -1  -2  230.53   22.76
   0  -2  -2  360.69   31.76
   0   3   2   21.89    1.78
   0  -3  -2   25.70    1.80
   0  -3  -2   24.36    1.75
   0  -3  -2   20.49    1.71
   0   4   2    4.65    0.54
   0   4   2    6.33    0.51
   0  -4  -2    6.06    0.52
   0  -4  -2    5.19    0.49
   0  -4  -2    5.76    0.57
   0   5   2    1.08    0.20
   0   5   2    0.72    0.21
   0  -5  -2    0.77    0.24
   0  -5  -2    1.32    0.22
   0   6   2    1.37    0.25
   0   6   2    1.04    0.28
   0  -6  -2    0.92    0.21
   0  -6  -2    0.70    0.24
   0   7   2   -0.09    0.08
   0   7   2    0.12    0.11
   0  -7  -2    0.10    0.13
   0  -7  -2    0.04    0.11
   0  -7  -2    0.11    0.11
   0   8   2    1.30    0.36
   0   8   2    1.92    0.34
   0  -8  -2    1.16    0.28
   0  -8  -2    1.65    0.40
   0  -8  -2    1.89    0.41
   0  -8  -2    2.00    0.31
   0   9   2    1.95    0.46
   0   9   2    1.15    0.29
   0  -9  -2    1.32    0.36
   0  10   2    6.81    0.80
   0 -10  -2    5.23    0.73
   0 -10  -2    9.52    1.22
   0  11   2    2.91    0.59
   0 -11  -2    2.96    0.50
   0 -11  -2    2.82    0.60
   0  12   2    6.35    0.83
   0 -12  -2    5.82    0.79
   0  13   2    2.38    0.49
   0 -13  -2    2.10    0.43
   0  14   2    6.58    0.86
   0 -14  -2    5.17    0.76
   0  15   2    0.00    0.14
  -1  16  -2    0.01    0.13
   1 -15   2    8.26    0.85
  -1  15  -2    8.43    1.11
  -1  14  -2    3.64    0.64
   1 -13   2    1.77    0.44
   1 -13   2    1.09    0.34
   1 -13   2    0.51    0.27
  -1  13  -2    2.16    0.45
   1 -12   2   10.08    1.08
   1 -12   2   12.60    1.13
  -1  12  -2    9.37    1.04
   1 -11   2    0.02    0.11
   1 -11   2    0.36    0.21
   1 -11   2    0.27    0.16
  -1  11  -2    0.51    0.33
  -1  11  -2   -0.02    0.10
   1 -10   2    0.06    0.11
   1 -10   2    0.35    0.21
   1 -10   2    0.09    0.11
  -1  10  -2    0.02    0.11
  -1  10  -2    0.34    0.27
   1  -9   2   18.93    1.61
   1  -9   2   17.70    1.55
   1  -9   2   18.51    1.65
  -1   9  -2   18.43    1.55
  -1   9  -2   16.82    1.80
   1  -8   2   21.46    1.84
   1  -8   2   21.84    1.83
   1  -8   2   21.35    1.77
  -1   8  -2   19.88    1.98
  -1   8  -2   20.06    1.71
   1  -7   2    2.29    0.38
   1  -7   2    2.63    0.51
  -1   7  -2    2.19    0.57
  -1   7  -2    2.32    0.39
   1  -6   2   78.02    6.18
   1  -6   2   78.65    6.07
  -1   6  -2   91.06    6.09
   1  -5   2   30.79    2.33
   1  -5   2   29.01    2.43
  -1   5  -2   32.11    2.33
  -1   5  -2   29.75    2.52
   1  -4   2    9.70    0.92
   1  -4   2   10.29    0.82
  -1   4  -2    9.63    0.96
  -1   4  -2    9.04    0.80
   1  -3   2   10.61    0.92
   1  -3   2   10.11    0.81
  -1   3  -2    8.66    0.92
  -1   3  -2   10.03    0.81
   1  -2   2    0.38    0.10
   1  -2   2    0.58    0.11
   1  -2   2    0.84    0.22
  -1   2  -2    0.46    0.18
  -1   2  -2    0.44    0.10
   1  -1   2   91.02   10.57
  -1   1  -2  108.16   11.23
   1   0   2  157.10   15.22
  -1   0  -2  149.26   15.24
   1   1   2   15.55    1.13
   1   1   2   13.92    1.20
  -1  -1  -2   14.94    1.21
  -1  -1  -2   16.82    1.27
   1   2   2   16.18    1.29
   1   2   2   17.72    1.20
  -1  -2  -2   15.02    1.31
  -1  -2  -2   17.64    1.30
  -1  -2  -2   14.53    1.19
   1   3   2    0.20    0.12
   1   3   2    0.44    0.09
  -1  -3  -2    0.19    0.12
   1   4   2    3.19    0.33
   1   4   2    3.22    0.49
  -1  -4  -2    3.94    0.35
  -1  -4  -2    3.86    0.52
   1   5   2    9.46    0.83
  -1  -5  -2    8.04    0.70
  -1  -5  -2    7.49    0.79
   1   6   2    9.03    0.99
   1   6   2   10.07    0.90
  -1  -6  -2   12.07    0.92
  -1  -6  -2   11.09    1.03
  -1  -6  -2   11.75    1.16
   1   7   2    6.59    0.82
   1   7   2    6.24    0.57
  -1  -7  -2    5.75    0.91
  -1  -7  -2    4.79    0.54
  -1  -7  -2    5.66    0.78
   1   8   2   10.76    1.16
   1   8   2    9.93    1.01
  -1  -8  -2   12.72    1.19
  -1  -8  -2   13.31    1.30
  -1  -8  -2   13.77    1.06
   1   9   2    5.21    0.85
   1   9   2    4.92    0.65
  -1  -9  -2    5.75    0.67
  -1  -9  -2    6.38    0.95
  -1  -9  -2    5.01    0.80
   1  10   2   11.35    1.21
   1  10   2   10.98    1.03
  -1 -10  -2    9.23    1.11
  -1 -10  -2   13.03    1.24
  -1 -10  -2   12.24    1.05
   1  11   2    0.33    0.18
  -1 -11  -2    0.94    0.26
   1  12   2    9.13    0.90
  -1 -12  -2    8.39    0.88
   1  13   2   23.91    1.87
  -1 -13  -2   19.65    1.83
   1  14   2    0.40    0.20
  -2  16  -2    2.94    0.65
   2 -15   2    1.14    0.30
  -2  15  -2    1.71    0.46
   2 -14   2    1.36    0.36
  -2  14  -2    1.37    0.39
   2 -13   2    4.20    0.73
   2 -13   2    4.64    0.69
   2 -13   2    4.68    0.79
  -2  13  -2    4.29    0.71
   2 -12   2   10.63    1.30
   2 -12   2   11.13    1.11
   2 -12   2    8.83    1.04
  -2  12  -2   11.73    1.58
  -2  12  -2   13.84    1.17
   2 -11   2    7.01    0.79
   2 -11   2    5.43    0.87
   2 -11   2    8.22    0.97
  -2  11  -2    7.95    0.95
  -2  11  -2    5.81    1.08
   2 -10   2    0.27    0.19
   2 -10   2    0.22    0.19
   2 -10   2    0.51    0.22
  -2  10  -2    0.37    0.18
  -2  10  -2    0.41    0.30
   2  -9   2   32.64    2.56
   2  -9   2   29.86    2.49
  -2   9  -2   29.57    2.74
  -2   9  -2   32.13    2.49
   2  -8   2   13.31    1.22
  -2   8  -2   12.97    1.15
  -2   8  -2   12.44    1.36
   2  -7   2    4.50    0.59
   2  -7   2    4.31    0.65
  -2   7  -2    5.90    0.91
  -2   7  -2    3.45    0.51
   2  -6   2   13.48    1.16
   2  -6   2   13.33    1.08
  -2   6  -2   12.11    1.06
  -2   6  -2   10.70    1.20
   2  -5   2    1.54    0.34
   2  -5   2    1.72    0.29
  -2   5  -2    1.99    0.31
   2  -4   2  316.13   26.86
  -2   4  -2  269.58   25.95
   2  -3   2    1.97    0.28
   2  -3   2    1.91    0.26
   2  -3   2    2.61    0.42
  -2   3  -2    2.28    0.28
  -2   3  -2    2.06    0.39
  -2   2  -2  454.94   38.17
   2  -1   2    0.60    0.21
   2  -1   2    0.67    0.16
   2  -1   2    0.51    0.10
  -2   1  -2    0.78    0.24
  -2   1  -2    0.44    0.12
  -2   0  -2   52.75    3.94
  -2   0  -2   51.53    3.84
   2   1   2   19.65    1.52
  -2  -1  -2   19.31    1.52
  -2  -1  -2   18.72    1.59
   2   2   2  137.97   14.82
  -2  -2  -2  129.43   15.19
   2   3   2    1.86    0.33
   2   3   2    1.82    0.18
  -2  -3  -2    1.77    0.20
  -2  -3  -2    1.80    0.32
   2   4   2   13.20    1.33
   2   4   2   15.80    1.21
  -2  -4  -2   17.41    1.22
  -2  -4  -2   16.43    1.36
   2   5   2    4.94    0.66
   2   5   2    3.77    0.39
  -2  -5  -2    4.59    0.41
   2   6   2    1.75    0.40
   2   6   2    1.40    0.24
  -2  -6  -2    1.16    0.32
  -2  -6  -2    1.49    0.24
   2   7   2   34.73    2.41
  -2  -7  -2   29.61    2.39
  -2  -7  -2   29.51    2.77
  -2  -7  -2   30.94    2.56
   2   8   2   34.13    2.79
   2   8   2   37.38    3.01
  -2  -8  -2   36.45    3.21
  -2  -8  -2   39.14    2.81
  -2  -8  -2   36.92    2.99
   2   9   2    4.34    0.56
   2   9   2    4.32    0.74
  -2  -9  -2    5.00    0.73
  -2  -9  -2    4.70    0.58
  -2  -9  -2    3.68    0.84
   2  10   2    0.66    0.33
   2  10   2    0.22    0.13
  -2 -10  -2    0.40    0.26
  -2 -10  -2    0.50    0.18
  -2 -10  -2    0.37    0.22
  -2 -10  -2    0.41    0.27
   2  11   2   35.39    2.76
  -2 -11  -2   35.54    3.02
  -2 -11  -2   39.13    2.84
  -2 -11  -2   31.41    2.74
  -2 -12  -2   13.59    1.22
  -3  16  -2    1.03    0.39
   3 -15   2   36.94    2.90
  -3  15  -2   36.20    3.07
   3 -14   2    0.18    0.16
  -3  14  -2   -0.03    0.12
  -3  14  -2   -0.04    0.15
   3 -13   2    2.07    0.49
   3 -13   2    2.79    0.53
   3 -13   2    2.45    0.57
  -3  13  -2    2.30    0.51
  -3  13  -2    2.87    0.73
   3 -12   2    6.34    0.92
   3 -12   2    8.57    1.03
   3 -12   2    6.98    0.90
  -3  12  -2    4.95    0.78
  -3  12  -2    6.03    1.11
   3 -11   2    0.11    0.14
   3 -11   2   -0.01    0.14
   3 -11   2    0.09    0.12
  -3  11  -2    0.22    0.18
  -3  11  -2   -0.16    0.13
   3 -10   2   -0.06    0.07
   3 -10   2    0.00    0.11
  -3  10  -2    0.14    0.16
  -3  10  -2    0.34    0.26
   3  -9   2    3.15    0.55
   3  -9   2    2.56    0.47
  -3   9  -2    3.43    0.75
  -3   9  -2    3.47    0.56
   3  -8   2   16.07    1.39
   3  -8   2   14.99    1.35
  -3   8  -2   13.65    1.46
  -3   8  -2   14.96    1.30
   3  -7   2    2.63    0.43
   3  -7   2    2.42    0.50
  -3   7  -2    2.94    0.61
  -3   7  -2    3.18    0.46
   3  -6   2   22.59    1.75
   3  -6   2   18.72    1.63
  -3   6  -2   20.50    1.64
  -3   6  -2   19.77    1.78
   3  -5   2   61.33    4.49
   3  -5   2   60.72    4.60
  -3   5  -2   60.06    4.48
  -3   5  -2   60.06    4.63
   3  -4   2   30.11    2.42
   3  -4   2   31.29    2.29
  -3   4  -2   30.36    2.29
  -3   4  -2   28.90    2.43
   3  -3   2   21.82    1.47
   3  -3   2   17.86    1.57
   3  -3   2   17.40    1.41
  -3   3  -2   17.49    1.42
  -3   3  -2   17.66    1.57
   3  -2   2   63.67    5.01
  -3   2  -2   66.33    5.02
  -3   2  -2   68.85    4.97
  -3   2  -2   76.80    5.19
   3  -1   2   42.56    3.11
   3  -1   2   42.73    3.20
  -3   1  -2   41.32    3.32
  -3   1  -2   44.73    3.20
   3   0   2   68.07    4.97
  -3   0  -2   65.27    5.09
  -3   0  -2   68.76    4.97
   3   1   2   46.85    3.45
  -3  -1  -2   44.84    3.44
   3   2   2   54.36    3.82
  -3  -2  -2   46.90    3.79
   3   3   2   64.42    4.92
  -3  -3  -2   67.16    4.92
   3   4   2   56.23    4.07
   3   4   2   54.52    3.85
  -3  -4  -2   50.52    4.03
  -3  -4  -2   51.41    3.84
   3   5   2    0.26    0.18
   3   5   2    0.32    0.10
  -3  -5  -2    0.30    0.10
  -3  -5  -2    0.22    0.18
   3   6   2   37.79    2.67
   3   6   2   32.94    2.43
  -3  -6  -2   28.78    2.58
  -3  -6  -2   30.70    2.40
   3   7   2    0.00    0.12
   3   7   2    0.00    0.07
  -3  -7  -2    0.18    0.28
  -3  -7  -2    0.33    0.21
  -3  -7  -2    0.26    0.11
   3   8   2    0.24    0.11
   3   8   2    0.22    0.21
  -3  -8  -2    0.18    0.22
  -3  -8  -2    0.29    0.13
  -3  -8  -2    0.65    0.44
   3   9   2   11.87    1.22
  -3  -9  -2   10.70    0.94
  -3  -9  -2   10.54    1.13
  -3  -9  -2   12.09    1.74
  -3  -9  -2   10.01    1.28
   3  10   2    0.97    0.36
  -3 -10  -2    1.33    0.27
  -3 -10  -2    2.03    0.68
  -3 -10  -2    1.67    0.45
   3  11   2   15.55    1.58
  -3 -11  -2   13.31    1.38
  -3 -11  -2   14.11    1.64
  -3 -11  -2   15.87    1.27
  -3 -12  -2    1.88    0.42
  -4  16  -2    0.88    0.35
  -4  15  -2    2.72    0.68
  -4  15  -2    2.81    0.62
   4 -14   2    0.13    0.18
  -4  14  -2    0.09    0.15
  -4  14  -2    0.35    0.29
   4 -13   2    8.24    1.13
   4 -13   2    6.63    0.98
   4 -13   2    7.18    0.96
  -4  13  -2    7.05    1.28
  -4  13  -2    8.64    1.04
   4 -12   2   20.72    2.02
   4 -12   2   20.36    1.95
   4 -12   2   26.38    2.05
  -4  12  -2   24.31    2.00
  -4  12  -2   24.42    2.29
   4 -11   2    0.81    0.31
   4 -11   2    1.14    0.34
  -4  11  -2    1.07    0.45
  -4  11  -2    0.89    0.30
   4 -10   2    7.68    0.92
   4 -10   2    7.12    0.82
  -4  10  -2    7.19    1.16
   4  -9   2    0.47    0.21
   4  -9   2    0.97    0.31
  -4   9  -2    0.87    0.25
  -4   9  -2    1.02    0.43
   4  -8   2   11.52    1.03
   4  -8   2   11.09    1.09
  -4   8  -2   10.18    1.00
  -4   8  -2   11.57    1.19
   4  -7   2    5.70    0.81
   4  -7   2    6.32    0.64
  -4   7  -2    5.65    0.62
  -4   7  -2    7.73    1.01
   4  -6   2   19.12    1.74
   4  -6   2   19.14    1.63
  -4   6  -2   21.04    1.81
  -4   6  -2   22.17    1.65
   4  -5   2   12.49    1.07
   4  -5   2   13.42    1.23
  -4   5  -2   13.21    1.24
  -4   5  -2   12.68    1.08
   4  -4   2   10.22    0.85
   4  -4   2    9.37    0.88
  -4   4  -2    9.81    1.01
  -4   4  -2   10.85    0.86
  -4   3  -2  100.42    6.92
  -4   3  -2   85.10    6.73
   4  -2   2    3.03    0.39
   4  -2   2    2.36    0.28
  -4   2  -2    2.26    0.25
  -4   2  -2    2.58    0.36
  -4   2  -2    2.15    0.46
   4  -1   2    0.25    0.07
   4  -1   2    0.18    0.11
  -4   1  -2    0.07    0.17
  -4   1  -2    0.30    0.13
   4   0   2   13.09    1.15
  -4   0  -2   14.10    1.15
   4   1   2    0.01    0.10
  -4  -1  -2   -0.11    0.08
   4   2   2   16.24    1.41
  -4  -2  -2   17.09    1.41
   4   3   2    3.34    0.51
  -4  -3  -2    3.13    0.50
   4   4   2   15.69    1.43
  -4  -4  -2   16.78    1.44
   4   5   2    3.06    0.54
  -4  -5  -2    2.64    0.53
   4   6   2   23.77    1.88
  -4  -6  -2   19.04    1.56
  -4  -6  -2   23.96    1.87
   4   7   2    0.62    0.27
  -4  -7  -2    1.12    0.38
  -4  -7  -2    1.57    0.76
  -4  -7  -2    1.10    0.18
   4   8   2    8.56    1.06
  -4  -8  -2    6.57    0.99
  -4  -8  -2    7.67    1.44
  -4  -8  -2    6.87    0.62
   4   9   2    8.52    1.18
  -4  -9  -2    9.26    0.80
  -4  -9  -2    7.97    1.56
  -4  -9  -2   10.96    1.35
   4  10   2    5.77    1.01
  -4 -10  -2    7.75    1.11
  -4 -10  -2    5.52    1.30
  -4 -10  -2    7.68    0.66
   4  11   2    0.22    0.26
  -4 -11  -2    0.21    0.42
  -4 -11  -2    0.18    0.19
  -5  16  -2    6.93    1.13
  -5  16  -2    6.65    1.05
  -5  15  -2    2.36    0.54
  -5  15  -2    1.91    0.64
  -5  14  -2    0.42    0.24
  -5  14  -2    0.50    0.36
   5 -13   2   14.33    1.58
   5 -13   2   19.75    1.64
  -5  13  -2   16.35    1.56
  -5  13  -2   16.43    1.81
   5 -12   2    1.28    0.40
   5 -12   2    0.95    0.35
  -5  12  -2    0.94    0.43
  -5  12  -2    0.60    0.27
   5 -11   2    1.17    0.37
   5 -11   2    0.54    0.24
  -5  11  -2    0.94    0.43
  -5  11  -2    0.65    0.26
   5 -10   2   -0.08    0.11
   5 -10   2    0.01    0.11
  -5  10  -2    0.03    0.14
  -5  10  -2    0.31    0.25
   5  -9   2    2.16    0.43
   5  -9   2    2.31    0.50
  -5   9  -2    2.76    0.48
  -5   9  -2    3.56    0.70
   5  -8   2    1.73    0.46
   5  -8   2    1.29    0.31
  -5   8  -2    2.18    0.40
  -5   8  -2    2.85    0.59
   5  -7   2   20.41    1.80
  -5   7  -2   24.00    1.83
  -5   7  -2   22.80    2.00
   5  -6   2   16.92    1.29
  -5   6  -2   14.22    1.26
  -5   6  -2   14.09    1.42
   5  -5   2  111.47    7.98
   5  -5   2  105.86    8.01
  -5   5  -2  110.87    8.21
  -5   4  -2  166.10   12.24
   5  -3   2    7.32    0.68
   5  -3   2    7.89    0.75
  -5   3  -2    8.23    0.76
  -5   3  -2    8.88    0.70
  -5   3  -2    8.33    0.93
   5  -2   2    0.08    0.07
   5  -2   2    0.24    0.14
  -5   2  -2    0.44    0.10
  -5   2  -2    0.08    0.10
  -5   2  -2    0.17    0.17
   5  -1   2    2.69    0.25
  -5   1  -2    3.25    0.63
  -5   1  -2    2.97    0.40
   5   0   2   20.88    1.70
  -5   0  -2   20.71    1.68
   5   1   2    1.34    0.32
  -5  -1  -2    2.17    0.37
   5   2   2   11.91    1.10
   5   3   2    0.09    0.16
  -5  -3  -2    0.02    0.12
   5   4   2   51.62    3.99
  -5  -4  -2   50.90    3.97
   5   5   2    0.47    0.23
  -5  -5  -2    0.64    0.28
   5   6   2    9.39    1.02
  -5  -6  -2    9.55    1.16
   5   7   2    0.42    0.23
  -5  -7  -2    1.15    0.37
  -5  -7  -2    1.28    0.65
   5   8   2    0.40    0.23
  -5  -8  -2   -0.10    0.18
  -5  -8  -2    0.96    0.44
  -5  -8  -2    1.35    0.44
  -5  -9  -2    0.48    0.42
   5  10   2    5.03    0.86
  -5 -10  -2    3.82    0.87
  -5 -10  -2    2.92    1.03
  -5 -11  -2    0.16    0.39
  -6  17  -2    1.70    0.53
  -6  16  -2   12.67    1.75
  -6  16  -2   13.07    1.79
  -6  15  -2    1.35    0.54
  -6  15  -2    2.05    0.51
  -6  14  -2   28.16    2.42
  -6  14  -2   27.40    2.68
   6 -13   2   74.80    5.66
  -6  13  -2   76.52    5.66
  -6  13  -2   67.45    5.88
  -6  12  -2    1.20    0.36
  -6  12  -2    0.89    0.45
   6 -11   2   13.53    1.33
  -6  11  -2   14.60    1.35
  -6  11  -2   14.60    1.56
   6 -10   2   20.12    1.68
  -6  10  -2   18.05    1.65
  -6  10  -2   18.95    1.86
   6  -9   2    0.26    0.15
  -6   9  -2    0.30    0.27
  -6   9  -2    0.18    0.14
   6  -8   2    0.08    0.12
  -6   8  -2    0.10    0.19
  -6   8  -2   -0.03    0.08
   6  -7   2    1.95    0.37
  -6   7  -2    2.08    0.37
  -6   7  -2    2.61    0.61
   6  -6   2   62.39    4.68
   6  -6   2   65.65    4.74
  -6   6  -2   59.81    4.67
  -6   6  -2   63.69    4.94
   6  -5   2   60.78    4.70
   6  -5   2   63.85    4.66
  -6   5  -2   62.16    4.65
  -6   5  -2   64.78    4.95
   6  -4   2   11.13    0.91
   6  -4   2    9.07    0.93
  -6   4  -2   11.36    0.91
  -6   4  -2   11.20    1.17
   6  -3   2   56.97    4.46
   6  -3   2   66.14    4.59
  -6   3  -2   61.17    4.81
   6  -2   2    6.66    0.66
   6  -2   2    5.91    0.53
  -6   2  -2    6.05    0.64
  -6   2  -2    6.67    0.54
  -6   2  -2    6.25    0.98
   6  -1   2   45.28    3.28
   6  -1   2   49.33    3.50
  -6   1  -2   42.16    3.44
  -6   1  -2   44.77    3.73
   6   0   2    7.87    0.81
  -6   0  -2    8.11    0.79
   6   1   2    0.41    0.23
  -6  -1  -2    1.03    0.29
   6   2   2    0.15    0.17
  -6  -2  -2    0.04    0.12
   6   3   2    6.56    0.87
  -6  -3  -2    5.87    0.79
   6   4   2   15.85    1.48
  -6  -4  -2   16.03    1.46
   6   5   2   12.00    1.17
  -6  -5  -2   10.50    1.12
   6   6   2    0.39    0.24
  -6  -6  -2    1.08    0.44
   6   7   2   12.95    1.37
  -6  -7  -2   12.65    2.26
  -6  -7  -2   13.97    1.39
  -6  -7  -2   14.03    1.55
   6   8   2    0.28    0.22
  -6  -8  -2    0.64    0.58
  -6  -8  -2    0.84    0.41
   6   9   2    5.33    0.97
  -6  -9  -2    6.22    1.51
  -6  -9  -2    7.63    1.23
  -6 -10  -2    1.48    0.53
  -7  17  -2    1.17    0.49
  -7  16  -2    0.99    0.51
  -7  15  -2   14.39    1.45
  -7  15  -2   13.27    1.92
  -7  14  -2    0.64    0.30
  -7  14  -2    0.52    0.36
   7 -13   2   20.78    1.81
  -7  13  -2   18.46    2.01
  -7  13  -2   18.87    1.78
   7 -12   2    0.40    0.24
  -7  12  -2    0.96    0.32
  -7  12  -2    0.29    0.27
   7 -11   2    6.46    0.90
  -7  11  -2    7.99    1.01
  -7  11  -2    7.71    1.21
   7 -10   2    0.90    0.30
  -7  10  -2    0.25    0.25
  -7  10  -2    1.03    0.32
   7  -9   2    0.42    0.21
  -7   9  -2    0.43    0.20
  -7   9  -2    0.47    0.31
   7  -8   2    0.14    0.14
  -7   8  -2    0.07    0.19
  -7   8  -2    0.03    0.10
   7  -7   2   22.53    1.78
   7  -7   2   18.70    1.96
  -7   7  -2   18.61    1.91
  -7   7  -2   21.92    1.72
   7  -6   2   12.67    1.04
   7  -6   2   12.53    1.09
  -7   6  -2   10.05    1.00
  -7   6  -2   10.60    1.46
   7  -5   2   16.44    1.38
   7  -5   2   16.38    1.31
  -7   5  -2   14.16    1.56
  -7   5  -2   15.98    1.31
   7  -4   2    3.55    0.55
   7  -4   2    4.74    0.46
  -7   4  -2    4.95    0.47
  -7   4  -2    5.24    0.89
   7  -3   2    1.74    0.28
   7  -3   2    2.50    0.43
  -7   3  -2    3.27    0.71
  -7   3  -2    1.46    0.39
   7  -2   2    8.49    0.67
   7  -2   2    7.64    0.82
  -7   2  -2    8.51    1.21
  -7   2  -2    8.10    0.67
  -7   2  -2    8.78    0.83
   7  -1   2    0.05    0.14
  -7   1  -2   -0.12    0.05
  -7   1  -2    0.01    0.20
   7   0   2    2.42    0.45
  -7   0  -2    2.66    0.45
   7   1   2    0.15    0.20
  -7  -1  -2   -0.06    0.13
  -7  -2  -2   14.34    1.32
   7   3   2   19.47    1.85
  -7  -3  -2   23.48    1.89
   7   4   2    2.88    0.59
  -7  -4  -2    3.78    0.62
   7   5   2    0.13    0.18
  -7  -5  -2   -0.13    0.15
   7   6   2    5.70    0.89
  -7  -6  -2    4.24    1.01
  -7  -6  -2    5.98    0.90
   7   7   2    1.38    0.43
  -7  -7  -2    1.97    0.65
  -7  -7  -2    2.05    0.95
   7   8   2    0.61    0.31
  -7  -8  -2    1.11    0.49
  -7  -8  -2    0.27    0.46
  -7  -9  -2    0.48    0.32
  -8  17  -2    0.09    0.29
  -8  16  -2    0.64    0.41
  -8  15  -2    0.54    0.29
  -8  15  -2   -0.10    0.17
  -8  14  -2   12.83    1.81
  -8  14  -2   12.08    1.54
   8 -13   2   42.26    3.34
  -8  13  -2   34.87    3.36
  -8  13  -2   37.82    3.14
   8 -12   2    1.63    0.44
  -8  12  -2    0.84    0.42
  -8  12  -2    0.85    0.32
   8 -11   2    0.20    0.16
  -8  11  -2    0.36    0.22
  -8  11  -2    0.05    0.16
   8 -10   2    2.00    0.45
  -8  10  -2    3.27    0.55
  -8  10  -2    2.89    0.71
   8  -9   2    5.66    0.79
   8  -9   2    6.26    0.87
  -8   9  -2    8.23    1.24
   8  -8   2    5.16    0.69
   8  -8   2    5.05    0.80
  -8   8  -2    4.32    0.88
  -8   8  -2    4.74    0.66
   8  -7   2   16.01    1.43
   8  -7   2   15.87    1.38
  -8   7  -2   17.89    1.71
  -8   7  -2   15.23    1.37
   8  -6   2   16.56    1.43
   8  -6   2   16.32    1.36
  -8   6  -2   15.66    1.36
  -8   6  -2   16.38    1.68
   8  -5   2    7.58    0.71
   8  -5   2    6.87    0.76
  -8   5  -2    8.40    1.28
  -8   5  -2    7.58    0.71
   8  -4   2    0.22    0.12
   8  -4   2    0.33    0.18
  -8   4  -2    0.16    0.10
  -8   4  -2    0.56    0.34
   8  -3   2    0.03    0.07
   8  -3   2    0.08    0.13
  -8   3  -2   -0.03    0.09
   8  -2   2   12.12    1.23
   8  -2   2   15.57    1.08
  -8   2  -2   17.23    1.65
  -8   2  -2   10.48    1.18
   8  -1   2   20.62    1.72
  -8   1  -2   19.05    1.68
  -8   1  -2   19.99    2.03
   8   0   2   21.11    1.84
  -8   0  -2   21.03    1.79
   8   1   2    0.13    0.19
  -8  -1  -2    0.43    0.20
   8   2   2    5.98    0.87
  -8  -2  -2    8.08    0.97
   8   3   2    5.67    0.82
  -8  -3  -2    4.55    0.74
   8   4   2    1.26    0.38
  -8  -4  -2    0.86    0.49
  -8  -4  -2    0.38    0.25
   8   5   2    4.77    0.84
  -8  -5  -2    8.08    1.02
  -8  -5  -2    5.77    1.16
   8   6   2   18.50    1.73
  -8  -6  -2   18.60    3.08
  -8  -6  -2   16.39    1.93
   8   7   2    0.12    0.16
  -8  -7  -2    0.23    0.29
  -8  -8  -2   -0.04    0.20
  -8  -9  -2    1.18    0.72
  -9  18  -2    1.10    0.61
  -9  17  -2    0.46    0.57
  -9  16  -2    0.64    0.41
  -9  15  -2    0.24    0.24
  -9  14  -2    2.19    0.81
  -9  14  -2    1.51    0.60
  -9  13  -2    0.05    0.15
  -9  13  -2    0.29    0.33
   9 -12   2    9.09    1.07
  -9  12  -2    6.60    0.98
  -9  12  -2    6.02    1.16
   9 -11   2    0.14    0.17
  -9  11  -2    0.34    0.22
  -9  11  -2    0.50    0.33
   9 -10   2    1.07    0.34
   9 -10   2    1.79    0.41
  -9  10  -2    1.36    0.36
  -9  10  -2    1.57    0.51
   9  -9   2    2.85    0.55
   9  -9   2    2.98    0.52
  -9   9  -2    3.29    0.56
  -9   9  -2    5.16    0.98
   9  -8   2    0.50    0.20
   9  -8   2    0.90    0.29
  -9   8  -2    0.36    0.35
  -9   8  -2    0.52    0.22
   9  -7   2    3.61    0.59
   9  -7   2    3.93    0.58
  -9   7  -2    5.19    1.02
  -9   7  -2    4.85    0.63
   9  -6   2   13.76    1.21
   9  -6   2   13.32    1.31
  -9   6  -2   14.14    1.21
  -9   6  -2   15.19    1.61
   9  -5   2   13.97    1.15
  -9   5  -2   13.63    1.55
  -9   5  -2   12.94    1.14
   9  -4   2   13.22    1.09
   9  -4   2   13.41    1.34
  -9   4  -2   12.65    1.08
  -9   4  -2   13.89    1.55
   9  -3   2   28.62    2.15
  -9   3  -2   27.69    2.35
  -9   3  -2   30.01    2.31
  -9   3  -2   27.50    2.68
   9  -2   2   95.53    6.89
  -9   2  -2   89.98    7.26
  -9   2  -2   89.01    6.85
   9  -1   2    4.07    0.66
  -9   1  -2    2.86    0.81
  -9   1  -2    3.08    0.57
   9   0   2    1.21    0.37
  -9   0  -2    1.21    0.58
  -9   0  -2    1.12    0.33
   9   1   2    6.30    0.88
  -9  -1  -2    6.59    0.88
  -9  -1  -2    6.97    1.31
   9   2   2    0.74    0.30
  -9  -2  -2    0.55    0.32
  -9  -2  -2    0.34    0.33
   9   3   2    1.21    0.41
  -9  -3  -2    1.06    0.54
  -9  -3  -2    1.85    0.44
   9   4   2    0.10    0.15
  -9  -4  -2    0.06    0.23
   9   5   2    3.05    0.73
  -9  -5  -2    4.92    1.09
   9   6   2   14.28    1.48
  -9  -6  -2   14.16    2.28
  -9  -7  -2    2.80    0.87
  -9  -8  -2    2.27    0.79
 -10  18  -2   -0.14    0.25
 -10  17  -2    0.79    0.50
 -10  16  -2    0.22    0.26
 -10  15  -2    2.55    0.62
 -10  15  -2    3.12    0.92
 -10  14  -2    0.58    0.41
 -10  14  -2    0.72    0.35
 -10  13  -2    4.72    1.00
 -10  13  -2    4.08    0.74
  10 -12   2    2.65    0.64
  10 -12   2    2.64    0.55
 -10  12  -2    4.01    0.94
 -10  12  -2    4.08    0.68
  10 -11   2   20.13    1.92
  10 -11   2   20.57    1.90
 -10  11  -2   21.92    1.86
 -10  11  -2   19.34    2.09
  10 -10   2    0.81    0.32
  10 -10   2    0.83    0.28
 -10  10  -2    0.71    0.28
 -10  10  -2    0.79    0.43
  10  -9   2    1.14    0.33
  10  -9   2    1.02    0.34
 -10   9  -2    1.25    0.35
 -10   9  -2    1.97    0.62
  10  -8   2    3.06    0.58
  10  -8   2    3.72    0.59
 -10   8  -2    4.29    0.93
 -10   8  -2    3.74    0.57
  10  -7   2    0.44    0.23
  10  -7   2    0.14    0.13
 -10   7  -2    0.19    0.27
 -10   7  -2    0.07    0.12
  10  -6   2    1.80    0.42
  10  -6   2    2.32    0.40
 -10   6  -2    2.13    0.37
 -10   6  -2    2.42    0.70
  10  -5   2    5.09    0.62
  10  -5   2    8.17    0.93
 -10   5  -2    5.63    0.57
 -10   5  -2    4.49    1.03
  10  -4   2    0.02    0.08
  10  -4   2   -0.11    0.12
 -10   4  -2   -0.07    0.19
 -10   4  -2    0.00    0.09
  10  -3   2   14.51    1.39
  10  -3   2   14.97    1.15
 -10   3  -2   14.70    1.38
 -10   3  -2   14.41    1.98
  10  -2   2   20.98    1.92
 -10   2  -2   22.73    1.93
 -10   2  -2   23.27    2.34
  10  -1   2    0.49    0.28
 -10   1  -2    1.51    0.38
 -10   1  -2    0.69    0.42
  10   0   2    4.15    0.73
 -10   0  -2    5.02    1.13
 -10   0  -2    5.33    0.84
  10   1   2    5.20    0.83
 -10  -1  -2    7.47    1.38
 -10  -1  -2    6.42    0.88
  10   2   2    0.13    0.20
 -10  -2  -2    0.35    0.22
 -10  -2  -2    0.52    0.37
  10   3   2    4.50    0.75
 -10  -3  -2    3.75    1.29
  10   4   2    2.71    0.73
 -10  -4  -2    3.13    0.94
  10   5   2    3.31    0.72
 -10  -5  -2    4.04    1.06
 -11  18  -2    3.33    1.00
 -11  17  -2    0.18    0.33
 -11  16  -2    0.39    0.39
 -11  15  -2    0.30    0.30
 -11  15  -2    0.43    0.42
  11 -14   2    1.66    0.52
 -11  14  -2    0.58    0.44
 -11  14  -2    1.98    0.51
  11 -13   2    5.69    0.92
 -11  13  -2    4.30    1.00
 -11  13  -2    5.80    0.89
  11 -12   2    0.12    0.16
  11 -12   2   -0.10    0.07
 -11  12  -2    0.30    0.20
 -11  12  -2    0.05    0.18
  11 -11   2    0.29    0.21
  11 -11   2    0.42    0.25
 -11  11  -2    0.39    0.35
 -11  11  -2    1.09    0.35
  11 -10   2    0.10    0.14
  11 -10   2    0.08    0.16
 -11  10  -2    0.02    0.14
 -11  10  -2   -0.05    0.21
  11  -9   2    1.47    0.42
  11  -9   2    2.25    0.44
 -11   9  -2    0.65    0.42
 -11   9  -2    1.47    0.37
  11  -8   2    3.99    0.69
  11  -8   2    4.22    0.63
 -11   8  -2    3.35    0.86
 -11   8  -2    5.33    0.77
  11  -7   2   -0.03    0.10
  11  -7   2   -0.10    0.11
 -11   7  -2    0.14    0.12
 -11   7  -2    0.16    0.30
  11  -6   2    1.91    0.46
  11  -6   2    1.18    0.27
 -11   6  -2    1.01    0.27
 -11   6  -2    1.85    0.63
  11  -5   2    3.03    0.58
  11  -5   2    1.97    0.34
 -11   5  -2    2.03    0.72
 -11   5  -2    2.89    0.40
  11  -4   2    0.75    0.18
  11  -4   2    1.20    0.39
 -11   4  -2    0.77    0.48
 -11   4  -2    0.57    0.15
  11  -3   2    1.99    0.49
 -11   3  -2    1.90    0.66
  11  -2   2   18.67    1.68
 -11   2  -2   18.27    1.65
 -11   2  -2   15.13    2.25
  11  -1   2   11.64    1.24
 -11   1  -2   11.05    1.80
 -11   1  -2   12.89    1.24
  11   0   2    0.04    0.18
 -11   0  -2   -0.22    0.13
 -11   0  -2    0.32    0.22
  11   1   2    0.06    0.16
 -11  -1  -2   -0.19    0.15
  11   2   2    0.17    0.18
 -11  -2  -2   -0.19    0.17
  11   3   2    6.61    1.00
  11   4   2    0.24    0.22
 -12  18  -2    3.58    1.09
 -12  17  -2    9.03    1.77
 -12  16  -2    0.08    0.25
 -12  15  -2    1.44    0.64
 -12  14  -2    2.59    0.80
 -12  14  -2    1.91    0.49
  12 -13   2    0.37    0.28
 -12  13  -2    0.44    0.27
 -12  13  -2    0.31    0.35
  12 -12   2    0.13    0.24
 -12  12  -2    0.25    0.24
 -12  12  -2    0.09    0.15
  12 -11   2    5.58    0.81
  12 -11   2    4.61    0.81
 -12  11  -2    4.52    1.07
 -12  11  -2    6.21    0.87
  12 -10   2    3.12    0.64
  12 -10   2    2.26    0.54
 -12  10  -2    3.16    0.91
 -12  10  -2    2.00    0.47
  12  -9   2    7.79    1.09
  12  -9   2    9.21    0.94
 -12   9  -2    9.38    0.95
 -12   9  -2    8.36    1.51
  12  -8   2   17.50    1.59
  12  -8   2   17.20    1.47
 -12   8  -2   14.54    2.15
 -12   8  -2   15.60    1.54
  12  -7   2    2.21    0.41
  12  -7   2    2.66    0.58
 -12   7  -2    2.73    0.80
 -12   7  -2    2.68    0.45
  12  -6   2   11.87    1.22
  12  -6   2   10.84    1.07
 -12   6  -2   12.48    1.87
 -12   6  -2   12.38    1.06
  12  -5   2    0.35    0.26
  12  -5   2    0.54    0.18
 -12   5  -2    0.74    0.18
 -12   5  -2    0.92    0.55
  12  -4   2    0.21    0.24
 -12   4  -2    0.14    0.27
  12  -3   2    2.35    0.53
 -12   3  -2    3.00    0.95
  12  -2   2    0.52    0.27
 -12   2  -2    0.34    0.39
 -12   2  -2    0.23    0.19
  12  -1   2    7.77    1.06
 -12   1  -2    7.49    1.50
  12   0   2    3.85    0.73
 -12   0  -2    3.95    1.62
  12   1   2    3.56    0.66
  12   2   2    2.37    0.57
 -13  18  -2    1.90    0.92
 -13  17  -2    0.14    0.30
 -13  16  -2    0.57    0.48
 -13  15  -2    2.78    0.90
 -13  14  -2   10.65    1.35
 -13  14  -2    9.60    1.79
 -13  13  -2    0.63    0.31
 -13  13  -2    0.03    0.22
  13 -12   2    1.03    0.41
 -13  12  -2    0.33    0.27
 -13  12  -2    0.52    0.46
  13 -11   2    0.40    0.21
  13 -11   2    0.31    0.23
 -13  11  -2    0.11    0.13
 -13  11  -2    0.19    0.34
  13 -10   2   -0.07    0.13
  13 -10   2    0.11    0.14
 -13  10  -2    0.51    0.37
 -13  10  -2    0.08    0.13
  13  -9   2    7.24    0.91
  13  -9   2    6.64    1.01
 -13   9  -2    7.93    1.56
 -13   9  -2    6.83    0.88
  13  -8   2    0.18    0.13
  13  -8   2   -0.03    0.20
 -13   8  -2    0.13    0.12
 -13   8  -2   -0.18    0.17
  13  -7   2    9.53    0.89
  13  -7   2    8.39    1.16
 -13   7  -2   11.20    1.80
 -13   7  -2    8.73    0.88
  13  -6   2    3.21    0.68
  13  -6   2    5.02    0.59
 -13   6  -2    6.72    1.32
 -13   6  -2    4.76    0.58
  13  -5   2   -0.16    0.18
 -13   5  -2    0.11    0.27
  13  -4   2    0.02    0.21
 -13   4  -2    0.08    0.33
  13  -3   2    6.75    1.01
  13  -1   2    0.33    0.26
  13   0   2    2.16    0.53
 -14  13  -2    0.57    0.31
 -14  13  -2    0.95    0.96
 -14  12  -2   -0.06    0.32
  14 -11   2    0.06    0.21
 -14  11  -2    0.45    0.24
 -14  11  -2    0.05    0.36
  14 -10   2    0.27    0.25
  14 -10   2    0.56    0.22
 -14  10  -2    0.37    0.19
  14  -9   2    0.71    0.34
  14  -9   2    1.24    0.31
 -14   9  -2    0.88    0.30
  14  -8   2    1.82    0.50
  14  -8   2    1.88    0.37
 -14   8  -2    1.86    0.37
  14  -7   2    6.43    0.98
  14  -7   2    6.54    0.66
 -14   7  -2    5.47    0.71
  14  -6   2    0.37    0.18
  14  -6   2   -0.07    0.19
 -14   6  -2    0.36    0.14
  14  -5   2    1.74    0.49
  14  -4   2    0.42    0.33
  14  -3   2    2.29    0.58
  14  -2   2    0.34    0.24
 -15  13  -2    2.25    0.55
 -15  12  -2    2.13    0.49
 -15  11  -2    0.30    0.19
  15 -10   2    0.72    0.25
 -15  10  -2    0.59    0.26
  15  -9   2    9.44    0.97
 -15   9  -2    9.44    0.97
  15  -8   2    0.83    0.24
 -15   8  -2    0.49    0.20
 -15   7  -2    3.28    0.47
 -16  12  -2    6.88    0.96
 -16  10  -2    0.45    0.21
 -16   9  -2    4.61    0.88
  18  -6  -3    0.71    0.34
 -18   8   3    0.33    0.18
  18  -8  -3   -0.05    0.23
 -18   9   3    1.72    0.43
  18  -9  -3    1.48    0.47
 -18  10   3    7.11    1.01
  18 -10  -3    7.11    1.03
 -18  11   3    0.22    0.24
  17  -4  -3    0.29    0.20
  17  -5  -3    0.37    0.20
 -17   6   3    0.58    0.23
  17  -6  -3    0.19    0.21
 -17   7   3    0.89    0.30
  17  -7  -3    0.79    0.33
 -17   8   3    0.38    0.20
  17  -8  -3    0.41    0.28
 -17   9   3    0.12    0.14
  17  -9  -3    0.12    0.24
  17 -10  -3    6.38    0.94
 -17  11   3   14.38    1.45
  17 -11  -3   14.29    1.46
  17 -12  -3    1.97    0.55
  16  -1  -3    0.16    0.14
  16  -2  -3    0.36    0.18
  16  -3  -3    2.43    0.48
 -16   4   3   12.57    1.11
  16  -4  -3   12.86    1.23
 -16   5   3   12.65    1.10
  16  -5  -3   10.56    1.14
 -16   6   3    0.09    0.13
  16  -6  -3   -0.12    0.11
 -16   7   3    0.27    0.19
  16  -7  -3    0.04    0.17
 -16   8   3    0.80    0.30
  16  -8  -3    0.35    0.26
  16  -8  -3    0.25    0.24
 -16   9   3    5.02    0.80
 -16   9   3    4.34    1.36
  16  -9  -3    4.66    0.73
  16  -9  -3    6.49    0.89
 -16  10   3    9.17    1.64
 -16  10   3    8.50    1.10
  16 -10  -3    7.91    1.07
 -16  11   3    1.80    0.50
 -16  11   3    1.82    0.75
 -16  12   3    3.20    0.68
 -16  12   3    3.48    0.96
  16 -12  -3    2.45    0.57
 -16  13   3    0.78    0.48
  16 -13  -3    0.11    0.17
 -16  14   3    3.90    0.98
 -16  15   3   -0.06    0.17
 -16  16   3    0.47    0.40
  15   1  -3    7.15    1.14
  15   0  -3    0.22    0.15
  15  -1  -3    8.91    0.92
 -15   2   3    0.15    0.09
  15  -2  -3   -0.03    0.12
 -15   3   3    0.67    0.21
  15  -3  -3    0.42    0.22
 -15   4   3    1.27    0.28
  15  -4  -3    1.82    0.41
 -15   5   3   18.94    1.65
  15  -5  -3   20.26    1.73
 -15   6   3    3.61    0.57
  15  -6  -3    3.82    0.61
 -15   7   3   12.63    1.32
  15  -7  -3   15.94    1.40
  15  -7  -3   15.63    1.36
 -15   8   3    3.60    0.62
  15  -8  -3    2.66    0.53
 -15   9   3    5.14    0.79
  15  -9  -3    5.82    0.84
  15  -9  -3    4.60    0.74
 -15  10   3    5.94    0.86
  15 -10  -3    4.02    0.71
 -15  11   3    3.95    0.71
 -15  11   3    4.45    1.16
  15 -11  -3    4.16    0.73
 -15  12   3    0.19    0.19
 -15  12   3    0.10    0.30
 -15  13   3   12.74    1.52
 -15  13   3   15.38    2.01
  15 -13  -3    9.91    1.35
 -15  14   3    0.88    0.45
 -15  15   3    0.44    0.30
 -15  16   3    1.00    0.48
 -15  17   3    4.17    1.10
  14   2  -3    5.86    0.78
  14   1  -3   14.75    1.34
 -14   1   3    3.42    0.47
  14  -1  -3    2.02    0.42
 -14   2   3    0.10    0.10
  14  -2  -3   -0.05    0.13
 -14   3   3    0.65    0.21
  14  -3  -3    0.63    0.26
 -14   4   3    0.28    0.16
  14  -4  -3    0.40    0.22
 -14   5   3    1.37    0.33
 -14   6   3    4.26    0.63
  14  -6  -3    3.59    0.60
  14  -6  -3    3.85    0.59
 -14   7   3   16.43    1.48
  14  -7  -3   17.78    1.49
  14  -7  -3   15.01    1.44
 -14   8   3    0.39    0.23
  14  -8  -3    0.47    0.23
  14  -8  -3    0.10    0.17
 -14   9   3    4.38    0.71
  14  -9  -3    3.94    0.67
  14  -9  -3    3.96    0.64
 -14  10   3    3.95    0.97
 -14  10   3    3.50    0.64
  14 -10  -3    4.36    0.74
  14 -10  -3    4.15    0.70
 -14  11   3    0.14    0.29
 -14  11   3    0.02    0.11
  14 -11  -3   -0.13    0.09
 -14  12   3    1.38    0.57
 -14  13   3   10.43    1.33
 -14  14   3    4.12    0.90
 -14  15   3    3.47    0.82
 -14  16   3    5.00    1.00
 -14  17   3    0.71    0.38
  13   4  -3    1.93    0.41
 -13  -3   3    1.57    0.40
  13   3  -3    1.55    0.37
  13   2  -3    3.10    0.75
  13   1  -3    4.71    0.66
  13   0  -3    1.32    0.31
 -13   1   3    1.60    0.28
  13  -1  -3    1.81    0.38
 -13   2   3    0.28    0.14
  13  -2  -3    0.32    0.20
 -13   3   3    6.00    0.62
  13  -3  -3    5.92    0.75
 -13   4   3    0.96    0.26
  13  -4  -3    0.92    0.29
  13  -5  -3    1.01    0.30
 -13   6   3    2.18    0.45
  13  -6  -3    1.56    0.37
  13  -6  -3    3.00    0.48
 -13   7   3   11.08    1.06
  13  -7  -3   10.13    1.10
  13  -7  -3   10.43    1.03
 -13   8   3    4.76    0.73
  13  -8  -3    4.19    0.66
  13  -8  -3    4.86    0.70
 -13   9   3    0.32    0.23
  13  -9  -3    0.83    0.29
  13  -9  -3    0.75    0.31
 -13  10   3    0.07    0.23
 -13  10   3    0.07    0.15
  13 -10  -3    0.05    0.16
  13 -10  -3   -0.04    0.14
 -13  11   3    3.31    0.84
 -13  11   3    3.03    0.60
  13 -11  -3    4.05    0.68
 -13  12   3    1.47    0.44
 -13  12   3    1.06    0.48
 -13  13   3    0.47    0.34
 -13  13   3   -0.04    0.11
 -13  14   3    2.44    0.67
 -13  14   3    2.70    0.61
 -13  15   3   16.36    1.72
 -13  16   3    1.34    0.71
 -13  17   3    0.29    0.35
  12   6  -3    0.00    0.12
  12   5  -3    3.37    0.58
 -12  -4   3    5.27    0.72
  12   4  -3    5.40    0.73
 -12  -3   3    0.61    0.22
  12   3  -3    0.77    0.24
 -12  -2   3    3.30    0.52
  12   2  -3    5.02    0.65
 -12  -1   3    1.00    0.26
 -12  -1   3    1.35    0.31
 -12  -1   3    1.27    0.19
  12   1  -3    0.99    0.28
 -12   0   3    0.47    0.13
  12   0  -3    0.22    0.15
 -12   1   3    3.15    0.41
  12  -1  -3    2.29    0.42
 -12   2   3    2.08    0.37
  12  -2  -3    3.59    0.51
 -12   3   3    2.79    0.43
  12  -3  -3    1.86    0.37
 -12   4   3   10.12    0.95
  12  -4  -3   10.21    0.96
 -12   5   3   10.79    1.06
  12  -5  -3   13.62    1.09
  12  -5  -3   10.78    1.05
 -12   6   3    2.88    0.49
  12  -6  -3    2.62    0.46
  12  -6  -3    2.13    0.42
 -12   7   3  185.46   13.60
  12  -7  -3  195.83   13.48
  12  -7  -3  172.73   13.44
 -12   8   3    1.04    0.34
  12  -8  -3    1.22    0.35
 -12   9   3    2.58    0.52
  12  -9  -3    1.98    0.45
 -12  10   3   11.81    1.18
 -12  10   3   11.25    1.59
  12 -10  -3   11.71    1.46
 -12  11   3    1.64    0.55
 -12  11   3    1.20    0.37
  12 -11  -3    0.99    0.32
 -12  12   3   13.56    1.42
 -12  12   3   15.55    1.60
 -12  13   3    1.78    0.60
 -12  14   3   10.66    1.22
 -12  14   3    9.96    1.35
 -12  15   3    0.01    0.15
 -12  16   3    1.59    0.66
 -12  16   3    1.38    0.44
 -11  -6   3    2.94    0.53
  11   6  -3    3.12    0.54
 -11  -5   3    1.76    0.39
  11   5  -3    1.90    0.41
 -11  -4   3    1.18    0.30
  11   4  -3    1.38    0.33
 -11  -3   3    3.55    0.54
  11   3  -3    4.81    0.63
 -11  -2   3    0.02    0.05
  11   2  -3    0.06    0.09
 -11  -1   3    3.63    0.41
 -11  -1   3    2.53    1.05
 -11  -1   3    2.35    0.41
  11   1  -3    2.51    0.43
 -11   0   3    7.98    0.77
  11   0  -3   10.08    0.86
 -11   1   3    2.40    0.38
  11  -1  -3    3.29    0.47
 -11   2   3    0.20    0.13
  11  -2  -3    0.13    0.15
 -11   3   3    0.08    0.11
  11  -3  -3    0.09    0.12
 -11   4   3    5.53    0.69
  11  -4  -3    5.92    0.61
  11  -4  -3    6.21    0.70
 -11   5   3   17.78    1.53
  11  -5  -3   18.18    1.52
  11  -5  -3   18.42    1.52
 -11   6   3   53.51    4.08
  11  -6  -3   54.07    4.05
  11  -6  -3   52.23    4.05
 -11   7   3   32.00    2.67
  11  -7  -3   34.76    2.68
  11  -7  -3   33.51    2.67
 -11   8   3    2.64    0.51
  11  -8  -3    2.41    0.49
 -11   9   3    0.32    0.21
  11  -9  -3   -0.03    0.15
 -11  10   3    5.45    0.79
 -11  10   3    5.87    1.00
  11 -10  -3    6.44    0.84
 -11  11   3   18.01    1.58
 -11  11   3   15.36    1.63
  11 -11  -3   16.49    1.55
 -11  12   3    0.08    0.18
 -11  12   3    0.29    0.20
  11 -12  -3    0.12    0.16
  11 -12  -3    0.04    0.12
 -11  13   3   -0.09    0.11
 -11  13   3    0.13    0.18
 -11  14   3    0.00    0.13
 -11  14   3   -0.13    0.13
 -11  15   3    0.30    0.24
 -11  15   3    0.39    0.26
 -10  -7   3    0.85    0.31
 -10  -6   3    0.00    0.16
  10   6  -3    0.12    0.11
 -10  -5   3    0.95    0.28
 -10  -5   3    1.29    0.19
  10   5  -3    0.72    0.25
 -10  -4   3    0.48    0.57
 -10  -4   3    0.38    0.11
 -10  -4   3    0.30    0.16
  10   4  -3    0.19    0.13
 -10  -3   3    6.02    0.53
 -10  -3   3    5.52    0.68
 -10  -3   3    6.14    1.68
  10   3  -3    5.49    0.70
 -10  -2   3    7.35    0.63
 -10  -2   3    5.94    0.62
 -10  -2   3    6.32    1.62
 -10  -2   3    8.29    0.72
  10   2  -3    7.97    0.74
 -10  -1   3    3.56    0.46
 -10  -1   3    3.53    0.42
 -10  -1   3    3.34    1.21
  10   1  -3    2.50    0.44
 -10   0   3    7.22    0.67
  10   0  -3    7.38    0.71
 -10   1   3    4.49    0.55
  10  -1  -3    4.74    0.58
 -10   2   3   10.76    0.93
  10  -2  -3   10.23    0.92
 -10   3   3    9.90    0.90
  10  -3  -3    9.85    0.88
 -10   4   3   11.05    1.00
  10  -4  -3   10.71    0.99
  10  -4  -3   11.92    0.99
 -10   5   3    1.21    0.30
  10  -5  -3    1.16    0.27
 -10   6   3    5.99    0.76
  10  -6  -3    6.63    0.79
  10  -6  -3    6.56    0.78
 -10   7   3    6.23    0.81
  10  -7  -3    6.69    0.80
  10  -8  -3   10.54    1.03
 -10   9   3  117.94    8.96
  10  -9  -3  123.87    8.96
 -10  10   3    0.53    0.27
 -10  10   3    0.60    0.25
  10 -10  -3    0.69    0.26
 -10  11   3    6.58    0.94
 -10  11   3    6.08    0.89
  10 -11  -3    4.99    0.91
 -10  12   3    3.85    0.71
 -10  12   3    5.29    0.78
  10 -12  -3    3.71    0.72
  10 -12  -3    4.47    0.71
 -10  13   3    1.13    0.36
 -10  13   3    0.88    0.33
 -10  14   3   10.35    1.05
 -10  14   3    8.75    1.21
 -10  15   3   10.94    1.37
  -9  -8   3    0.62    0.17
  -9  -8   3    0.90    0.32
  -9  -7   3    0.64    0.26
  -9  -7   3    0.86    0.18
  -9  -7   3    0.75    0.17
  -9  -6   3    6.83    0.65
  -9  -6   3    7.21    0.90
  -9  -6   3    7.84    1.93
  -9  -6   3    7.88    0.66
   9   6  -3    7.66    0.82
  -9  -5   3    5.93    0.54
  -9  -5   3    8.46    1.94
  -9  -5   3    5.33    0.71
  -9  -5   3    6.19    0.55
   9   5  -3    5.19    0.73
  -9  -4   3   10.33    3.10
  -9  -4   3    8.13    0.74
  -9  -4   3    9.01    0.83
  -9  -4   3    9.57    0.75
   9   4  -3    7.81    0.82
  -9  -3   3    0.15    0.08
  -9  -3   3    0.16    0.10
  -9  -3   3    0.09    0.10
  -9  -3   3    0.92    0.66
   9   3  -3    0.24    0.14
  -9  -2   3   16.31    1.25
  -9  -2   3   14.72    1.27
  -9  -2   3   21.46    3.15
   9   2  -3   14.91    1.29
  -9  -1   3    0.21    0.11
  -9  -1   3   -0.09    0.24
  -9  -1   3    0.43    0.15
   9   1  -3    0.35    0.16
  -9   0   3    4.80    0.47
  -9   0   3    4.84    0.48
   9   0  -3    4.32    0.48
  -9   1   3   13.87    1.14
   9  -1  -3   13.87    1.14
  -9   2   3    0.95    0.23
   9  -2  -3    1.80    0.28
  -9   3   3   14.14    1.17
   9  -3  -3   13.29    1.15
   9  -3  -3   13.97    1.14
  -9   4   3    0.02    0.08
   9  -4  -3   -0.05    0.06
   9  -4  -3    0.04    0.11
  -9   5   3   11.44    1.07
   9  -5  -3   11.50    1.07
   9  -5  -3   13.95    1.09
  -9   6   3   -0.03    0.07
   9  -6  -3    0.02    0.10
  -9   7   3    0.52    0.22
   9  -7  -3    0.63    0.24
  -9   8   3    2.15    0.43
   9  -8  -3    2.56    0.46
  -9   9   3  134.02    9.77
  -9   9   3  127.59    9.66
  -9  10   3    0.72    0.30
  -9  10   3    0.39    0.22
   9 -10  -3    0.78    0.28
   9 -10  -3    0.57    0.25
  -9  11   3    0.33    0.20
  -9  11   3    0.17    0.18
   9 -11  -3    0.17    0.18
   9 -11  -3    0.44    0.23
  -9  12   3   29.45    2.52
  -9  12   3   32.59    2.62
   9 -12  -3   29.23    2.58
   9 -12  -3   33.49    2.69
  -9  13   3    2.25    0.55
  -9  13   3    3.77    0.61
   9 -13  -3    3.02    0.67
  -9  14   3    9.20    1.77
  -9  15   3   -0.12    0.12
  -8  -9   3    1.99    0.52
  -8  -9   3    2.42    0.39
  -8  -8   3    0.90    0.21
  -8  -8   3    0.91    0.32
  -8  -8   3    1.69    0.94
  -8  -7   3    2.46    0.47
  -8  -7   3    1.94    0.32
  -8  -7   3    1.56    0.91
  -8  -6   3    1.30    0.33
  -8  -6   3    1.58    0.28
   8   6  -3    1.71    0.37
  -8  -5   3    0.08    0.08
  -8  -5   3   -0.13    0.25
  -8  -5   3   -0.09    0.11
   8   5  -3    0.07    0.13
  -8  -4   3    0.25    0.40
  -8  -4   3    0.00    0.11
  -8  -4   3   -0.03    0.06
   8   4  -3    0.17    0.13
  -8  -3   3    0.48    0.15
  -8  -3   3    0.64    0.19
  -8  -3   3    0.55    0.17
  -8  -3   3    0.51    0.54
   8   3  -3    0.49    0.17
  -8  -2   3    3.79    0.42
  -8  -2   3    2.67    0.39
  -8  -2   3    4.63    1.22
   8   2  -3    3.02    0.42
  -8  -1   3    6.73    1.46
  -8  -1   3    7.14    0.63
  -8  -1   3    7.64    0.64
   8   1  -3    6.54    0.64
  -8   0   3   14.58    1.12
  -8   0   3   11.54    1.10
   8   0  -3   16.02    1.18
  -8   1   3    1.11    0.23
  -8   2   3    0.37    0.13
   8  -2  -3    0.45    0.14
  -8   3   3    1.08    0.25
   8  -3  -3    1.49    0.28
   8  -3  -3    1.38    0.25
  -8   4   3    0.32    0.15
   8  -4  -3    0.50    0.18
  -8   5   3    1.62    0.31
   8  -5  -3    1.32    0.29
  -8   6   3   21.33    1.68
   8  -6  -3   19.10    1.66
  -8   7   3    0.39    0.17
   8  -7  -3    0.10    0.13
  -8   8   3    0.99    0.28
   8  -8  -3    1.54    0.34
  -8   9   3   45.27    3.88
   8  -9  -3   51.09    3.94
   8  -9  -3   55.69    3.91
  -8  10   3    0.68    0.28
  -8  10   3    0.63    0.25
   8 -10  -3    0.08    0.14
  -8  11   3    5.42    0.80
  -8  11   3    6.55    0.69
   8 -11  -3    5.44    0.87
   8 -11  -3    5.44    0.79
  -8  12   3    6.46    0.72
  -8  12   3    7.97    1.01
   8 -12  -3    8.12    1.08
   8 -12  -3    7.36    0.99
  -8  13   3    2.80    0.55
   8 -13  -3    2.71    0.58
   8 -13  -3    2.61    0.57
  -8  14   3    3.25    0.64
  -8  15   3   24.32    2.21
  -7 -10   3    7.97    1.93
  -7 -10   3   11.13    0.94
  -7 -10   3    7.71    1.13
  -7  -9   3    2.83    0.43
  -7  -9   3    2.62    0.53
  -7  -9   3    0.63    0.60
  -7  -8   3    0.79    0.21
  -7  -8   3    0.68    0.26
  -7  -7   3    4.42    1.30
  -7  -7   3    3.74    0.50
  -7  -7   3    3.37    0.56
  -7  -6   3   -0.21    0.10
  -7  -6   3    0.17    0.28
  -7  -6   3    0.01    0.08
   7   6  -3    0.11    0.14
  -7  -5   3    3.59    0.46
  -7  -5   3    4.27    0.56
  -7  -5   3    3.77    1.15
   7   5  -3    3.03    0.49
  -7  -4   3    2.51    0.36
  -7  -4   3    2.83    0.41
  -7  -4   3    1.79    0.75
   7   4  -3    2.75    0.42
  -7  -3   3   -0.02    0.26
  -7  -3   3   -0.01    0.06
  -7  -3   3   -0.08    0.08
   7   3  -3    0.10    0.09
  -7  -2   3    3.58    1.07
  -7  -2   3    5.18    0.45
  -7  -2   3    4.35    0.43
   7   2  -3    3.79    0.43
  -7  -1   3    9.59    0.82
  -7  -1   3    9.88    0.84
  -7  -1   3   11.46    1.88
   7   1  -3   10.97    0.85
  -7   0   3    0.09    0.06
  -7   0   3    0.19    0.10
   7   0  -3    0.13    0.09
  -7   1   3    1.10    0.22
   7  -1  -3    1.26    0.20
  -7   2   3   84.25    6.16
  -7   3   3    1.74    0.31
   7  -3  -3    2.19    0.33
  -7   4   3   71.15    5.51
   7  -4  -3   78.48    5.52
  -7   5   3    1.49    0.29
   7  -5  -3    1.07    0.25
  -7   6   3   16.66    1.37
   7  -6  -3   15.51    1.35
  -7   7   3    8.23    0.83
   7  -7  -3    8.71    0.83
  -7   8   3    2.90    0.49
   7  -8  -3    2.37    0.46
   7  -8  -3    3.46    0.51
  -7   9   3   22.78    1.83
  -7   9   3   21.33    1.87
   7  -9  -3   19.43    1.89
   7  -9  -3   25.53    1.91
  -7  10   3    8.78    0.94
  -7  10   3    9.23    0.87
   7 -10  -3    9.71    1.00
   7 -10  -3    9.24    0.95
  -7  11   3   33.51    2.53
   7 -11  -3   29.04    2.49
   7 -11  -3   28.20    2.53
  -7  12   3    0.04    0.16
   7 -12  -3    0.31    0.22
   7 -12  -3   -0.01    0.11
  -7  13   3    0.27    0.19
   7 -13  -3    0.18    0.17
   7 -13  -3    0.01    0.14
  -7  14   3    5.68    0.91
  -7  15   3    0.15    0.20
  -7  16   3   12.09    1.84
  -6 -11   3    3.28    0.67
  -6 -11   3    3.37    0.55
  -6 -11   3    4.45    1.28
  -6 -10   3    2.79    0.46
  -6  -9   3    0.13    0.30
  -6  -9   3   -0.02    0.08
  -6  -9   3   -0.06    0.14
  -6  -8   3    9.04    1.17
  -6  -8   3    9.42    1.89
  -6  -8   3    6.64    0.90
  -6  -7   3   18.51    1.53
  -6  -7   3   20.92    2.95
  -6  -7   3   18.21    1.59
  -6  -6   3   13.50    1.19
  -6  -6   3   15.48    2.40
  -6  -6   3   14.97    1.26
  -6  -5   3   10.09    1.84
  -6  -5   3    8.64    0.79
  -6  -5   3    9.09    0.83
   6   5  -3    8.77    0.84
  -6  -4   3   22.54    1.74
  -6  -4   3   22.66    1.73
  -6  -4   3   21.95    2.45
   6   4  -3   20.85    1.74
  -6  -3   3    3.59    1.00
  -6  -3   3    2.45    0.34
  -6  -2   3    0.20    0.33
  -6  -2   3    0.12    0.08
   6   2  -3    0.15    0.08
  -6  -1   3    2.66    0.79
  -6  -1   3    2.01    0.22
  -6  -1   3    2.29    0.31
   6   1  -3    2.28    0.28
  -6   0   3   26.39    2.01
  -6   0   3   24.25    2.56
   6   0  -3   27.29    1.97
  -6   1   3    4.66    0.45
   6  -1  -3    4.59    0.40
  -6   2   3    7.28    0.65
   6  -2  -3    6.67    0.63
   6  -2  -3    7.28    0.60
  -6   3   3    2.84    2.74
   6  -3  -3    2.43    1.95
  -6   4   3   15.21    1.18
   6  -4  -3   12.83    1.15
  -6   5   3    8.59    0.76
   6  -5  -3    7.25    0.73
  -6   6   3    4.59    0.58
   6  -6  -3    4.05    0.56
   6  -6  -3    4.56    0.60
  -6   7   3   19.54    1.77
   6  -7  -3   22.47    1.82
   6  -7  -3   24.16    1.88
  -6   8   3   22.68    1.85
  -6   8   3   20.69    1.76
   6  -8  -3   23.18    1.89
   6  -8  -3   23.63    1.85
  -6   9   3    8.71    0.77
   6  -9  -3    8.63    0.87
   6  -9  -3    8.15    0.90
  -6  10   3    4.72    0.68
   6 -10  -3    6.11    0.83
   6 -10  -3    3.92    0.64
  -6  11   3    2.83    0.54
   6 -11  -3    3.17    0.56
   6 -11  -3    1.87    0.48
  -6  12   3    1.06    0.33
   6 -12  -3    1.18    0.40
   6 -12  -3    1.12    0.44
  -6  13   3    0.89    0.32
   6 -13  -3    0.82    0.31
  -6  14   3    0.46    0.23
  -6  15   3    3.60    0.69
  -6  16   3    0.22    0.27
  -5 -12   3    3.08    1.07
  -5 -12   3    2.38    0.48
  -5 -11   3    1.30    0.33
  -5 -11   3    1.14    0.38
  -5 -11   3    0.84    0.49
  -5 -10   3    1.00    0.59
  -5 -10   3    0.66    0.26
  -5 -10   3    1.14    0.28
  -5  -9   3    2.29    0.46
  -5  -9   3    1.35    0.66
  -5  -9   3    1.91    0.38
  -5  -8   3   53.01    4.76
  -5  -8   3   54.92    4.00
  -5  -8   3   48.19    3.91
  -5  -7   3   12.98    2.09
  -5  -7   3   11.67    1.05
  -5  -6   3   49.39    4.60
  -5  -6   3   53.34    3.86
  -5  -6   3   50.04    3.87
  -5  -5   3    4.90    0.59
  -5  -5   3    4.51    0.57
  -5  -5   3    5.59    1.34
   5   5  -3    5.34    0.55
  -5  -4   3   25.02    1.86
  -5  -4   3   25.93    2.56
  -5  -4   3   23.75    1.86
   5   4  -3   22.49    1.86
  -5  -3   3   61.30    5.14
  -5  -3   3   61.24    4.45
   5   3  -3   59.56    4.44
  -5  -2   3   33.39    2.46
  -5  -2   3   36.87    3.17
   5   2  -3   32.33    2.46
  -5  -1   3    0.00    0.04
  -5  -1   3   -0.06    0.16
   5   1  -3    0.04    0.05
  -5   0   3  144.92   11.01
  -5   1   3  158.73   11.94
  -5   2   3   22.48    1.69
   5  -2  -3   21.14    1.67
  -5   3   3    2.76    0.35
   5  -3  -3    2.10    0.31
  -5   4   3   31.59    2.51
   5  -4  -3   35.25    2.53
   5  -4  -3   32.35    2.51
  -5   5   3   19.00    1.59
   5  -5  -3   18.60    1.58
   5  -5  -3   22.13    1.63
  -5   6   3    1.72    0.32
   5  -6  -3    1.61    0.32
   5  -6  -3    3.29    0.47
  -5   7   3   37.65    3.28
  -5   7   3   39.87    3.06
  -5   7   3   43.23    2.98
   5  -7  -3   35.94    3.03
   5  -7  -3   39.72    3.09
  -5   8   3    0.07    0.10
   5  -8  -3    0.20    0.14
   5  -8  -3    0.09    0.13
  -5   9   3   64.21    4.25
   5  -9  -3   51.04    4.24
   5  -9  -3   50.56    4.18
   5 -10  -3   11.54    1.18
   5 -10  -3   11.84    1.12
  -5  11   3    0.11    0.17
   5 -11  -3    0.16    0.18
   5 -11  -3    0.70    0.27
  -5  12   3    0.37    0.20
   5 -12  -3    0.21    0.19
   5 -12  -3    0.07    0.11
  -5  13   3    6.38    0.92
   5 -13  -3    6.94    0.94
  -5  14   3    4.30    0.75
  -5  15   3    0.12    0.19
  -5  16   3    0.15    0.16
  -4 -13   3    4.67    0.72
  -4 -12   3    0.36    0.25
  -4 -12   3    0.20    0.26
  -4 -11   3    0.34    0.44
  -4 -11   3    0.59    0.22
  -4 -11   3    0.19    0.23
  -4 -10   3    0.54    0.26
  -4 -10   3    0.84    0.51
  -4 -10   3    0.84    0.27
  -4  -9   3   16.47    2.26
  -4  -9   3   11.79    1.13
  -4  -9   3   10.57    1.06
  -4  -8   3   50.91    3.81
  -4  -8   3   47.99    3.75
  -4  -8   3   48.74    4.43
  -4  -7   3    7.67    0.80
  -4  -7   3   11.34    1.79
  -4  -7   3    8.16    0.78
  -4  -6   3   12.18    1.10
  -4  -6   3   12.94    1.12
  -4  -6   3   17.14    2.22
  -4  -5   3   33.24    2.43
  -4  -5   3   28.75    2.95
  -4  -5   3   30.93    2.41
  -4  -4   3  102.07    7.82
  -4  -4   3   96.17    7.16
  -4  -3   3  183.01   13.79
  -4  -2   3    7.96    0.61
  -4  -2   3    7.58    1.23
   4   2  -3    7.33    0.61
  -4  -1   3   48.25    4.03
  -4   0   3  174.88   13.03
  -4   1   3   43.75    3.47
  -4   1   3   40.58    3.07
  -4   2   3   91.91    7.00
  -4   3   3   13.30    0.95
  -4   3   3    9.80    1.12
   4  -3  -3   10.92    0.93
   4  -3  -3   10.73    0.92
  -4   4   3    4.53    0.72
  -4   4   3    5.83    0.53
   4  -4  -3    5.11    0.51
  -4   5   3    4.57    0.66
  -4   5   3    5.11    0.51
   4  -5  -3    5.18    0.52
   4  -5  -3    4.87    0.52
  -4   6   3    3.51    0.49
  -4   6   3    3.17    0.46
   4  -6  -3    4.19    0.56
   4  -6  -3    4.24    0.51
  -4   7   3   53.68    3.95
   4  -7  -3   53.73    4.00
   4  -7  -3   49.38    3.93
   4  -8  -3   60.94    4.38
   4  -8  -3   53.46    4.36
  -4   9   3    0.39    0.18
   4  -9  -3    0.27    0.17
   4  -9  -3    0.06    0.13
  -4  10   3    1.93    0.40
   4 -10  -3    1.61    0.41
   4 -10  -3    1.29    0.33
  -4  11   3   10.61    1.05
   4 -11  -3   10.82    1.15
   4 -11  -3   10.48    1.05
  -4  12   3    0.24    0.18
   4 -12  -3    0.38    0.27
   4 -12  -3    0.27    0.17
  -4  13   3    0.10    0.15
   4 -13  -3    0.52    0.25
  -4  14   3    5.58    0.83
  -4  15   3    0.71    0.33
  -4  16   3    2.94    0.63
  -3 -13   3    0.01    0.10
  -3 -13   3    0.30    0.33
  -3 -12   3    0.60    0.40
  -3 -12   3    0.40    0.24
  -3 -11   3    4.74    0.71
  -3 -11   3    5.52    1.23
  -3 -11   3    4.88    0.76
  -3 -10   3    0.34    0.21
  -3 -10   3    0.42    0.19
  -3 -10   3    0.36    0.32
  -3  -9   3   20.11    1.91
  -3  -9   3   20.82    2.35
  -3  -9   3   27.70    1.96
  -3  -8   3   19.61    1.51
  -3  -8   3   17.62    1.99
  -3  -8   3   15.72    1.50
  -3  -7   3    7.92    1.41
  -3  -7   3    9.32    0.81
  -3  -7   3    7.32    0.78
  -3  -6   3    0.42    0.36
  -3  -6   3    0.41    0.17
  -3  -6   3    0.29    0.13
  -3  -5   3   -0.05    0.18
  -3  -5   3    0.22    0.11
  -3  -5   3    0.03    0.08
  -3  -4   3  188.50   13.87
   3   4  -3  180.92   13.84
  -3  -3   3    0.35    0.10
  -3  -3   3    0.39    0.12
  -3  -3   3    0.04    0.19
   3   3  -3    0.44    0.30
  -3  -2   3    0.06    0.21
  -3  -2   3    0.27    0.07
   3   2  -3    0.51    0.31
  -3  -1   3   83.43    6.53
   3   1  -3   85.87    6.68
  -3   0   3  163.31   11.67
   3   0  -3  151.10   11.63
  -3   1   3  220.11   24.99
  -3   1   3  282.87   24.05
  -3   2   3    1.76    0.26
  -3   2   3    1.95    0.25
   3  -2  -3    2.03    0.26
   3  -2  -3    1.68    0.23
  -3   4   3  103.34    7.65
   3  -4  -3  105.86    7.62
  -3   5   3   87.88    6.78
   3  -5  -3   98.22    6.80
  -3   6   3    2.99    0.47
  -3   6   3    1.96    0.37
   3  -6  -3    3.21    0.44
   3  -6  -3    3.61    0.50
  -3   7   3    0.18    0.14
  -3   7   3    0.45    0.17
   3  -7  -3    0.48    0.17
  -3   8   3    6.58    0.75
   3  -8  -3    9.72    1.05
   3  -8  -3    8.79    0.86
  -3   9   3    2.61    0.44
   3  -9  -3    2.54    0.50
  -3  10   3    2.08    0.41
   3 -10  -3    1.69    0.44
   3 -10  -3    2.04    0.41
  -3  11   3   21.46    1.98
   3 -11  -3   24.26    2.21
   3 -11  -3   25.93    2.02
  -3  12   3    0.27    0.21
   3 -12  -3    0.44    0.26
   3 -12  -3    0.24    0.16
  -3  13   3    1.94    0.45
   3 -13  -3    2.78    0.54
  -3  14   3    2.66    0.54
  -3  16   3    1.68    0.44
  -2 -14   3    1.78    0.57
  -2 -13   3    0.13    0.23
  -2 -13   3    0.09    0.13
  -2 -12   3    4.27    1.00
  -2 -12   3    7.34    0.97
  -2 -11   3    4.84    1.03
  -2 -11   3    3.89    0.67
  -2 -11   3    3.39    0.58
  -2 -10   3    1.39    0.37
  -2 -10   3    1.58    0.36
  -2  -9   3   44.06    3.64
  -2  -9   3   40.59    3.17
  -2  -9   3   38.32    3.18
  -2  -8   3    4.48    0.99
  -2  -8   3    5.62    0.70
  -2  -7   3   96.71    7.49
  -2  -7   3   98.72    7.04
  -2  -7   3   88.33    7.01
   2   7  -3   99.47    7.58
  -2  -6   3    1.04    0.24
  -2  -6   3    1.47    0.50
  -2  -6   3    0.94    0.24
   2   6  -3    1.63    0.57
  -2  -5   3    1.84    0.29
  -2  -5   3    1.04    0.43
  -2  -5   3    1.81    0.31
   2   5  -3    0.45    0.36
  -2  -4   3    0.43    0.33
  -2  -4   3    0.35    0.12
  -2  -4   3    0.40    0.14
   2   4  -3    0.12    0.24
  -2  -3   3   63.51    4.65
  -2  -3   3   54.06    4.22
   2   3  -3   57.90    4.63
  -2  -2   3   28.19    2.48
   2   2  -3   29.69    2.67
  -2  -1   3  275.54   23.60
   2   1  -3  230.22   23.21
  -2   0   3  119.85    8.32
   2   0  -3  103.24    8.28
  -2   1   3   27.99    2.09
  -2   1   3   30.10    2.40
  -2   1   3   27.61    2.10
   2  -1  -3   28.64    2.09
   2  -1  -3   27.67    2.30
   2  -2  -3  115.44    8.48
  -2   3   3  705.38   55.14
   2  -3  -3  554.01   53.35
  -2   4   3    9.52    0.82
  -2   4   3    8.91    0.72
  -2   4   3    7.99    0.77
   2  -4  -3    8.90    0.78
   2  -4  -3   10.48    0.84
   2  -4  -3    9.81    0.79
  -2   5   3   96.33    6.60
   2  -5  -3   79.55    6.51
   2  -5  -3   93.64    6.59
  -2   6   3    0.72    0.23
  -2   6   3    0.97    0.23
   2  -6  -3    0.48    0.19
   2  -6  -3    0.91    0.21
  -2   7   3    3.61    0.46
  -2   7   3    1.88    0.42
   2  -7  -3    2.29    0.39
   2  -7  -3    2.70    0.48
  -2   8   3    2.51    0.39
  -2   8   3    1.43    0.38
   2  -8  -3    2.62    0.42
   2  -8  -3    2.86    0.52
  -2   9   3    0.51    0.19
  -2   9   3    1.02    0.35
   2  -9  -3    1.28    0.37
   2  -9  -3    1.04    0.28
  -2  10   3    0.64    0.22
   2 -10  -3    1.06    0.35
   2 -10  -3    1.33    0.33
  -2  11   3    9.35    1.04
   2 -11  -3   12.18    1.10
   2 -11  -3   12.62    1.24
  -2  12   3    0.22    0.18
   2 -12  -3    0.52    0.22
  -2  13   3    0.55    0.25
   2 -13  -3    0.51    0.24
  -2  14   3    1.08    0.37
   2 -14  -3    2.06    0.47
  -2  16   3    0.04    0.16
  -1 -14   3    5.32    0.95
  -1 -13   3    1.60    0.40
  -1 -13   3    0.92    0.38
  -1 -13   3    1.35    0.49
  -1 -12   3    0.86    0.35
  -1 -12   3    0.34    0.27
  -1 -11   3    1.56    0.56
  -1 -11   3    0.59    0.28
  -1 -11   3    0.86    0.30
  -1 -10   3    1.90    0.44
  -1 -10   3    3.16    0.77
  -1 -10   3    3.71    0.56
   1  10  -3    3.17    0.76
  -1  -9   3    7.20    0.92
  -1  -9   3    9.42    1.37
  -1  -9   3    8.05    0.95
   1   9  -3    9.49    1.51
   1   9  -3    6.99    0.77
  -1  -8   3    2.37    0.65
  -1  -8   3    2.35    0.43
  -1  -8   3    2.76    0.45
   1   8  -3    4.24    0.96
   1   8  -3    2.70    0.44
  -1  -7   3    0.56    0.20
  -1  -7   3    0.27    0.25
  -1  -7   3    0.23    0.14
   1   7  -3    0.53    0.18
   1   7  -3    0.69    0.38
  -1  -6   3   53.21    3.94
  -1  -6   3   48.85    3.93
  -1  -6   3   54.75    4.28
   1   6  -3   50.80    4.34
   1   6  -3   54.75    3.93
  -1  -5   3    7.30    0.70
  -1  -5   3    7.81    1.15
   1   5  -3    9.30    1.28
  -1  -4   3   57.15    4.32
  -1  -4   3   61.53    4.64
   1   4  -3   57.71    4.68
  -1  -3   3   97.33    7.50
   1   3  -3  102.72    7.76
  -1  -2   3  107.39    7.84
   1   2  -3  102.26    7.87
  -1  -1   3  473.24   38.68
   1   1  -3  466.73   39.22
  -1   0   3  304.93   27.50
  -1   1   3  151.62   16.70
   1  -1  -3  151.26   17.17
  -1   2   3  502.90   42.34
   1  -2  -3  463.75   42.54
  -1   3   3   18.49    1.37
  -1   3   3   16.21    1.40
  -1   3   3   19.44    1.37
   1  -3  -3   17.04    1.40
   1  -3  -3   16.83    1.35
   1  -3  -3   17.57    1.41
  -1   4   3   49.29    3.25
   1  -4  -3   38.51    3.18
  -1   5   3    8.39    0.86
  -1   5   3    8.60    0.80
   1  -5  -3    8.46    0.86
   1  -5  -3   10.80    0.82
   1  -5  -3   10.20    0.78
  -1   6   3   32.07    2.68
  -1   6   3   33.33    2.60
   1  -6  -3   37.39    2.71
  -1   7   3   11.44    0.94
  -1   7   3    9.07    0.99
   1  -7  -3   10.35    1.01
   1  -7  -3   10.50    0.92
  -1   8   3    3.38    0.48
  -1   8   3    3.18    0.68
   1  -8  -3    3.51    0.50
   1  -8  -3    3.71    0.61
  -1   9   3   21.52    1.96
  -1   9   3   23.74    1.84
   1  -9  -3   25.49    2.01
   1  -9  -3   19.44    1.79
  -1  10   3    0.18    0.15
  -1  10   3    0.29    0.22
   1 -10  -3    0.20    0.14
  -1  11   3    9.00    1.10
   1 -11  -3    7.63    0.84
   1 -11  -3    9.39    1.19
  -1  12   3    2.89    0.52
   1 -12  -3    2.79    0.52
  -1  13   3    5.61    0.80
  -1  14   3    4.20    0.69
   1 -14  -3    4.50    0.71
  -1  15   3    0.08    0.16
  -1  16   3    0.11    0.18
   0 -13   3    2.64    0.54
   0 -13   3    1.84    0.61
   0 -13   3    3.57    0.68
   0  13  -3    2.72    0.55
   0 -12   3    5.66    0.98
   0 -12   3    5.27    0.93
   0 -12   3    6.09    1.04
   0  12  -3    6.79    0.89
   0 -11   3   23.99    2.07
   0 -11   3   23.64    2.04
   0 -11   3   22.44    2.18
   0  11  -3   24.70    2.03
   0  11  -3   25.17    2.45
   0 -10   3   10.75    1.12
   0 -10   3   11.89    1.12
   0 -10   3   10.70    1.27
   0  10  -3   14.19    1.90
   0  10  -3   13.27    1.53
   0  -9   3    0.74    0.25
   0  -9   3    0.95    0.39
   0  -9   3    1.12    0.30
   0   9  -3    0.82    0.25
   0   9  -3    1.21    0.50
   0  -8   3    0.61    0.34
   0  -8   3    0.31    0.15
   0  -8   3    0.48    0.20
   0   8  -3    0.65    0.20
   0   8  -3    0.59    0.40
   0  -7   3    0.78    0.32
   0  -7   3    1.05    0.25
   0   7  -3    0.34    0.15
   0   7  -3    0.74    0.40
   0  -6   3   57.62    4.39
   0  -6   3   47.88    4.11
   0   6  -3   66.47    4.60
   0   6  -3   54.51    4.12
   0  -5   3   11.69    1.18
   0  -5   3   12.81    1.00
   0   5  -3   12.73    1.29
   0   5  -3    9.53    0.94
   0  -4   3   25.64    2.10
   0  -4   3   28.18    1.90
   0   4  -3   22.79    1.87
   0   4  -3   20.33    2.10
   0  -3   3   49.85    3.56
   0  -3   3   47.24    3.75
   0   3  -3   46.84    3.80
   0  -2   3   -0.18    0.07
   0  -2   3    0.09    0.06
   0   2  -3    0.05    0.13
   0  -1   3  104.55   12.06
   0   1  -3  109.61   12.50
   0   0   3    6.98    0.65
   0   0   3    6.16    0.55
   0   0  -3    6.34    0.66
   0   0  -3    6.21    0.55
   0   1   3    8.47    0.68
   0   1   3    9.00    0.74
   0   1   3    8.43    0.78
   0  -1  -3    9.77    0.75
   0  -1  -3    7.69    0.78
   0   2   3  248.45   22.78
   0  -2  -3  188.90   22.13
   0   3   3    9.69    0.89
   0   3   3   11.01    0.82
   0  -3  -3   11.01    0.90
   0  -3  -3    9.05    0.80
   0   4   3   22.06    1.83
   0   4   3   25.87    1.95
   0  -4  -3   22.61    1.83
   0  -4  -3   23.18    1.92
   0  -4  -3   28.16    1.91
   0   5   3    9.81    0.81
   0   5   3    8.21    0.88
   0  -5  -3    9.40    0.90
   0  -5  -3    9.38    0.80
   0  -5  -3   10.41    0.85
   0   6   3    0.26    0.11
   0   6   3    0.15    0.12
   0  -6  -3    0.48    0.15
   0  -6  -3    0.18    0.11
   0  -6  -3    0.18    0.13
   0   7   3    3.00    0.42
   0   7   3    3.18    0.54
   0  -7  -3    3.96    0.48
   0  -7  -3    2.78    0.41
   0  -7  -3    3.33    0.57
   0  -7  -3    2.53    0.51
   0   8   3    4.49    0.55
   0   8   3    4.53    0.71
   0  -8  -3    4.21    0.66
   0  -8  -3    3.70    0.42
   0  -8  -3    4.43    0.67
   0  -8  -3    2.40    0.42
   0   9   3   13.44    1.35
   0   9   3   14.41    1.19
   0  -9  -3   12.02    1.29
   0  10   3    4.12    0.80
   0  10   3    4.32    0.62
   0 -10  -3    3.39    0.68
   0 -10  -3    4.31    0.59
   0  11   3    1.28    0.34
   0 -11  -3    1.27    0.31
   0  12   3    8.80    0.89
   0 -12  -3    8.43    0.88
   0  13   3   41.33    3.28
   0 -13  -3   41.19    3.27
   0  14   3    0.25    0.18
   0 -14  -3    0.35    0.16
   0  15   3    4.52    0.71
   1 -15   3    0.66    0.29
  -1  15  -3    0.03    0.15
   1 -14   3   20.12    1.90
  -1  14  -3   22.09    1.91
   1 -13   3    2.20    0.52
   1 -13   3    1.66    0.45
   1 -13   3    2.30    0.56
  -1  13  -3    2.47    0.51
   1 -12   3    3.97    0.71
   1 -12   3    4.00    0.76
   1 -12   3    4.96    0.85
  -1  12  -3    5.04    1.07
  -1  12  -3    4.07    0.67
   1 -11   3   -0.06    0.09
   1 -11   3    0.02    0.14
   1 -11   3   -0.02    0.09
  -1  11  -3   -0.05    0.08
  -1  11  -3    0.24    0.25
   1 -10   3    3.81    0.71
   1 -10   3    3.69    0.60
   1 -10   3    4.64    0.71
  -1  10  -3    3.35    0.82
  -1  10  -3    3.04    0.58
   1  -9   3    0.05    0.13
   1  -9   3    0.33    0.19
   1  -9   3    0.51    0.20
  -1   9  -3    0.60    0.35
  -1   9  -3    0.66    0.23
   1  -8   3    1.62    0.34
   1  -8   3    2.01    0.49
  -1   8  -3    2.17    0.63
  -1   8  -3    1.88    0.37
   1  -7   3    0.52    0.19
   1  -7   3    1.18    0.36
  -1   7  -3    1.67    0.55
  -1   7  -3    0.70    0.20
   1  -6   3   52.94    4.16
   1  -6   3   51.83    4.00
  -1   6  -3   55.21    4.00
  -1   6  -3   53.20    4.30
   1  -5   3    2.54    0.38
   1  -5   3    2.58    0.51
  -1   5  -3    2.56    0.58
   1  -4   3   12.82    1.07
   1  -4   3   13.60    1.22
  -1   4  -3   13.06    1.28
  -1   4  -3   12.79    1.06
   1  -3   3   66.49    5.01
   1  -2   3    9.01    0.78
   1  -2   3   10.61    0.94
   1  -2   3    9.78    0.78
  -1   2  -3    7.93    0.91
  -1   2  -3   10.31    0.80
   1  -1   3   57.06    4.03
   1  -1   3   52.02    3.90
  -1   1  -3   50.25    4.02
   1   0   3  112.29   13.52
  -1   0  -3  121.87   14.24
   1   1   3   59.99    4.42
   1   1   3   52.71    4.33
  -1  -1  -3   66.37    4.44
  -1  -1  -3   57.06    4.34
   1   2   3  135.35   15.92
  -1  -2  -3  116.34   15.40
   1   3   3   90.74    6.24
  -1  -3  -3   86.41    6.22
  -1  -3  -3   76.61    6.22
   1   4   3    2.70    0.32
   1   4   3    2.85    0.46
  -1  -4  -3    2.51    0.44
  -1  -4  -3    2.76    0.31
  -1  -4  -3    1.84    0.38
   1   5   3   24.74    2.10
   1   5   3   25.48    2.17
  -1  -5  -3   24.66    2.17
  -1  -5  -3   26.91    2.25
  -1  -5  -3   31.04    2.04
   1   6   3    0.93    0.31
   1   6   3    0.77    0.18
  -1  -6  -3    0.86    0.30
  -1  -6  -3    1.00    0.21
   1   7   3   56.72    4.35
   1   7   3   48.18    4.02
  -1  -7  -3   56.08    4.34
  -1  -7  -3   52.70    4.20
  -1  -7  -3   59.09    4.05
   1   8   3    0.78    0.30
   1   8   3    1.87    0.32
  -1  -8  -3    1.77    0.31
  -1  -8  -3    0.99    0.38
  -1  -8  -3    1.16    0.37
   1   9   3    9.91    0.92
   1   9   3   10.16    1.26
  -1  -9  -3    8.74    0.88
  -1  -9  -3   11.64    1.16
  -1  -9  -3   11.36    1.76
   1  10   3    4.80    0.85
   1  10   3    5.64    0.69
  -1 -10  -3    7.23    0.99
  -1 -10  -3    5.05    0.59
  -1 -10  -3    5.74    0.84
  -1 -10  -3    7.25    0.66
   1  11   3   24.54    2.09
   1  11   3   26.94    2.52
  -1 -11  -3   26.59    2.10
   1  12   3    4.74    0.67
  -1 -12  -3    5.23    0.68
   1  13   3   18.25    1.66
  -1 -13  -3   21.04    1.71
   1  14   3   11.14    1.09
   2 -15   3    0.29    0.23
  -2  15  -3    0.19    0.21
   2 -14   3    0.45    0.25
  -2  14  -3    0.02    0.18
  -2  14  -3    0.27    0.32
   2 -13   3    2.39    0.57
   2 -13   3    3.04    0.62
   2 -13   3    2.39    0.53
  -2  13  -3    4.41    1.00
  -2  13  -3    2.25    0.51
   2 -12   3   11.41    1.23
   2 -12   3   10.18    1.53
   2 -12   3   14.06    1.30
  -2  12  -3   11.74    1.19
  -2  12  -3   12.93    1.81
   2 -11   3    0.25    0.17
   2 -11   3   -0.07    0.16
   2 -11   3    0.04    0.12
  -2  11  -3    0.16    0.17
  -2  11  -3    0.40    0.35
   2 -10   3    9.29    1.03
   2 -10   3    9.00    0.94
  -2  10  -3   13.47    1.76
  -2  10  -3    8.28    1.06
   2  -9   3    1.81    0.45
   2  -9   3    1.46    0.34
  -2   9  -3    1.93    0.59
  -2   9  -3    1.44    0.32
   2  -8   3   11.19    1.05
   2  -8   3   11.60    1.16
  -2   8  -3   11.62    1.05
  -2   8  -3   11.65    1.55
   2  -7   3   57.44    4.66
   2  -7   3   61.85    4.55
  -2   7  -3   62.84    4.85
  -2   7  -3   60.52    4.54
   2  -6   3    0.13    0.11
   2  -6   3    0.43    0.23
  -2   6  -3    0.34    0.26
  -2   6  -3    0.22    0.12
   2  -5   3   69.70    5.43
   2  -5   3   73.01    5.58
  -2   5  -3   79.26    5.45
  -2   5  -3   73.22    5.66
   2  -4   3   26.50    2.01
   2  -4   3   25.23    2.14
   2  -4   3   27.03    2.01
  -2   4  -3   24.17    2.18
  -2   4  -3   26.56    2.00
   2  -3   3   78.79    5.59
   2  -3   3   71.26    5.41
  -2   3  -3   73.19    5.60
   2  -2   3  351.77   31.30
  -2   2  -3  332.41   31.31
   2  -1   3   18.83    1.43
   2  -1   3   19.68    1.51
   2  -1   3   19.98    1.63
  -2   1  -3   20.40    1.64
  -2   1  -3   17.34    1.49
   2   0   3   18.06    1.50
  -2   0  -3   18.42    1.50
  -2   0  -3   20.41    1.63
   2   1   3   15.61    1.22
   2   1   3   18.05    1.37
  -2  -1  -3   17.05    1.36
   2   2   3    1.38    0.17
   2   2   3    1.19    0.28
  -2  -2  -3    1.86    0.40
  -2  -2  -3    1.80    0.33
   2   3   3   -0.01    0.10
   2   3   3    0.05    0.05
  -2  -3  -3   -0.07    0.07
  -2  -3  -3   -0.01    0.08
   2   4   3    0.77    0.27
   2   4   3    0.75    0.14
  -2  -4  -3    1.06    0.31
  -2  -4  -3    0.86    0.15
  -2  -4  -3    0.69    0.35
   2   5   3    9.68    0.69
   2   5   3    9.03    0.86
  -2  -5  -3    6.49    0.65
  -2  -5  -3    7.84    0.84
  -2  -5  -3    7.65    0.83
   2   6   3   43.05    3.05
   2   6   3   45.84    3.29
  -2  -6  -3   37.87    3.21
  -2  -6  -3   36.31    3.03
  -2  -6  -3   44.81    3.27
   2   7   3    2.96    0.56
   2   7   3    2.86    0.39
  -2  -7  -3    2.51    0.52
  -2  -7  -3    3.19    0.40
  -2  -7  -3    2.95    0.58
   2   8   3   26.56    2.30
   2   8   3   26.89    2.07
  -2  -8  -3   26.13    2.29
  -2  -8  -3   29.51    2.08
  -2  -8  -3   25.15    2.21
  -2  -8  -3   23.80    2.43
   2   9   3    2.41    0.57
   2   9   3    3.90    0.49
  -2  -9  -3    3.83    0.47
  -2  -9  -3    2.89    0.56
  -2  -9  -3    3.12    0.66
  -2  -9  -3    3.31    0.80
   2  10   3    5.98    0.69
   2  10   3    3.86    0.83
  -2 -10  -3    6.59    0.84
  -2 -10  -3    5.09    0.96
  -2 -10  -3    5.68    0.90
   2  11   3   16.64    1.39
   2  11   3   17.47    1.72
  -2 -11  -3   17.72    1.63
  -2 -11  -3   14.72    1.38
  -2 -11  -3   16.76    1.46
  -2 -12  -3    5.35    0.68
   3 -16   3    7.36    0.98
   3 -15   3    0.81    0.33
  -3  15  -3    1.55    0.62
  -3  15  -3    1.14    0.37
   3 -14   3    0.92    0.34
  -3  14  -3    0.78    0.33
  -3  14  -3    0.57    0.39
   3 -13   3    2.43    0.57
   3 -13   3    1.63    0.44
   3 -13   3    3.00    0.62
  -3  13  -3    2.11    0.50
  -3  13  -3    2.68    0.82
   3 -12   3    0.12    0.14
   3 -12   3    0.00    0.17
  -3  12  -3    0.07    0.13
  -3  12  -3    0.52    0.37
   3 -11   3   11.71    1.24
   3 -11   3   12.51    1.22
  -3  11  -3   15.46    1.62
  -3  11  -3   11.91    1.19
   3 -10   3    0.11    0.15
   3 -10   3    0.21    0.16
  -3  10  -3    0.04    0.21
  -3  10  -3    0.19    0.15
   3  -9   3    3.68    0.65
   3  -9   3    2.80    0.51
  -3   9  -3    3.40    0.54
  -3   9  -3    3.59    0.80
   3  -8   3   13.13    1.25
   3  -8   3   13.50    1.17
  -3   8  -3   10.96    1.11
  -3   8  -3   14.29    1.43
   3  -7   3    0.69    0.30
   3  -7   3    0.41    0.18
  -3   7  -3    0.80    0.33
  -3   7  -3    0.57    0.20
   3  -6   3    1.59    0.31
   3  -6   3    1.31    0.37
  -3   6  -3    1.74    0.47
  -3   6  -3    1.71    0.31
   3  -5   3   44.88    3.51
   3  -5   3   42.89    3.34
  -3   5  -3   44.79    3.35
  -3   5  -3   45.72    3.57
   3  -4   3  143.67   10.58
   3  -3   3   24.38    1.76
   3  -3   3   22.56    1.95
  -3   3  -3   20.95    1.79
  -3   3  -3   23.93    1.98
   3  -2   3  243.57   24.17
  -3   2  -3  217.41   23.85
   3  -1   3   30.99    2.39
   3  -1   3   29.69    2.38
  -3   1  -3   28.38    2.52
  -3   1  -3   34.75    2.40
   3   0   3   22.13    1.69
   3   0   3   25.26    1.85
  -3   0  -3   22.66    1.95
  -3   0  -3   22.91    1.83
   3   1   3    5.67    0.58
  -3  -1  -3    4.63    0.74
  -3  -1  -3    5.30    0.56
   3   2   3    0.46    0.18
  -3  -2  -3    0.76    0.23
  -3  -2  -3    1.13    0.37
   3   3   3   37.95    3.19
  -3  -3  -3   40.49    3.53
  -3  -3  -3   45.60    3.33
   3   4   3   60.42    4.44
   3   4   3   68.93    4.73
  -3  -4  -3   56.91    4.66
   3   5   3   28.55    2.05
   3   5   3   26.20    2.29
  -3  -5  -3   27.28    2.29
  -3  -5  -3   28.54    2.05
  -3  -5  -3   26.08    2.33
   3   6   3    9.48    1.08
   3   6   3    6.55    0.60
  -3  -6  -3    6.46    0.60
  -3  -6  -3    9.51    1.06
  -3  -6  -3    9.45    0.93
   3   7   3    2.14    0.29
   3   7   3    2.03    0.48
  -3  -7  -3    2.33    0.55
  -3  -7  -3    2.42    0.30
  -3  -7  -3    2.04    0.48
   3   8   3    4.39    0.78
   3   8   3    4.03    0.45
  -3  -8  -3    3.98    0.72
  -3  -8  -3    5.72    0.85
  -3  -8  -3    4.46    1.02
  -3  -8  -3    5.54    0.48
   3   9   3    4.73    0.86
  -3  -9  -3    5.78    0.55
  -3  -9  -3    5.30    1.11
  -3  -9  -3    6.21    0.89
   3  10   3    0.09    0.14
  -3 -10  -3    0.02    0.22
  -3 -10  -3    0.12    0.09
  -3 -10  -3    0.25    0.22
   3  11   3    0.11    0.18
  -3 -11  -3    0.48    0.24
  -3 -11  -3    0.74    0.43
  -3 -11  -3    0.33    0.14
  -4  16  -3    1.67    0.60
   4 -15   3    8.34    1.47
  -4  15  -3    9.36    1.25
  -4  15  -3    9.65    1.53
   4 -14   3    1.68    0.72
  -4  14  -3    2.31    0.71
  -4  14  -3    1.67    0.45
   4 -13   3   52.79    4.32
   4 -13   3   57.06    4.41
   4 -13   3   57.18    4.37
  -4  13  -3   57.71    4.34
  -4  13  -3   47.52    4.63
   4 -12   3    1.25    0.39
  -4  12  -3    0.96    0.54
  -4  12  -3    0.62    0.26
   4 -11   3    9.07    0.95
   4 -11   3    9.20    1.02
  -4  11  -3    7.63    1.34
  -4  11  -3    9.14    0.95
   4 -10   3    0.47    0.22
   4 -10   3    0.34    0.24
  -4  10  -3    0.22    0.28
  -4  10  -3    0.27    0.17
   4  -9   3    5.90    0.78
   4  -9   3    6.85    0.96
  -4   9  -3    5.50    0.75
  -4   9  -3    5.93    1.05
   4  -8   3    5.23    0.71
   4  -8   3    5.14    0.84
  -4   8  -3    5.92    1.00
  -4   8  -3    6.56    0.65
   4  -7   3    9.11    0.86
   4  -7   3    9.49    0.99
  -4   7  -3    9.54    1.27
  -4   7  -3    8.26    0.83
   4  -6   3    1.91    0.46
   4  -6   3    1.55    0.30
  -4   6  -3    1.95    0.34
  -4   6  -3    1.48    0.43
   4  -5   3   79.78    6.12
   4  -5   3   80.35    5.91
  -4   5  -3   77.87    5.91
  -4   5  -3   84.51    6.17
   4  -4   3  190.33   21.82
  -4   4  -3  184.17   21.64
   4  -3   3    1.89    0.28
   4  -3   3    1.62    0.31
  -4   3  -3    2.36    0.34
  -4   3  -3    1.91    0.45
  -4   3  -3    3.17    0.43
   4  -2   3    7.72    0.64
   4  -2   3    7.40    0.73
  -4   2  -3    8.13    0.73
  -4   2  -3    7.07    0.99
   4  -1   3    0.93    0.24
   4  -1   3    1.16    0.18
  -4   1  -3    0.82    0.21
  -4   1  -3    0.85    0.31
   4   0   3    1.36    0.30
  -4   0  -3    1.59    0.43
  -4   0  -3    2.44    0.38
   4   1   3   13.40    1.20
  -4  -1  -3   14.09    1.34
  -4  -1  -3   13.34    1.19
   4   2   3    5.18    0.68
  -4  -2  -3    5.23    0.85
  -4  -2  -3    5.16    0.74
   4   3   3    1.50    0.37
  -4  -3  -3    2.80    0.49
  -4  -3  -3    2.70    0.61
   4   4   3    1.56    0.39
  -4  -4  -3    1.47    0.37
  -4  -4  -3    0.93    0.36
   4   5   3    0.26    0.19
  -4  -5  -3    0.14    0.19
  -4  -5  -3    0.61    0.33
   4   6   3   17.26    1.66
  -4  -6  -3   17.44    1.65
  -4  -6  -3   20.22    1.78
   4   7   3    0.65    0.31
  -4  -7  -3    0.70    0.30
  -4  -7  -3    1.96    0.52
   4   8   3    2.67    0.61
  -4  -8  -3    2.87    0.64
  -4  -8  -3    2.60    0.86
  -4  -8  -3    2.83    0.67
  -4  -9  -3    0.08    0.21
  -4  -9  -3    0.02    0.24
   4  10   3    1.62    0.52
  -4 -10  -3    2.60    0.60
  -4 -10  -3    2.47    0.84
  -4 -11  -3    0.68    0.32
  -5  17  -3    2.57    0.77
  -5  16  -3   13.31    1.91
  -5  15  -3    0.63    0.42
  -5  15  -3    1.71    0.47
   5 -14   3    6.01    0.95
  -5  14  -3    4.20    0.75
  -5  14  -3    6.07    1.25
   5 -13   3    9.22    1.15
   5 -13   3    8.36    1.15
  -5  13  -3    6.10    0.96
  -5  13  -3   10.96    1.68
   5 -12   3   29.88    2.90
   5 -12   3   36.25    3.14
  -5  12  -3   34.09    3.16
  -5  12  -3   36.17    2.82
   5 -11   3   78.03    6.42
  -5  11  -3   88.87    6.44
  -5  11  -3   89.93    6.83
   5 -10   3    7.66    0.98
   5 -10   3    8.64    1.18
  -5  10  -3    7.90    1.31
  -5  10  -3    9.01    0.90
   5  -9   3    7.58    0.86
   5  -9   3    9.42    1.03
  -5   9  -3    9.59    0.91
  -5   9  -3    8.75    1.31
   5  -8   3    8.61    1.17
   5  -8   3    7.97    0.84
  -5   8  -3    9.27    1.30
  -5   8  -3    9.23    0.87
   5  -7   3   18.64    1.57
   5  -7   3   19.69    1.77
  -5   7  -3   18.49    1.80
  -5   7  -3   18.78    1.57
   5  -6   3   13.55    1.23
   5  -6   3   13.42    1.39
   5  -6   3   14.33    1.20
  -5   6  -3   14.45    1.43
  -5   6  -3   14.49    1.20
   5  -5   3  155.09   11.82
  -5   5  -3  171.27   12.08
   5  -4   3   48.59    3.78
   5  -4   3   53.02    3.73
  -5   4  -3   46.72    3.99
  -5   4  -3   50.86    3.73
   5  -3   3    9.28    0.77
   5  -3   3    8.49    0.83
  -5   3  -3    9.49    0.77
  -5   3  -3    8.85    1.22
  -5   3  -3    8.68    0.84
   5  -2   3    4.78    0.63
   5  -2   3    4.87    0.46
  -5   2  -3    6.24    0.59
  -5   2  -3    5.99    0.92
   5  -1   3    0.05    0.05
   5  -1   3    0.14    0.14
  -5   1  -3    0.05    0.09
  -5   1  -3    0.25    0.21
   5   0   3    2.15    0.41
  -5   0  -3    1.45    0.46
  -5   0  -3    1.76    0.38
   5   1   3    0.54    0.24
  -5  -1  -3    0.22    0.16
  -5  -1  -3   -0.08    0.15
   5   2   3   13.34    1.19
  -5  -2  -3   10.44    1.27
  -5  -2  -3   13.20    1.17
   5   3   3    8.54    1.06
  -5  -3  -3   10.52    1.14
  -5  -3  -3    8.31    0.91
   5   4   3    9.81    1.06
  -5  -4  -3    9.85    1.05
  -5  -4  -3   11.93    1.26
   5   5   3    3.39    0.63
  -5  -5  -3    4.46    0.71
  -5  -5  -3    2.74    0.67
   5   6   3    1.37    0.42
  -5  -6  -3    1.85    0.56
  -5  -6  -3    3.07    0.60
   5   7   3    7.96    1.10
  -5  -7  -3    8.49    1.15
  -5  -7  -3    7.03    1.19
   5   8   3    0.01    0.16
  -5  -8  -3   -0.14    0.22
   5   9   3    0.67    0.31
  -5  -9  -3    1.35    0.73
  -5  -9  -3    0.41    0.29
  -5 -10  -3    2.86    0.70
  -6  17  -3    0.53    0.41
  -6  16  -3    0.70    0.46
  -6  15  -3    0.07    0.14
  -6  15  -3    0.51    0.41
  -6  14  -3   10.32    1.30
  -6  14  -3   12.06    1.84
   6 -13   3    5.18    0.81
  -6  13  -3    5.55    1.18
  -6  13  -3    4.38    0.72
   6 -12   3   37.07    3.11
  -6  12  -3   39.11    3.47
  -6  12  -3   38.41    3.10
   6 -11   3   42.80    3.52
   6 -11   3   37.23    3.32
  -6  11  -3   41.51    3.66
  -6  11  -3   46.39    3.38
   6 -10   3    4.10    0.84
   6 -10   3    4.72    0.71
  -6  10  -3    6.39    1.09
  -6  10  -3    4.38    0.67
   6  -9   3    0.63    0.25
  -6   9  -3    0.93    0.28
  -6   9  -3    1.19    0.44
   6  -8   3    3.80    0.54
   6  -8   3    3.92    0.62
  -6   8  -3    2.98    0.50
  -6   8  -3    2.25    0.61
   6  -7   3    1.62    0.37
  -6   7  -3    1.80    0.34
  -6   7  -3    0.88    0.40
   6  -6   3    9.36    0.95
   6  -6   3   11.14    0.94
  -6   6  -3   10.44    0.93
  -6   6  -3    9.24    1.30
   6  -5   3    9.71    0.88
   6  -5   3    9.23    0.82
  -6   5  -3    8.01    0.79
  -6   5  -3    9.68    1.09
   6  -4   3    9.04    0.88
   6  -4   3    9.06    0.81
  -6   4  -3    9.82    0.82
  -6   4  -3    9.84    1.35
   6  -3   3   13.57    1.11
   6  -3   3   12.22    0.96
  -6   3  -3   11.64    1.27
  -6   3  -3   10.07    1.10
  -6   3  -3   10.89    0.94
   6  -2   3    2.83    0.29
   6  -2   3    2.61    0.46
  -6   2  -3    3.51    0.76
  -6   2  -3    2.99    0.47
   6  -1   3   22.02    1.70
  -6   1  -3   17.78    1.63
  -6   1  -3   19.51    1.89
   6   0   3    4.26    0.67
  -6   0  -3    6.59    1.08
  -6   0  -3    4.93    0.67
   6   1   3    0.49    0.25
  -6  -1  -3    0.62    0.22
  -6  -1  -3    0.45    0.33
  -6  -2  -3    6.59    1.10
  -6  -2  -3    5.33    0.75
   6   3   3    3.25    0.60
  -6  -3  -3    2.59    0.54
  -6  -3  -3    2.86    0.73
  -6  -4  -3    0.11    0.24
  -6  -4  -3    0.35    0.23
   6   5   3    8.70    1.22
  -6  -5  -3   13.10    1.20
   6   6   3    1.68    0.47
  -6  -6  -3    2.26    0.52
  -6  -6  -3    2.29    0.66
   6   7   3    1.51    0.45
  -6  -7  -3    1.26    0.76
  -6  -7  -3    0.82    0.39
   6   8   3    0.57    0.29
  -6  -8  -3    1.09    0.67
  -6  -8  -3    0.96    0.44
  -6  -9  -3    1.27    1.02
  -6  -9  -3    0.96    0.48
  -7  17  -3    0.04    0.28
  -7  16  -3    1.22    0.63
  -7  15  -3    0.21    0.34
  -7  15  -3    0.02    0.15
  -7  14  -3    0.28    0.32
  -7  14  -3    0.13    0.20
   7 -13   3    3.72    0.96
  -7  13  -3    4.46    0.75
  -7  13  -3    4.71    1.04
   7 -12   3    2.97    0.57
  -7  12  -3    3.09    0.81
  -7  12  -3    2.35    0.53
   7 -11   3    9.70    1.21
  -7  11  -3   10.91    1.10
  -7  11  -3   12.47    1.69
   7 -10   3    0.76    0.29
  -7  10  -3    0.94    0.29
  -7  10  -3    0.72    0.41
   7  -9   3    5.92    0.81
   7  -9   3    4.33    0.68
  -7   9  -3    4.87    0.95
  -7   9  -3    4.72    0.82
   7  -8   3   17.40    1.53
   7  -8   3   20.89    1.99
  -7   8  -3   18.46    1.54
  -7   8  -3   15.70    1.75
   7  -7   3   27.14    2.10
   7  -7   3   25.13    2.13
  -7   7  -3   24.92    2.37
  -7   7  -3   25.90    2.09
   7  -6   3   31.56    2.37
   7  -6   3   31.17    2.44
  -7   6  -3   28.48    2.35
  -7   6  -3   29.35    2.69
   7  -5   3    8.77    0.87
   7  -5   3    8.32    0.79
  -7   5  -3    8.84    0.79
  -7   5  -3    9.17    1.35
   7  -4   3    4.13    0.61
   7  -4   3    4.51    0.51
  -7   4  -3    3.63    0.48
  -7   4  -3    5.04    0.99
   7  -3   3    7.88    0.89
   7  -3   3    8.50    0.77
  -7   3  -3   10.59    0.83
  -7   3  -3    9.83    1.40
  -7   3  -3   10.46    0.94
   7  -2   3   12.18    0.89
   7  -2   3    9.27    1.03
  -7   2  -3   10.91    1.54
  -7   2  -3   10.94    1.06
   7  -1   3    5.14    0.75
  -7   1  -3    6.29    0.79
   7   0   3    2.91    0.63
  -7   0  -3    3.22    0.53
  -7   0  -3    4.75    0.93
   7   1   3    0.08    0.16
  -7  -1  -3    0.36    0.29
  -7  -1  -3   -0.12    0.11
   7   2   3   10.74    1.04
  -7  -2  -3    8.76    0.96
  -7  -2  -3    7.54    1.33
  -7  -3  -3   17.92    1.65
  -7  -3  -3   17.86    1.89
   7   4   3    0.60    0.29
  -7  -4  -3    0.39    0.35
  -7  -4  -3    0.12    0.19
   7   5   3    1.54    0.46
  -7  -5  -3    0.92    0.37
  -7  -5  -3    1.03    0.47
   7   6   3    3.27    0.66
  -7  -6  -3    3.17    0.80
   7   7   3    6.05    0.96
  -7  -7  -3    6.25    1.14
  -7  -7  -3    3.87    1.36
  -7  -8  -3    0.26    0.25
  -7  -8  -3    0.00    0.39
  -7  -9  -3    1.20    0.51
  -8  18  -3    5.99    1.39
  -8  17  -3    0.66    0.49
  -8  16  -3    0.22    0.31
  -8  15  -3    0.60    0.44
  -8  15  -3    0.73    0.34
  -8  14  -3    7.80    1.47
  -8  14  -3    9.29    1.59
  -8  13  -3    8.03    1.08
  -8  13  -3    6.66    1.30
   8 -12   3    5.37    0.81
  -8  12  -3    6.17    1.15
  -8  12  -3    5.33    0.82
   8 -11   3   14.12    1.37
  -8  11  -3   15.09    1.38
  -8  11  -3   13.82    1.62
   8 -10   3   16.44    1.54
   8 -10   3   17.54    1.51
  -8  10  -3   15.44    1.74
  -8  10  -3   15.72    1.48
   8  -9   3    1.15    0.35
   8  -9   3    0.63    0.25
  -8   9  -3    0.54    0.24
  -8   9  -3    1.10    0.46
   8  -8   3    7.26    0.94
   8  -8   3    7.40    0.88
  -8   8  -3    6.72    1.18
  -8   8  -3    7.72    0.79
   8  -7   3   17.67    1.63
   8  -7   3   17.93    1.58
  -8   7  -3   20.25    1.60
  -8   7  -3   20.38    1.96
   8  -6   3    0.41    0.22
   8  -6   3    0.55    0.20
  -8   6  -3    0.70    0.36
  -8   6  -3    0.11    0.14
   8  -5   3    0.18    0.12
  -8   5  -3    0.48    0.16
  -8   5  -3    0.12    0.21
   8  -4   3   -0.03    0.07
   8  -4   3    0.34    0.22
  -8   4  -3   -0.09    0.05
  -8   4  -3   -0.31    0.09
   8  -3   3   11.09    0.96
  -8   3  -3   12.92    1.45
  -8   3  -3   12.88    1.16
   8  -2   3   63.57    4.96
   8  -2   3   65.53    4.71
  -8   2  -3   64.98    4.94
  -8   2  -3   63.95    5.29
   8  -1   3   57.96    4.61
  -8   1  -3   59.86    4.95
  -8   1  -3   61.57    4.60
   8   0   3    9.55    1.00
  -8   0  -3    8.43    0.93
  -8   0  -3    9.52    1.45
   8   1   3   -0.16    0.11
  -8  -1  -3   -0.07    0.18
  -8  -1  -3    0.09    0.16
   8   2   3    4.01    0.72
  -8  -2  -3    5.71    1.13
   8   3   3    1.55    0.46
  -8  -3  -3    1.70    0.44
  -8  -3  -3    2.42    0.73
   8   4   3    1.37    0.40
  -8  -4  -3    0.62    0.44
   8   5   3    4.93    0.96
  -8  -5  -3    4.57    1.04
   8   6   3    0.16    0.16
  -8  -6  -3    0.48    0.35
  -8  -7  -3    1.92    0.68
  -8  -8  -3    0.25    0.37
  -9  18  -3   -0.02    0.31
  -9  17  -3    0.52    0.47
  -9  16  -3    0.16    0.29
  -9  15  -3    2.91    0.67
  -9  15  -3    5.46    1.21
  -9  14  -3    6.15    1.30
  -9  14  -3    7.74    1.06
  -9  13  -3   -0.13    0.09
  -9  13  -3    0.14    0.23
   9 -12   3    1.12    0.35
   9 -12   3    0.80    0.35
  -9  12  -3    2.29    0.72
  -9  12  -3    1.19    0.37
   9 -11   3    0.87    0.35
  -9  11  -3   -0.09    0.14
  -9  11  -3    0.16    0.16
   9 -10   3    0.86    0.32
   9 -10   3    1.69    0.40
  -9  10  -3    1.26    0.33
  -9  10  -3    0.91    0.46
   9  -9   3   12.39    1.34
   9  -9   3   15.57    1.34
  -9   9  -3   14.75    1.66
  -9   9  -3   15.18    1.34
   9  -8   3    2.91    0.49
   9  -8   3    2.81    0.52
  -9   8  -3    1.86    0.63
  -9   8  -3    2.87    0.49
   9  -7   3    1.89    0.38
   9  -7   3    1.98    0.45
  -9   7  -3    2.08    0.39
  -9   7  -3    1.67    0.63
   9  -6   3    1.11    0.26
   9  -6   3    0.78    0.31
  -9   6  -3    0.56    0.40
  -9   6  -3    0.67    0.22
   9  -5   3    4.35    0.56
   9  -5   3    5.73    0.79
  -9   5  -3    3.50    0.84
  -9   5  -3    5.00    0.51
   9  -4   3    0.24    0.19
   9  -4   3    0.01    0.10
  -9   4  -3    0.21    0.25
  -9   4  -3   -0.13    0.06
   9  -3   3   63.20    4.82
   9  -3   3   69.28    5.10
  -9   3  -3   68.16    5.09
  -9   3  -3   66.28    5.48
   9  -2   3   79.62    6.13
  -9   2  -3   84.67    6.14
  -9   2  -3   77.22    6.51
   9  -1   3   23.56    1.97
  -9   1  -3   22.51    2.30
  -9   1  -3   20.40    1.90
   9   0   3    4.21    0.73
  -9   0  -3    6.32    1.23
  -9   0  -3    4.03    0.74
   9   1   3    2.97    0.60
  -9  -1  -3    2.22    0.50
  -9  -1  -3    2.07    0.66
   9   2   3    0.01    0.16
  -9  -2  -3    0.05    0.16
  -9  -2  -3    0.50    0.38
   9   3   3   11.25    1.25
  -9  -3  -3   14.31    1.97
   9   4   3    0.25    0.32
  -9  -4  -3    0.16    0.29
   9   5   3    1.45    0.43
  -9  -5  -3    1.69    0.68
  -9  -6  -3    4.04    1.02
  -9  -7  -3    0.33    0.42
 -10  18  -3    4.35    1.19
 -10  17  -3    5.03    1.32
 -10  16  -3    1.98    0.80
 -10  15  -3    3.77    1.07
 -10  15  -3    3.42    0.74
  10 -14   3    0.57    0.32
 -10  14  -3    1.64    0.72
 -10  14  -3    1.27    0.38
  10 -13   3    1.54    0.46
 -10  13  -3    1.47    0.44
 -10  13  -3    2.34    0.74
  10 -12   3   -0.01    0.20
  10 -12   3    0.46    0.24
 -10  12  -3    0.16    0.16
 -10  12  -3    0.27    0.32
  10 -11   3    2.57    0.57
  10 -11   3    2.67    0.53
 -10  11  -3    2.73    0.55
 -10  11  -3    2.05    0.67
  10 -10   3   14.50    1.37
  10 -10   3   16.12    1.48
 -10  10  -3   14.31    1.37
 -10  10  -3   13.35    1.93
  10  -9   3    3.23    0.63
  10  -9   3    4.14    0.60
 -10   9  -3    2.22    0.68
 -10   9  -3    3.89    0.61
  10  -8   3   16.29    1.33
  10  -8   3   13.31    1.37
 -10   8  -3   15.66    2.12
 -10   8  -3   13.48    1.28
  10  -7   3    2.15    0.53
  10  -7   3    3.74    0.54
 -10   7  -3    3.59    0.86
 -10   7  -3    3.34    0.52
  10  -6   3    6.62    0.76
  10  -6   3    6.99    0.92
 -10   6  -3    5.35    1.17
 -10   6  -3    5.90    0.64
  10  -5   3    6.13    0.88
  10  -5   3    6.53    0.65
 -10   5  -3    6.98    0.65
 -10   5  -3    6.97    1.29
  10  -4   3    1.89    0.29
  10  -4   3    3.45    0.59
 -10   4  -3    2.35    0.71
  10  -3   3    9.58    1.13
 -10   3  -3    8.91    1.22
 -10   3  -3    6.12    1.29
  10  -2   3    0.36    0.25
 -10   2  -3    0.36    0.39
 -10   2  -3    1.03    0.36
  10  -1   3    6.28    0.92
 -10   1  -3    7.83    0.98
 -10   1  -3    5.13    1.17
  10   0   3    1.59    0.44
 -10   0  -3    2.45    0.79
 -10   0  -3    1.11    0.35
  10   1   3    0.64    0.31
 -10  -1  -3    0.25    0.39
  10   2   3    0.98    0.37
 -10  -2  -3    0.64    0.45
  10   3   3    0.31    0.23
 -10  -3  -3    0.11    0.30
 -10  -4  -3    0.93    0.51
 -11  18  -3    0.74    0.59
 -11  17  -3    5.17    1.31
 -11  16  -3    4.83    1.25
 -11  15  -3    5.49    1.28
  11 -14   3    1.71    0.61
 -11  14  -3    2.83    0.86
 -11  14  -3    2.38    0.56
  11 -13   3    1.23    0.42
 -11  13  -3    0.42    0.38
  11 -12   3    1.30    0.44
 -11  12  -3    2.80    0.84
 -11  12  -3    1.76    0.45
  11 -11   3    0.53    0.23
  11 -11   3    0.24    0.21
 -11  11  -3    0.26    0.29
 -11  11  -3    0.17    0.18
  11 -10   3    2.99    0.64
  11 -10   3    3.88    0.63
 -11  10  -3    3.84    0.62
 -11  10  -3    3.81    0.97
  11  -9   3    2.67    0.58
  11  -9   3    3.65    0.59
 -11   9  -3    3.29    0.56
 -11   9  -3    2.58    0.81
  11  -8   3    0.83    0.32
  11  -8   3    0.74    0.26
 -11   8  -3    1.11    0.58
  11  -7   3    1.05    0.27
  11  -7   3    0.96    0.34
 -11   7  -3    0.57    0.43
 -11   7  -3    0.56    0.22
  11  -6   3   -0.04    0.15
  11  -6   3    0.19    0.12
 -11   6  -3    0.13    0.12
 -11   6  -3    0.31    0.33
  11  -5   3    0.73    0.31
  11  -5   3    0.96    0.21
 -11   5  -3    1.08    0.24
 -11   5  -3    1.02    0.49
  11  -4   3    3.29    0.35
  11  -4   3    3.39    0.67
 -11   4  -3    3.97    1.04
  11  -3   3    1.55    0.45
 -11   3  -3    2.06    0.74
 -11   3  -3    1.79    0.44
  11  -2   3    1.35    0.41
 -11   2  -3    1.66    0.43
  11  -1   3    1.23    0.42
 -11   1  -3    1.72    0.68
  11   0   3    2.24    0.53
 -11   0  -3    4.08    1.01
  11   1   3    0.39    0.26
 -11  -1  -3    0.20    0.30
  11   2   3    0.36    0.28
 -12  18  -3    6.99    1.62
 -12  17  -3    4.47    1.25
 -12  16  -3    0.37    0.39
 -12  15  -3    1.47    0.69
 -12  14  -3    1.46    1.05
 -12  14  -3    2.42    0.53
  12 -13   3    0.02    0.17
 -12  13  -3    0.26    0.21
  12 -12   3   -0.11    0.13
 -12  12  -3    0.22    0.19
  12 -11   3    4.82    0.82
  12 -11   3    4.38    0.75
 -12  11  -3    6.32    2.00
 -12  11  -3    4.47    0.72
 -12  10  -3    0.12    0.19
  12  -9   3    0.33    0.26
  12  -9   3    1.07    0.30
 -12   9  -3    0.66    0.26
  12  -8   3    2.89    0.51
  12  -8   3    3.46    0.67
 -12   8  -3    2.59    1.33
 -12   8  -3    4.42    0.61
  12  -7   3    0.37    0.28
  12  -7   3    0.10    0.09
 -12   7  -3    0.13    0.30
 -12   7  -3    0.06    0.10
  12  -6   3    0.55    0.32
  12  -6   3    1.44    0.28
 -12   6  -3    1.35    0.66
 -12   6  -3    0.72    0.21
  12  -5   3    7.22    1.03
  12  -5   3    7.01    0.62
 -12   5  -3    4.36    1.12
  12  -4   3    2.44    0.58
 -12   4  -3    3.20    0.98
  12  -3   3    2.87    0.63
 -12   3  -3    1.40    0.65
  12  -2   3    0.16    0.41
 -12   2  -3    0.06    0.29
  12  -1   3    0.37    0.26
  12   0   3    2.41    0.59
  12   1   3    5.46    1.03
 -13  16  -3    0.37    0.47
 -13  15  -3    0.06    0.26
 -13  14  -3    5.41    1.33
 -13  13  -3    1.44    0.65
 -13  13  -3    2.18    0.51
 -13  12  -3    0.23    0.19
 -13  12  -3    0.34    0.34
  13 -11   3   -0.12    0.15
  13 -11   3    0.36    0.25
 -13  11  -3   -0.06    0.20
 -13  11  -3   -0.12    0.07
  13 -10   3    3.81    0.72
  13 -10   3    3.34    0.60
 -13  10  -3    3.10    0.59
 -13  10  -3    4.38    1.10
  13  -9   3    2.68    0.50
  13  -9   3    2.89    0.65
 -13   9  -3    3.71    1.05
 -13   9  -3    2.36    0.47
  13  -8   3    0.59    0.21
 -13   8  -3    1.07    0.28
 -13   8  -3    0.77    0.50
  13  -7   3    1.47    0.31
  13  -7   3    1.53    0.46
 -13   7  -3    2.25    0.39
 -13   7  -3    2.14    0.83
  13  -6   3    0.87    0.38
  13  -6   3    1.16    0.24
  13  -5   3    0.07    0.22
  13  -4   3   -0.05    0.21
  13  -3   3    0.01    0.17
  13  -2   3    2.69    0.62
 -14  13  -3    0.06    0.16
 -14  12  -3    1.55    0.44
 -14  11  -3    0.00    0.15
  14 -10   3    0.30    0.15
 -14  10  -3    0.33    0.19
  14  -9   3    1.99    0.41
 -14   9  -3    1.81    0.42
  14  -8   3    1.78    0.35
  14  -8   3    0.85    0.45
 -14   8  -3    1.75    0.36
  14  -7   3   16.51    1.75
  14  -7   3   18.56    1.49
  14  -6   3    2.44    0.62
  14  -5   3    2.55    0.78
 -15  12  -3    0.56    0.27
 -15  11  -3    9.04    1.10
  15 -10   3    0.35    0.15
 -15  10  -3    0.32    0.17
 -15   9  -3    4.69    0.67
 -16  12  -3    1.62    0.44
  19  -9  -4    0.81    0.35
  19 -10  -4   -0.24    0.18
  18  -6  -4   -0.16    0.14
 -18   7   4    2.90    0.54
  18  -7  -4    3.12    0.60
 -18   8   4    0.04    0.12
  18  -8  -4   -0.09    0.15
 -18   9   4    0.15    0.20
  18  -9  -4   -0.41    0.14
 -18  10   4    7.33    1.06
  18 -10  -4    8.33    1.08
  18 -11  -4    0.79    0.35
  17  -4  -4    0.11    0.16
 -17   5   4   11.65    1.06
  17  -5  -4    9.69    1.05
 -17   6   4    0.20    0.14
  17  -6  -4    0.41    0.31
 -17   7   4    0.13    0.14
  17  -7  -4    0.53    0.25
 -17   8   4    0.07    0.12
  17  -8  -4    0.23    0.21
 -17   9   4    6.83    0.93
  17  -9  -4    5.24    0.82
 -17  10   4    0.90    0.33
  17 -10  -4    2.25    0.51
 -17  11   4   -0.01    0.12
  17 -11  -4    0.05    0.17
  17 -12  -4    6.09    0.94
 -17  15   4    0.23    0.37
 -17  16   4    0.22    0.30
 -16   3   4    1.92    0.35
  16  -3  -4    2.21    0.61
 -16   4   4    0.07    0.12
  16  -4  -4   -0.03    0.12
 -16   5   4    3.26    0.54
  16  -5  -4    3.27    0.57
 -16   6   4    2.97    0.51
  16  -6  -4    1.41    0.38
 -16   7   4    0.37    0.23
  16  -7  -4    0.45    0.25
 -16   8   4    0.65    0.27
  16  -8  -4    0.23    0.24
  16  -8  -4    0.38    0.23
 -16   9   4    2.26    0.50
  16  -9  -4    1.05    0.36
 -16  10   4    0.03    0.11
  16 -10  -4    0.06    0.17
 -16  11   4    1.27    0.57
 -16  11   4    0.86    0.34
  16 -11  -4    1.40    0.40
 -16  12   4    0.11    0.16
 -16  12   4   -0.31    0.17
  16 -12  -4    0.09    0.15
 -16  13   4   -0.23    0.19
  16 -13  -4    0.16    0.19
 -16  14   4    0.27    0.34
 -16  16   4    0.06    0.24
  15   0  -4    0.27    0.14
 -15   1   4    2.92    0.39
  15  -1  -4    3.03    0.47
 -15   2   4    0.12    0.13
  15  -2  -4    0.35    0.17
 -15   3   4    0.26    0.15
  15  -3  -4    0.27    0.19
 -15   4   4    0.10    0.11
  15  -4  -4   -0.08    0.12
 -15   5   4    0.89    0.27
  15  -5  -4    0.73    0.32
 -15   6   4    4.79    0.71
  15  -6  -4    4.84    0.70
 -15   7   4    1.92    0.44
  15  -7  -4    2.41    0.50
  15  -7  -4    1.97    0.43
 -15   8   4    0.52    0.26
  15  -8  -4    0.94    0.33
  15  -8  -4    1.61    0.39
 -15   9   4    0.49    0.25
  15  -9  -4    0.76    0.30
  15  -9  -4    0.91    0.30
 -15  10   4    2.05    0.47
  15 -10  -4    2.93    0.54
 -15  11   4   11.69    1.80
  15 -11  -4   12.66    1.28
 -15  12   4    0.07    0.13
 -15  12   4    0.25    0.32
  15 -12  -4    0.01    0.11
 -15  13   4   -0.07    0.19
 -15  13   4    0.26    0.25
 -15  14   4   10.89    1.67
 -15  15   4    0.67    0.36
 -15  16   4    3.25    0.81
  14   2  -4   11.23    1.04
  14   1  -4    0.12    0.09
 -14   0   4    0.42    0.14
  14   0  -4    0.21    0.13
 -14   1   4    2.84    0.42
  14  -1  -4    3.64    0.52
 -14   2   4    0.48    0.17
  14  -2  -4    0.41    0.21
 -14   3   4    5.89    0.72
  14  -3  -4    6.05    0.75
 -14   4   4    7.59    0.86
  14  -4  -4   10.61    0.92
  14  -5  -4   17.87    1.53
 -14   6   4    3.08    0.54
  14  -6  -4    3.25    0.53
 -14   7   4    0.60    0.23
  14  -7  -4    0.74    0.29
  14  -7  -4    0.66    0.28
 -14   8   4    6.14    0.82
  14  -8  -4    3.54    0.69
  14  -8  -4    4.46    0.68
 -14   9   4    8.32    1.11
  14  -9  -4   10.08    1.03
  14  -9  -4   10.39    1.05
 -14  10   4    0.64    0.29
  14 -10  -4    0.45    0.25
  14 -10  -4    0.59    0.27
 -14  11   4    0.69    0.47
 -14  11   4    0.05    0.17
 -14  12   4   -0.03    0.11
 -14  12   4    0.11    0.24
 -14  13   4    0.11    0.20
 -14  13   4    0.38    0.23
 -14  14   4    4.33    0.90
 -14  15   4    0.15    0.24
 -14  16   4    1.27    0.47
  13   4  -4    0.57    0.22
  13   3  -4    0.99    0.24
 -13  -2   4    1.39    0.22
  13   2  -4    2.31    0.39
 -13  -1   4    0.49    0.15
 -13  -1   4    0.22    0.11
  13   1  -4    0.66    0.27
 -13   0   4    4.79    0.49
  13   0  -4    4.27    0.59
 -13   1   4    2.28    0.36
  13  -1  -4    1.77    0.35
 -13   2   4    0.31    0.14
  13  -2  -4    0.02    0.13
 -13   3   4    5.44    0.67
  13  -3  -4    4.84    0.64
 -13   4   4    0.08    0.13
  13  -4  -4    0.26    0.17
 -13   5   4   11.83    1.07
  13  -5  -4   10.65    1.02
 -13   6   4    3.18    0.57
  13  -6  -4    5.32    0.68
  13  -6  -4    3.96    0.57
 -13   7   4   11.41    1.06
  13  -7  -4    9.55    1.00
  13  -7  -4    9.94    0.99
 -13   8   4   20.02    1.81
  13  -8  -4   19.37    1.78
  13  -8  -4   22.65    1.82
 -13   9   4    0.07    0.14
  13  -9  -4    0.45    0.42
  13  -9  -4   -0.05    0.12
 -13  10   4    0.96    0.33
  13 -10  -4    1.99    0.45
 -13  11   4    0.05    0.15
 -13  11   4    0.43    0.31
 -13  12   4   -0.02    0.11
 -13  12   4   -0.16    0.11
  13 -12  -4    0.42    0.24
 -13  13   4   -0.07    0.11
 -13  13   4    0.12    0.24
 -13  14   4    0.90    0.38
 -13  14   4    1.40    0.52
 -13  15   4    1.13    0.62
 -13  15   4    0.56    0.32
 -13  16   4    4.83    0.88
 -12  -4   4    0.21    0.12
  12   4  -4    0.07    0.08
 -12  -3   4    4.65    0.46
 -12  -3   4    4.18    0.43
  12   3  -4    5.19    0.67
 -12  -2   4    8.02    0.75
 -12  -2   4    8.85    0.76
  12   2  -4    9.25    0.83
 -12  -1   4    6.43    0.59
  12   1  -4    5.35    0.60
 -12   0   4    2.17    0.35
  12   0  -4    1.67    0.32
 -12   1   4   12.70    2.59
 -12   1   4   15.25    1.31
  12  -1  -4   16.31    1.31
 -12   2   4   24.82    2.08
  12  -2  -4   27.48    2.07
 -12   3   4    0.40    0.18
  12  -3  -4    0.40    0.17
 -12   4   4   17.18    1.45
  12  -4  -4   16.59    1.41
 -12   5   4   12.16    1.19
  12  -5  -4   13.05    1.19
  12  -5  -4   14.84    1.19
 -12   6   4   12.89    1.18
  12  -6  -4   12.17    1.12
  12  -6  -4   12.47    1.15
 -12   7   4   53.61    3.90
  12  -7  -4   47.05    3.83
  12  -7  -4   49.05    3.83
 -12   8   4    0.63    0.26
  12  -8  -4    0.76    0.28
 -12   9   4    7.87    1.04
  12  -9  -4    9.91    0.99
 -12  10   4    0.36    0.23
  12 -10  -4    0.28    0.21
  12 -11  -4    0.29    0.17
 -12  12   4    0.17    0.19
 -12  12   4   -0.07    0.12
  12 -12  -4    0.09    0.15
 -12  13   4    6.57    1.00
 -12  13   4    5.97    0.95
 -12  14   4   13.08    1.99
 -12  14   4   13.23    1.57
 -12  14   4   11.95    1.30
 -12  15   4    3.37    0.64
 -12  15   4    1.89    0.65
 -12  16   4   11.63    1.18
 -11  -6   4    1.41    0.32
 -11  -5   4    0.74    0.16
 -11  -5   4    0.28    0.11
 -11  -5   4    0.39    0.18
  11   5  -4    0.37    0.17
 -11  -4   4    0.12    0.09
 -11  -4   4    0.07    0.08
 -11  -4   4   -0.07    0.11
  11   4  -4    0.01    0.07
 -11  -3   4    1.88    0.33
 -11  -3   4    2.29    0.33
 -11  -3   4    2.15    0.31
  11   3  -4    1.70    0.34
 -11  -2   4    3.51    0.44
 -11  -2   4    3.22    0.45
 -11  -2   4    4.31    1.74
 -11  -2   4    3.44    0.44
  11   2  -4    3.37    0.47
 -11  -1   4    6.35    0.63
 -11  -1   4   11.92    2.22
 -11   0   4   10.04    0.91
 -11   0   4    9.13    2.00
  11   0  -4   10.54    0.91
 -11   1   4   23.51    4.97
 -11   1   4   25.80    2.03
  11  -1  -4   25.82    2.01
 -11   2   4   16.61    1.36
  11  -2  -4   15.48    1.31
 -11   3   4   14.32    1.22
  11  -3  -4   13.63    1.16
 -11   4   4    0.21    0.15
  11  -4  -4    0.17    0.12
 -11   5   4   -0.06    0.08
  11  -5  -4    0.03    0.10
  11  -5  -4   -0.14    0.12
 -11   6   4    2.83    0.51
  11  -6  -4    3.37    0.51
  11  -6  -4    4.36    0.60
  11  -7  -4   39.02    3.08
 -11   8   4   66.14    5.06
  11  -8  -4   66.19    5.05
 -11   9   4   14.93    1.48
  11  -9  -4   18.06    1.53
 -11  10   4    4.89    0.78
 -11  11   4    3.49    0.69
 -11  11   4    3.19    0.62
  11 -11  -4    2.43    0.52
  11 -11  -4    2.21    0.54
 -11  12   4   32.50    2.58
 -11  12   4   28.19    2.50
  11 -12  -4   26.99    2.53
 -11  13   4    0.89    0.33
 -11  13   4    0.88    0.35
 -11  13   4    1.03    0.53
 -11  14   4    1.25    0.36
 -11  14   4    1.65    0.49
 -11  14   4    1.06    0.45
 -11  15   4    0.19    0.29
 -11  15   4    0.39    0.21
 -10  -7   4    0.24    0.10
 -10  -7   4   -0.04    0.13
 -10  -7   4   -0.03    0.06
 -10  -6   4    4.59    0.55
 -10  -6   4    5.28    0.50
 -10  -6   4    4.35    0.62
 -10  -5   4    2.95    0.40
 -10  -5   4    2.89    0.39
  10   5  -4    2.29    0.42
 -10  -4   4    0.26    0.13
 -10  -4   4    0.18    0.13
 -10  -4   4    0.67    0.61
 -10  -4   4    0.47    0.15
  10   4  -4    0.17    0.13
 -10  -3   4    2.55    0.37
 -10  -3   4    2.84    1.14
 -10  -3   4    2.44    0.37
 -10  -3   4    2.14    0.35
  10   3  -4    2.47    0.39
 -10  -2   4    0.65    0.18
 -10  -2   4    1.12    0.24
 -10  -2   4    1.63    0.93
  10   2  -4    1.05    0.23
 -10  -1   4   16.82    2.77
 -10  -1   4   15.27    1.26
  10   1  -4   15.18    1.25
 -10   0   4    7.49    0.71
 -10   0   4    7.45    1.69
 -10   1   4    2.93    1.05
 -10   1   4    2.72    0.42
  10  -1  -4    3.10    0.39
 -10   2   4    4.70    0.59
  10  -2  -4    4.51    0.47
 -10   3   4    4.24    0.53
  10  -3  -4    3.07    0.42
 -10   4   4    0.71    0.22
  10  -4  -4    0.64    0.18
  10  -4  -4    0.83    0.27
 -10   5   4    2.04    0.39
  10  -5  -4    1.56    0.31
  10  -5  -4    1.31    0.30
 -10   6   4    0.13    0.13
  10  -6  -4    0.05    0.15
 -10   7   4   11.90    1.12
  10  -7  -4   11.52    1.10
 -10   8   4   14.35    1.34
  10  -8  -4   14.76    1.33
 -10   9   4    1.98    0.45
  10  -9  -4    4.08    0.60
 -10  10   4    1.45    0.45
 -10  10   4    1.35    0.38
  10 -10  -4    1.18    0.36
  10 -10  -4    0.80    0.29
 -10  11   4    0.18    0.21
 -10  11   4   -0.06    0.12
  10 -11  -4   -0.06    0.09
  10 -11  -4   -0.03    0.13
 -10  12   4    0.58    0.26
 -10  12   4    1.10    0.46
 -10  12   4    0.44    0.25
  10 -12  -4    1.19    0.38
  10 -12  -4    0.19    0.17
 -10  13   4    5.12    0.74
 -10  13   4    4.94    0.82
 -10  13   4    5.11    0.96
 -10  14   4   11.65    1.48
 -10  15   4   12.56    1.55
  -9  -8   4    3.58    0.60
  -9  -7   4    1.30    0.27
  -9  -7   4    1.13    0.31
  -9  -6   4    0.11    0.33
  -9  -6   4    0.01    0.07
  -9  -6   4   -0.14    0.09
  -9  -5   4    1.84    0.32
  -9  -5   4    3.54    1.34
  -9  -5   4    1.59    0.33
  -9  -5   4    1.57    0.31
   9   5  -4    2.16    0.39
  -9  -4   4    5.94    0.63
  -9  -4   4    7.78    0.67
  -9  -4   4    6.67    0.64
   9   4  -4    6.65    0.67
  -9  -3   4    2.20    0.34
  -9  -3   4    2.44    0.36
  -9  -3   4    3.57    1.20
  -9  -3   4    2.09    0.32
   9   3  -4    1.77    0.32
  -9  -2   4    0.24    0.11
  -9  -2   4    0.15    0.12
  -9  -2   4   -0.17    0.21
   9   2  -4    0.15    0.11
  -9  -1   4    0.77    0.61
  -9   0   4    1.58    0.77
  -9   0   4    0.62    0.19
   9   0  -4    1.09    0.20
  -9   1   4   -0.26    0.11
  -9   1   4    0.12    0.11
   9  -1  -4    0.09    0.10
  -9   2   4    0.15    0.11
  -9   3   4    6.36    0.63
   9  -3  -4    5.94    0.56
  -9   4   4    5.83    0.65
   9  -4  -4    6.48    0.66
   9  -4  -4    7.16    0.63
  -9   5   4    5.97    0.73
  -9   6   4   23.13    1.98
   9  -6  -4   25.86    2.00
  -9   7   4    0.56    0.21
   9  -7  -4    0.54    0.22
  -9   8   4    6.10    0.92
   9  -8  -4    9.20    0.83
   9  -8  -4    6.22    0.85
  -9   9   4    9.86    1.06
   9  -9  -4   10.91    1.10
   9  -9  -4   12.11    1.10
  -9  10   4    0.62    0.25
  -9  10   4    0.31    0.21
   9 -10  -4    0.58    0.27
   9 -10  -4    0.71    0.29
  -9  11   4    6.73    1.14
  -9  11   4    6.39    0.95
  -9  11   4    6.26    0.74
   9 -11  -4    9.13    1.11
  -9  12   4    6.22    0.91
  -9  12   4    5.80    0.67
  -9  12   4    6.43    0.98
   9 -12  -4    5.78    0.86
   9 -12  -4    7.64    1.01
  -9  13   4    2.24    0.53
  -9  14   4    0.70    0.38
  -9  15   4    0.00    0.14
  -8  -9   4    0.38    0.17
  -8  -9   4    0.15    0.21
  -8  -8   4    0.36    0.49
  -8  -8   4    0.91    0.32
  -8  -8   4    1.69    0.33
  -8  -7   4    1.69    0.88
  -8  -7   4    0.99    0.29
  -8  -6   4    8.58    0.75
  -8  -6   4    6.80    0.75
  -8  -5   4    1.30    0.26
  -8  -5   4    0.85    0.62
  -8  -5   4    1.15    0.26
  -8  -4   4    7.78    0.72
  -8  -4   4    5.95    1.54
  -8  -4   4    8.49    0.75
   8   4  -4    7.69    0.74
  -8  -3   4    7.28    0.66
  -8  -3   4    9.70    1.84
  -8  -3   4    7.41    0.69
   8   3  -4    7.50    0.67
  -8  -2   4    0.17    0.09
  -8  -2   4    0.00    0.23
  -8  -2   4    0.13    0.12
   8   2  -4    0.21    0.10
  -8  -1   4    0.95    0.17
  -8  -1   4    1.17    0.24
  -8  -1   4    0.65    0.46
   8   1  -4    1.03    0.19
  -8   0   4    3.34    1.02
  -8   0   4    1.59    0.29
   8   0  -4    1.75    0.24
  -8   1   4   16.04    2.31
  -8   1   4   16.04    1.33
   8  -1  -4   16.64    1.26
  -8   2   4   17.66    2.56
  -8   2   4   13.06    1.16
   8  -2  -4   14.13    1.09
  -8   3   4   28.80    2.29
   8  -3  -4   30.12    2.28
  -8   4   4    1.09    0.26
   8  -4  -4    1.62    0.30
  -8   5   4   21.22    1.71
   8  -5  -4   20.26    1.68
  -8   6   4    2.24    0.40
   8  -6  -4    1.93    0.37
  -8   7   4    1.79    0.39
   8  -7  -4    2.24    0.43
   8  -7  -4    2.76    0.46
  -8   8   4    2.40    0.47
   8  -8  -4    3.22    0.55
   8  -8  -4    3.82    0.56
  -8   9   4   42.08    3.27
  -8   9   4   40.11    3.49
   8  -9  -4   41.68    3.29
   8  -9  -4   40.96    3.25
  -8  10   4   18.09    1.74
  -8  10   4   15.97    1.58
  -8  10   4   18.68    1.52
   8 -10  -4   17.51    1.58
   8 -10  -4   18.45    1.64
  -8  11   4    2.18    0.47
  -8  11   4    2.34    0.38
  -8  11   4    2.05    0.50
   8 -11  -4    1.19    0.39
   8 -11  -4    2.35    0.48
  -8  12   4    1.10    0.36
   8 -12  -4    2.25    0.49
   8 -12  -4    1.23    0.41
  -8  13   4    8.75    1.14
  -8  14   4   18.30    2.29
  -8  15   4    3.10    0.68
  -7 -11   4    2.12    0.53
  -7 -10   4    0.25    0.15
  -7 -10   4    0.20    0.47
  -7 -10   4    0.08    0.21
  -7  -9   4    4.08    0.57
  -7  -9   4    2.49    1.11
  -7  -9   4    3.20    0.59
  -7  -8   4    0.21    0.12
  -7  -8   4    0.16    0.17
  -7  -7   4    4.47    0.63
  -7  -7   4    4.47    0.60
  -7  -7   4    4.45    1.39
  -7  -6   4   12.14    1.14
  -7  -6   4   16.67    2.58
  -7  -6   4   13.90    1.16
  -7  -5   4   16.98    2.67
  -7  -5   4   15.26    1.30
  -7  -5   4   15.77    1.30
  -7  -4   4   -0.04    0.27
  -7  -4   4    0.08    0.09
  -7  -4   4   -0.01    0.08
   7   4  -4   -0.02    0.07
  -7  -3   4   13.99    1.15
  -7  -3   4   15.86    2.31
   7   3  -4   15.22    1.19
  -7  -2   4    0.80    0.54
  -7  -2   4    0.31    0.10
   7   2  -4    0.24    0.10
  -7  -1   4   20.88    1.65
  -7  -1   4   21.58    2.38
   7   1  -4   21.17    1.58
  -7   0   4   36.21    2.62
  -7   0   4   33.20    3.46
   7   0  -4   33.73    2.53
  -7   1   4  177.97   13.60
  -7   2   4   17.66    1.42
  -7   2   4   14.84    2.16
   7  -2  -4   17.82    1.33
  -7   3   4   24.70    2.35
  -7   3   4   21.63    1.77
   7  -3  -4   22.30    1.77
  -7   4   4   71.86    5.50
  -7   4   4   75.84    6.03
   7  -4  -4   75.85    5.49
  -7   5   4   17.36    1.82
  -7   5   4   16.78    1.45
   7  -5  -4   17.46    1.44
   7  -5  -4   18.02    1.45
  -7   6   4    4.12    0.58
  -7   6   4    5.74    1.03
   7  -6  -4    5.12    0.64
   7  -6  -4    4.95    0.70
  -7   7   4    5.67    1.00
  -7   7   4    5.71    0.70
   7  -7  -4    6.07    0.74
   7  -7  -4    4.92    0.67
  -7   8   4    3.88    0.79
  -7   8   4    5.47    0.72
   7  -8  -4    4.37    0.63
   7  -8  -4    5.73    0.75
  -7   9   4   25.97    1.90
  -7   9   4   25.08    2.11
   7  -9  -4   22.72    2.00
   7  -9  -4   20.04    1.94
  -7  10   4    0.01    0.14
  -7  10   4    0.02    0.08
   7 -10  -4   -0.16    0.07
   7 -10  -4   -0.11    0.08
  -7  11   4   25.56    2.16
   7 -11  -4   24.72    2.21
   7 -11  -4   25.75    2.15
  -7  12   4    0.28    0.19
   7 -12  -4    0.07    0.15
   7 -12  -4   -0.07    0.12
  -7  13   4   -0.01    0.15
   7 -13  -4   -0.14    0.09
  -7  14   4    4.18    0.74
  -7  15   4    0.66    0.32
  -6 -11   4    3.71    0.59
  -6 -11   4    3.88    1.19
  -6 -11   4    2.83    0.58
  -6 -10   4    5.01    1.54
  -6 -10   4    5.31    0.79
  -6 -10   4    5.48    0.73
  -6  -9   4   11.40    1.11
  -6  -9   4   13.50    2.29
  -6  -9   4   10.69    1.05
  -6  -8   4    5.34    1.39
  -6  -8   4    4.15    0.59
  -6  -8   4    3.89    0.58
  -6  -7   4   13.39    2.39
  -6  -7   4   16.17    1.35
  -6  -7   4   15.45    1.35
  -6  -6   4   68.66    5.96
  -6  -6   4   66.68    5.03
  -6  -6   4   67.41    5.02
  -6  -5   4   -0.08    0.07
  -6  -5   4    0.13    0.12
  -6  -5   4    0.37    0.43
  -6  -4   4   36.78    2.72
  -6  -4   4   33.10    3.45
  -6  -4   4   35.47    2.68
  -6  -3   4    0.27    0.26
  -6  -2   4    2.17    0.76
  -6  -2   4    2.51    0.24
   6   2  -4    2.19    0.24
  -6  -1   4    2.25    0.74
   6   1  -4    2.02    0.19
  -6   0   4    3.89    0.94
  -6   0   4    4.09    0.49
  -6   1   4   58.45    5.07
  -6   1   4   62.46    4.51
  -6   2   4   22.69    2.21
  -6   2   4   21.42    1.71
  -6   3   4   14.47    1.20
  -6   3   4   13.32    1.57
   6  -3  -4   14.51    1.16
   6  -3  -4   15.00    1.20
  -6   4   4   61.77    4.53
  -6   4   4   56.18    4.89
   6  -4  -4   62.29    4.51
   6  -4  -4   61.23    4.51
  -6   5   4   19.96    1.93
  -6   5   4   24.00    1.67
   6  -5  -4   19.89    1.62
   6  -5  -4   17.23    1.60
  -6   6   4    0.21    0.21
  -6   6   4    0.71    0.21
   6  -6  -4    0.33    0.16
   6  -6  -4    0.54    0.20
  -6   7   4   53.32    4.06
  -6   7   4   50.54    4.21
   6  -7  -4   57.01    4.07
   6  -7  -4   52.77    4.08
  -6   8   4    0.12    0.14
  -6   8   4    0.42    0.22
   6  -8  -4    0.31    0.17
   6  -8  -4    0.70    0.23
  -6   9   4    0.07    0.13
   6  -9  -4    0.18    0.18
   6  -9  -4    0.18    0.15
  -6  10   4    1.62    0.40
   6 -10  -4    2.47    0.46
   6 -10  -4    1.40    0.38
  -6  11   4    0.03    0.11
   6 -11  -4    0.20    0.19
   6 -11  -4    0.07    0.15
  -6  12   4    4.10    0.68
   6 -12  -4    3.59    0.67
   6 -12  -4    2.41    0.58
  -6  13   4    1.98    0.49
   6 -13  -4    4.82    0.69
  -6  14   4    2.24    0.52
  -6  15   4    1.46    0.45
  -5 -12   4    9.24    1.18
  -5 -12   4    9.16    1.78
  -5 -12   4    8.89    1.08
  -5 -11   4   10.51    1.93
  -5 -11   4    8.69    1.06
  -5 -10   4    0.88    0.55
  -5 -10   4    0.82    0.30
  -5 -10   4    0.90    0.25
  -5  -9   4    0.16    0.16
  -5  -9   4    0.27    0.28
  -5  -9   4    0.28    0.18
  -5  -8   4    3.93    0.60
  -5  -8   4    5.19    0.67
  -5  -8   4    3.94    1.15
  -5  -7   4    0.44    0.21
  -5  -7   4    0.71    0.23
  -5  -7   4    1.26    0.56
  -5  -6   4   23.74    1.78
  -5  -6   4   20.43    1.78
  -5  -6   4   20.98    2.88
  -5  -5   4    1.40    0.27
  -5  -5   4    2.36    0.37
  -5  -5   4    1.48    0.65
  -5  -4   4   34.74    2.60
  -5  -4   4   35.88    2.65
  -5  -4   4   31.87    3.30
  -5  -3   4    2.47    0.30
  -5  -3   4    3.19    0.88
  -5  -2   4   59.61    5.04
  -5  -2   4   59.34    4.28
  -5  -1   4   96.87    7.67
  -5   0   4   18.39    1.93
  -5   1   4    2.06    0.30
  -5   1   4    1.98    0.59
   5  -1  -4    2.02    0.19
  -5   2   4   13.55    1.53
  -5   2   4   15.33    1.19
   5  -2  -4   14.32    1.15
  -5   3   4  117.15    8.90
  -5   4   4    5.04    0.51
  -5   4   4    5.00    0.88
   5  -4  -4    5.14    0.50
   5  -4  -4    4.22    0.54
  -5   5   4   45.53    3.79
  -5   5   4   50.38    4.03
   5  -5  -4   55.67    3.82
   5  -5  -4   51.50    3.82
  -5   6   4   29.67    2.50
   5  -6  -4   28.49    2.39
   5  -6  -4   33.23    2.40
  -5   7   4   21.85    2.00
  -5   7   4   25.13    2.02
   5  -7  -4   27.19    2.12
   5  -7  -4   27.57    2.09
   5  -8  -4   12.22    1.11
   5  -8  -4   10.50    1.03
  -5   9   4    0.17    0.14
   5  -9  -4    0.10    0.12
  -5  10   4    0.70    0.25
   5 -10  -4    0.66    0.24
   5 -10  -4    0.68    0.30
  -5  11   4    0.10    0.14
   5 -11  -4    0.15    0.15
  -5  12   4    5.99    0.89
   5 -12  -4    8.52    1.21
   5 -12  -4    6.35    0.97
  -5  13   4    6.21    0.93
   5 -13  -4    8.98    1.03
  -5  14   4    0.73    0.28
  -5  15   4    1.36    0.41
  -5  16   4    4.13    1.00
  -4 -13   4    2.59    0.90
  -4 -12   4    0.09    0.12
  -4 -12   4    0.10    0.28
  -4 -12   4    0.29    0.15
  -4 -11   4   -0.03    0.20
  -4 -11   4    0.65    0.26
  -4 -11   4    0.73    0.27
  -4 -10   4    1.81    0.44
  -4 -10   4    2.47    0.49
  -4 -10   4    2.31    0.83
  -4  -9   4    4.15    1.09
  -4  -9   4    4.59    0.65
  -4  -9   4    4.28    0.65
  -4  -8   4  155.97   11.29
  -4  -8   4  134.90   10.44
  -4  -7   4   12.60    1.09
  -4  -7   4    8.71    0.93
  -4  -7   4   16.82    2.20
  -4  -6   4   19.51    1.61
  -4  -6   4   20.63    1.65
  -4  -5   4    2.29    0.78
  -4  -5   4    1.73    0.30
  -4  -5   4    2.98    0.42
  -4  -4   4    2.35    0.31
  -4  -4   4    2.09    0.34
  -4  -4   4    2.97    0.82
   4   4  -4    2.59    0.81
  -4  -3   4   10.89    1.59
   4   3  -4    9.36    1.54
  -4  -2   4   19.84    1.86
  -4  -2   4   15.01    1.16
   4   2  -4   16.70    1.76
  -4  -1   4  110.03    8.34
   4   1  -4  105.28    8.30
  -4   0   4  148.90   11.19
   4   0  -4  147.93   11.17
  -4   1   4   27.77    2.49
  -4   1   4   25.74    2.10
   4  -1  -4   29.36    2.04
   4  -1  -4   27.42    2.46
  -4   2   4   96.22    7.34
   4  -2  -4   95.88    7.45
  -4   3   4    7.05    0.99
  -4   3   4    6.50    0.60
  -4   3   4    6.79    0.59
   4  -3  -4    7.34    0.97
   4  -3  -4    6.05    0.59
   4  -3  -4    5.94    0.57
  -4   4   4    1.02    0.23
  -4   4   4    0.57    0.16
  -4   4   4    1.01    0.32
   4  -4  -4    0.37    0.15
   4  -4  -4    1.18    0.24
  -4   5   4   67.18    5.14
  -4   5   4   70.64    5.02
  -4   5   4   64.07    4.98
   4  -5  -4   67.52    5.00
   4  -5  -4   66.92    4.97
  -4   6   4   24.76    2.14
  -4   6   4   28.85    2.06
   4  -6  -4   24.64    2.09
   4  -6  -4   28.11    2.16
  -4   7   4    5.77    0.59
   4  -7  -4    4.45    0.60
   4  -7  -4    5.89    0.79
  -4   8   4   24.47    1.93
   4  -8  -4   22.48    1.97
   4  -8  -4   23.30    1.91
  -4   9   4   -0.07    0.08
   4  -9  -4   -0.06    0.10
   4  -9  -4    0.18    0.18
   4 -10  -4    0.15    0.20
   4 -10  -4    0.21    0.16
  -4  11   4   20.00    1.82
   4 -11  -4   23.12    1.84
   4 -11  -4   19.99    1.91
  -4  12   4    0.22    0.19
   4 -12  -4    0.37    0.17
   4 -12  -4    0.51    0.42
  -4  13   4    8.07    1.01
   4 -13  -4    6.29    0.90
  -4  14   4    0.00    0.11
  -4  15   4    0.37    0.23
  -4  16   4    0.17    0.19
  -3 -13   4    2.08    0.73
  -3 -12   4   -0.14    0.16
  -3 -12   4   -0.08    0.07
  -3 -12   4    0.38    0.21
  -3 -11   4    1.57    0.39
  -3 -11   4    1.46    0.41
  -3 -11   4    2.85    0.80
  -3 -10   4   21.07    1.66
  -3 -10   4   18.97    2.08
  -3 -10   4   15.38    1.56
  -3  -9   4   20.99    1.86
  -3  -9   4   22.74    1.87
  -3  -9   4   23.91    2.41
  -3  -8   4   -0.05    0.11
  -3  -8   4    0.12    0.13
  -3  -8   4    0.41    0.39
  -3  -7   4   29.87    2.70
  -3  -7   4   25.29    2.08
   3   7  -4   24.78    2.64
  -3  -6   4   44.09    3.78
  -3  -6   4   39.60    3.17
  -3  -6   4   42.31    3.22
   3   6  -4   45.01    3.84
  -3  -5   4   11.18    0.95
  -3  -5   4   13.48    1.84
  -3  -5   4   10.96    0.99
   3   5  -4   12.79    1.83
  -3  -4   4    1.13    0.24
  -3  -4   4    0.58    0.15
  -3  -4   4    1.01    0.46
   3   4  -4    1.15    0.51
  -3  -3   4    0.18    0.27
   3   3  -4   -0.15    0.26
  -3  -2   4   82.28    6.35
   3   2  -4   78.70    6.34
  -3  -1   4    6.68    1.09
  -3  -1   4    6.37    0.49
   3   1  -4    7.43    1.14
  -3   0   4    0.34    0.08
  -3   0   4    0.48    0.29
   3   0  -4   -0.06    0.21
   3   0  -4    0.38    0.07
  -3   1   4    4.36    0.39
  -3   1   4    4.23    0.76
  -3   1   4    5.11    0.44
   3  -1  -4    3.92    0.73
   3  -1  -4    4.31    0.41
  -3   2   4   21.00    1.58
  -3   2   4   21.38    1.57
  -3   2   4   18.67    1.78
   3  -2  -4   19.93    1.81
   3  -2  -4   20.04    1.57
   3  -2  -4   20.34    1.56
  -3   3   4  136.42   18.62
   3  -3  -4  125.76   18.24
  -3   4   4  122.14    8.47
   3  -4  -4  110.91    8.43
   3  -4  -4  114.06    8.52
  -3   5   4    4.51    0.41
  -3   5   4    3.52    0.49
  -3   5   4    3.80    0.54
   3  -5  -4    4.04    0.47
   3  -5  -4    3.79    0.52
   3  -5  -4    4.94    0.47
  -3   6   4   17.10    1.46
  -3   6   4   18.41    1.41
   3  -6  -4   16.98    1.45
   3  -6  -4   15.41    1.38
  -3   7   4    4.28    0.58
  -3   7   4    3.09    0.58
   3  -7  -4    4.21    0.55
   3  -7  -4    5.51    0.72
  -3   8   4    5.84    0.83
  -3   8   4    5.44    0.71
   3  -8  -4    6.37    0.75
   3  -8  -4    5.06    0.75
  -3   9   4   22.20    1.93
  -3   9   4   24.37    1.84
   3  -9  -4   21.20    1.91
   3  -9  -4   19.43    1.78
  -3  10   4    6.42    0.79
   3 -10  -4    6.78    0.93
   3 -10  -4    4.86    0.73
  -3  11   4    2.91    0.53
   3 -11  -4    1.71    0.39
   3 -11  -4    3.34    0.62
  -3  12   4    1.78    0.41
   3 -12  -4    2.80    0.51
  -3  13   4    0.02    0.13
   3 -13  -4    0.45    0.21
  -3  14   4    1.03    0.34
  -3  15   4   -0.04    0.15
  -3  16   4    5.21    0.85
  -2 -14   4    6.94    1.22
  -2 -13   4    0.35    0.23
  -2 -13   4    0.10    0.27
  -2 -12   4    3.95    0.68
  -2 -12   4    3.53    0.93
  -2 -11   4    9.81    1.04
  -2 -11   4    9.49    1.16
  -2 -11   4   11.64    1.74
  -2 -10   4    0.08    0.16
  -2 -10   4    0.00    0.12
  -2 -10   4    0.05    0.20
  -2  -9   4    1.36    0.34
  -2  -9   4    1.47    0.36
  -2  -9   4    1.68    0.70
   2   9  -4    1.11    0.59
  -2  -8   4    3.36    0.85
  -2  -8   4    2.53    0.44
  -2  -8   4    2.39    0.44
   2   8  -4    4.24    1.05
  -2  -7   4    0.34    0.30
  -2  -7   4   -0.03    0.07
   2   7  -4   -0.09    0.15
  -2  -6   4   39.15    3.28
  -2  -6   4   42.19    3.72
  -2  -6   4   45.49    3.28
   2   6  -4   47.87    3.89
  -2  -5   4   92.99    7.03
  -2  -5   4   86.01    6.56
  -2  -5   4   87.63    6.53
   2   5  -4   94.04    7.13
  -2  -4   4  175.37   13.64
   2   4  -4  191.51   13.77
  -2  -3   4    0.72    0.33
   2   3  -4    0.36    0.30
  -2  -2   4   17.19    1.30
  -2  -2   4   16.44    1.66
   2   2  -4   19.06    1.76
  -2  -1   4    1.35    0.17
  -2  -1   4    1.64    0.45
   2   1  -4    1.44    0.48
   2   1  -4    1.30    0.17
  -2   0   4   42.65    3.23
  -2   0   4   42.80    3.51
   2   0  -4   49.33    3.62
  -2   1   4  121.08    8.63
   2  -1  -4  111.50    8.66
  -2   2   4   33.64    2.52
  -2   2   4   37.56    2.62
   2  -2  -4   32.44    2.65
   2  -2  -4   29.06    2.46
  -2   3   4  185.10   21.26
   2  -3  -4  142.62   20.14
  -2   4   4   54.16    4.06
  -2   4   4   49.44    4.00
  -2   4   4   54.23    4.00
   2  -4  -4   57.32    4.07
   2  -4  -4   56.39    4.11
  -2   5   4   22.55    1.88
  -2   5   4   26.23    1.83
   2  -5  -4   22.54    1.81
   2  -5  -4   21.78    1.87
   2  -5  -4   22.82    1.83
  -2   6   4    5.47    0.57
  -2   6   4    6.58    0.66
   2  -6  -4    5.47    0.57
  -2   7   4    3.36    0.46
  -2   7   4    2.71    0.51
   2  -7  -4    2.40    0.46
   2  -7  -4    2.16    0.39
  -2   8   4   22.97    2.09
   2  -8  -4   29.72    2.14
   2  -8  -4   27.61    2.24
  -2   9   4    1.24    0.37
  -2   9   4    1.41    0.32
   2  -9  -4    1.75    0.36
   2  -9  -4    1.00    0.36
  -2  10   4    4.38    0.62
  -2  10   4    3.73    0.72
   2 -10  -4    3.13    0.93
   2 -10  -4    4.49    0.63
  -2  11   4    2.69    0.51
   2 -11  -4    3.80    0.57
   2 -11  -4    4.93    0.84
  -2  12   4    0.18    0.16
   2 -12  -4    0.03    0.09
  -2  13   4    0.37    0.21
   2 -13  -4    0.13    0.11
  -2  14   4    1.66    0.42
  -2  16   4    0.08    0.15
  -1 -14   4    0.13    0.21
  -1 -13   4    2.36    0.68
  -1 -13   4    1.77    0.53
  -1 -13   4    1.43    0.41
  -1 -12   4    0.52    0.27
  -1 -12   4    0.30    0.20
  -1 -12   4    0.29    0.27
  -1 -11   4    0.15    0.16
  -1 -11   4   -0.08    0.11
  -1 -11   4    0.51    0.33
   1  11  -4    0.05    0.21
  -1 -10   4    0.49    0.23
  -1 -10   4    0.18    0.15
   1  10  -4    0.62    0.44
  -1  -9   4    1.42    0.34
  -1  -9   4    1.85    0.38
  -1  -9   4    1.63    0.57
   1   9  -4    2.37    0.74
  -1  -8   4    5.06    0.68
  -1  -8   4    5.36    0.70
  -1  -8   4    5.29    1.00
   1   8  -4    3.87    0.98
  -1  -7   4    0.35    0.31
  -1  -7   4    0.38    0.20
  -1  -7   4    0.56    0.20
   1   7  -4    0.93    0.45
  -1  -6   4   19.96    1.78
  -1  -6   4   15.35    1.38
   1   6  -4   16.12    1.79
  -1  -5   4   38.77    3.19
  -1  -5   4   36.28    2.84
   1   5  -4   37.57    3.28
  -1  -4   4   55.95    4.42
  -1  -4   4   53.65    4.09
   1   4  -4   57.03    4.54
  -1  -3   4   43.93    3.18
  -1  -3   4   43.72    3.22
  -1  -3   4   41.39    3.50
   1   3  -4   43.04    3.59
  -1  -2   4  251.80   23.83
   1   2  -4  253.84   24.68
  -1  -1   4   57.78    4.48
   1   1  -4   58.53    4.69
  -1   0   4    6.18    0.77
  -1   0   4    4.84    0.44
   1   0  -4    4.25    0.42
   1   0  -4    3.74    0.66
  -1   1   4    2.81    0.40
  -1   1   4    4.30    0.60
   1  -1  -4    3.17    0.40
   1  -1  -4    3.33    0.58
  -1   2   4    0.38    0.16
  -1   2   4    0.13    0.10
  -1   2   4    0.19    0.09
   1  -2  -4    0.06    0.09
   1  -2  -4    0.24    0.15
  -1   3   4   44.47    3.27
  -1   3   4   44.58    3.30
  -1   3   4   46.44    3.29
   1  -3  -4   41.37    3.21
   1  -3  -4   46.93    3.30
   1  -3  -4   38.05    3.31
  -1   4   4    1.61    0.29
  -1   4   4    2.04    0.37
   1  -4  -4    2.58    0.34
   1  -4  -4    3.03    0.45
   1  -4  -4    2.54    0.40
  -1   5   4   23.00    1.62
  -1   5   4   18.25    1.67
   1  -5  -4   17.44    1.58
   1  -5  -4   22.11    1.71
   1  -5  -4   21.39    1.64
  -1   6   4    3.00    0.43
  -1   6   4    3.30    0.55
   1  -6  -4    3.27    0.37
   1  -6  -4    3.19    0.44
   1  -6  -4    2.65    0.50
  -1   7   4    2.40    0.49
  -1   7   4    3.44    0.45
   1  -7  -4    2.30    0.46
   1  -7  -4    1.61    0.33
  -1   8   4    1.17    0.35
  -1   8   4    1.03    0.26
   1  -8  -4    1.22    0.28
   1  -8  -4    0.88    0.32
  -1   9   4    5.10    0.82
  -1   9   4    5.06    0.68
   1  -9  -4    4.83    0.80
   1  -9  -4    5.66    0.69
  -1  10   4    1.78    0.47
  -1  10   4    1.53    0.36
   1 -10  -4    2.18    0.51
   1 -10  -4    2.81    0.45
  -1  11   4    1.14    0.40
  -1  11   4    0.75    0.27
   1 -11  -4    1.05    0.28
  -1  12   4    2.32    0.47
   1 -12  -4    3.22    0.53
  -1  13   4    7.48    0.96
  -1  14   4    2.63    0.51
   1 -14  -4    3.05    0.54
  -1  15   4    1.05    0.37
   0 -15   4   -0.01    0.14
   0 -14   4    0.36    0.25
   0 -13   4    5.19    1.02
   0 -13   4    8.58    1.05
   0 -13   4    5.57    0.88
   0 -12   4   31.13    2.83
   0 -12   4   29.87    2.66
   0 -12   4   33.17    2.67
   0  12  -4   34.23    3.19
   0 -11   4    1.79    0.45
   0 -11   4    1.32    0.58
   0 -11   4    2.25    0.46
   0  11  -4    1.48    0.39
   0  11  -4    1.35    0.64
   0 -10   4    0.61    0.27
   0 -10   4    0.69    0.36
   0 -10   4    0.83    0.28
   0  10  -4    0.65    0.40
   0  10  -4    0.85    0.30
   0  -9   4    8.83    0.89
   0  -9   4    9.22    1.33
   0  -9   4    7.76    0.96
   0   9  -4    7.37    0.82
   0   9  -4   10.60    1.62
   0  -8   4   33.52    2.77
   0  -8   4   34.96    2.50
   0   8  -4   26.55    2.85
   0   8  -4   28.31    2.43
   0  -7   4   18.59    1.58
   0  -7   4   19.22    1.79
   0   7  -4   17.89    1.50
   0   7  -4   15.81    1.85
   0  -6   4   75.30    6.27
   0  -6   4   89.77    6.05
   0   6  -4   67.66    6.36
   0   6  -4   89.03    6.03
   0  -5   4   16.83    1.36
   0  -5   4   16.51    1.59
   0   5  -4   15.65    1.68
   0  -4   4    4.77    0.80
   0  -4   4    4.16    0.46
   0   4  -4    5.90    0.94
   0  -3   4   77.95    5.61
   0  -3   4   74.34    5.82
   0   3  -4   77.34    5.92
   0  -2   4    1.48    0.37
   0  -2   4    2.36    0.29
   0   2  -4    1.55    0.44
   0   2  -4    1.54    0.25
   0  -1   4    2.94    0.53
   0  -1   4    3.95    0.39
   0   1  -4    4.39    0.40
   0   1  -4    4.63    0.75
   0   0   4   28.85    2.42
   0   0   4   30.06    2.32
   0   0  -4   30.85    2.31
   0   0  -4   33.24    2.51
   0   1   4    2.48    0.42
   0   1   4    1.86    0.31
   0  -1  -4    1.61    0.30
   0  -1  -4    3.34    0.52
   0   2   4   52.60    3.67
   0   2   4   43.18    3.56
   0   2   4   49.68    3.69
   0  -2  -4   46.82    3.64
   0  -2  -4   52.95    3.74
   0   3   4   13.52    1.16
   0   3   4   12.47    1.05
   0  -3  -4   13.09    1.15
   0  -3  -4   14.38    1.06
   0   4   4   14.55    1.29
   0   4   4   14.18    1.18
   0  -4  -4   14.27    1.28
   0  -4  -4   14.93    1.29
   0  -4  -4   16.43    1.19
   0   5   4   35.95    2.97
   0  -5  -4   35.58    2.95
   0  -5  -4   40.00    2.94
   0  -5  -4   39.16    2.84
   0   6   4    5.40    0.56
   0   6   4    7.58    0.87
   0  -6  -4    5.85    0.57
   0  -6  -4    6.03    0.78
   0   7   4    4.00    0.53
   0   7   4    4.00    0.67
   0  -7  -4    4.55    0.73
   0  -7  -4    4.07    0.53
   0  -7  -4    4.46    0.50
   0   8   4   36.94    2.67
   0   8   4   34.07    2.84
   0  -8  -4   32.33    2.82
   0  -8  -4   38.30    2.68
   0  -8  -4   31.56    2.75
   0  -8  -4   33.05    2.64
   0   9   4    0.25    0.15
   0   9   4    0.02    0.16
   0  -9  -4    0.22    0.20
   0  10   4    5.79    0.97
   0  10   4    6.79    0.72
   0 -10  -4    7.74    0.74
   0 -10  -4    6.60    1.02
   0  11   4    2.53    0.43
   0 -11  -4    1.31    0.32
   0  12   4    2.23    0.46
   0 -12  -4    3.58    0.55
   0  13   4    0.23    0.17
   0 -13  -4    0.35    0.18
   0  14   4    0.05    0.14
   1 -15   4    0.21    0.21
   1 -14   4    6.95    1.03
  -1  14  -4    4.28    1.08
  -1  14  -4    4.29    0.77
   1 -13   4   25.49    2.18
   1 -13   4   23.85    2.23
   1 -13   4   20.04    2.07
  -1  13  -4   28.12    2.66
  -1  13  -4   25.11    2.12
   1 -12   4    7.74    0.98
   1 -12   4    6.05    1.01
   1 -12   4    5.65    0.86
  -1  12  -4    5.42    0.82
  -1  12  -4    6.21    1.29
   1 -11   4    1.32    0.37
   1 -11   4    0.79    0.31
   1 -11   4    1.67    0.59
  -1  11  -4    1.76    0.40
  -1  11  -4    1.75    0.66
   1 -10   4    3.93    0.78
   1 -10   4    5.54    0.77
   1 -10   4    3.39    0.62
  -1  10  -4    5.12    0.69
  -1  10  -4    5.31    1.15
   1  -9   4   27.55    2.28
   1  -9   4   21.73    2.00
  -1   9  -4   26.66    2.03
  -1   9  -4   21.64    2.39
   1  -8   4   21.54    2.23
   1  -8   4   29.17    2.13
  -1   8  -4   25.10    2.07
  -1   8  -4   27.89    2.55
   1  -7   4   32.97    2.55
   1  -7   4   29.43    2.68
  -1   7  -4   34.14    2.50
  -1   7  -4   29.30    2.85
   1  -6   4    0.79    0.35
   1  -6   4    0.43    0.16
  -1   6  -4    0.04    0.21
  -1   6  -4    0.44    0.17
   1  -5   4    0.40    0.15
   1  -5   4    0.16    0.16
  -1   5  -4    0.11    0.09
  -1   5  -4    0.62    0.31
   1  -4   4   70.69    5.09
   1  -4   4   66.64    5.09
   1  -4   4   68.30    5.30
  -1   4  -4   71.89    5.42
   1  -3   4    4.81    0.46
   1  -3   4    4.39    0.70
   1  -3   4    4.77    0.46
  -1   3  -4    4.89    0.80
   1  -2   4    7.89    0.82
   1  -2   4    7.70    0.65
   1  -2   4    6.24    0.64
  -1   2  -4    7.62    0.67
  -1   2  -4    9.41    0.90
   1  -1   4   17.60    1.37
   1  -1   4   18.09    1.50
  -1   1  -4   15.89    1.35
   1   0   4   23.89    2.19
   1   0   4   27.89    2.11
  -1   0  -4   27.94    2.25
  -1   0  -4   29.15    2.11
   1   1   4   26.33    1.91
   1   1   4   26.37    2.10
  -1  -1  -4   23.96    2.10
  -1  -1  -4   25.62    2.01
   1   2   4    4.77    0.57
   1   2   4    3.40    0.34
  -1  -2  -4    3.92    0.53
   1   3   4    0.54    0.21
   1   3   4    0.36    0.11
  -1  -3  -4    0.24    0.17
  -1  -3  -4    0.26    0.16
   1   4   4    9.55    1.06
   1   4   4   11.50    0.95
  -1  -4  -4   15.07    1.16
  -1  -4  -4   11.69    1.16
  -1  -4  -4   11.88    0.94
   1   5   4   18.12    1.50
   1   5   4   19.02    1.67
  -1  -5  -4   17.06    1.62
  -1  -5  -4   19.25    1.66
  -1  -5  -4   22.47    1.51
   1   6   4   16.33    1.43
   1   6   4   22.45    2.53
  -1  -6  -4   18.98    1.44
  -1  -6  -4   20.25    1.65
  -1  -6  -4   17.71    1.56
   1   7   4    0.02    0.08
   1   7   4    0.13    0.18
  -1  -7  -4    0.20    0.14
  -1  -7  -4   -0.07    0.07
  -1  -7  -4   -0.07    0.12
   1   8   4   19.23    1.86
   1   8   4   23.00    1.68
  -1  -8  -4   20.93    1.66
  -1  -8  -4   19.18    1.86
  -1  -8  -4   21.36    1.95
  -1  -8  -4   19.82    1.74
   1   9   4    1.28    0.38
   1   9   4    0.80    0.24
  -1  -9  -4    1.41    0.42
  -1  -9  -4    0.91    0.33
  -1  -9  -4    1.33    0.28
   1  10   4    0.86    0.25
   1  10   4    0.31    0.25
  -1 -10  -4    1.04    0.33
  -1 -10  -4    0.49    0.17
   1  11   4    1.07    0.28
   1  11   4    1.23    0.42
  -1 -11  -4    1.01    0.26
   1  12   4    0.38    0.24
  -1 -12  -4    0.56    0.20
   1  13   4   18.96    1.63
   2 -16   4    0.44    0.28
   2 -15   4    2.86    0.66
  -2  15  -4    4.43    1.06
  -2  15  -4    2.55    0.59
  -2  14  -4   10.31    1.71
  -2  14  -4   11.02    1.32
   2 -13   4   19.28    1.88
   2 -13   4   17.15    1.78
   2 -13   4   21.53    1.89
  -2  13  -4   21.82    2.30
  -2  13  -4   20.55    1.80
   2 -12   4    0.36    0.20
   2 -12   4    0.37    0.21
   2 -12   4    0.67    0.32
  -2  12  -4    1.19    0.36
  -2  12  -4    0.48    0.36
   2 -11   4    3.82    0.84
   2 -11   4    2.83    0.55
  -2  11  -4    2.70    0.86
  -2  11  -4    3.63    0.62
   2 -10   4    0.72    0.35
   2 -10   4    0.85    0.28
  -2  10  -4    0.83    0.44
  -2  10  -4    0.38    0.18
   2  -9   4    5.11    0.72
   2  -9   4    4.58    0.84
  -2   9  -4    4.98    1.03
  -2   9  -4    5.79    0.75
   2  -8   4    3.14    0.66
   2  -8   4    2.03    0.41
  -2   8  -4    4.30    0.57
  -2   8  -4    3.09    0.80
   2  -7   4   16.72    1.49
   2  -7   4   14.27    1.53
  -2   7  -4   17.45    1.41
  -2   7  -4   18.34    1.76
   2  -6   4    5.92    0.86
   2  -6   4    4.68    0.61
  -2   6  -4    7.41    1.13
  -2   6  -4    5.33    0.57
   2  -5   4   14.96    1.21
   2  -5   4   14.11    1.20
   2  -5   4   13.28    1.35
  -2   5  -4   16.32    1.50
  -2   5  -4   13.52    1.18
   2  -4   4    3.76    0.50
   2  -4   4    4.52    0.48
   2  -4   4    4.47    0.73
  -2   4  -4    4.79    0.80
  -2   4  -4    5.51    0.49
   2  -3   4   62.82    4.74
   2  -3   4   66.95    4.94
   2  -3   4   64.89    4.72
  -2   3  -4   58.76    4.74
  -2   3  -4   70.00    5.01
   2  -2   4    1.22    0.25
   2  -2   4    0.89    0.18
   2  -2   4    1.56    0.40
  -2   2  -4    1.36    0.40
  -2   2  -4    1.32    0.25
   2  -1   4    9.98    0.78
   2  -1   4    9.92    0.98
   2  -1   4   10.51    0.87
  -2   1  -4    8.59    0.83
  -2   1  -4    8.63    0.96
   2   0   4    7.32    0.77
   2   0   4    5.82    0.62
  -2   0  -4    5.79    0.61
  -2   0  -4    6.68    0.89
   2   1   4   46.72    3.50
  -2  -1  -4   43.22    3.59
  -2  -1  -4   47.72    3.49
   2   2   4   61.35    4.79
   2   2   4   67.88    4.62
  -2  -2  -4   60.35    4.78
   2   3   4    1.42    0.20
   2   3   4    1.43    0.33
  -2  -3  -4    2.01    0.44
   2   4   4    3.36    0.56
   2   4   4    2.65    0.32
  -2  -4  -4    3.44    0.60
  -2  -4  -4    2.41    0.49
   2   5   4   33.73    2.78
   2   5   4   33.01    2.55
  -2  -5  -4   39.40    2.85
  -2  -5  -4   32.46    2.76
   2   6   4    0.30    0.12
   2   6   4    0.66    0.28
  -2  -6  -4    0.48    0.15
  -2  -6  -4    0.63    0.27
  -2  -6  -4    0.79    0.28
   2   7   4    7.46    0.73
   2   7   4    9.26    1.15
  -2  -7  -4    6.35    0.97
  -2  -7  -4    9.92    0.75
  -2  -7  -4    8.76    0.93
   2   8   4   -0.10    0.05
   2   8   4    0.09    0.15
  -2  -8  -4    0.00    0.13
  -2  -8  -4    0.16    0.18
  -2  -8  -4   -0.01    0.16
  -2  -8  -4    0.04    0.10
   2   9   4    3.10    0.67
   2   9   4    4.09    0.51
  -2  -9  -4    3.94    0.49
  -2  -9  -4    4.33    0.89
  -2  -9  -4    4.32    0.69
   2  10   4    0.61    0.19
   2  10   4    0.72    0.33
  -2 -10  -4    0.58    0.18
  -2 -10  -4    0.73    0.27
  -2 -10  -4    0.78    0.37
   2  11   4    8.98    1.30
  -2 -11  -4    9.16    0.85
   3 -16   4    0.55    0.31
  -3  16  -4    0.13    0.28
   3 -15   4    0.75    0.37
  -3  15  -4    1.02    0.59
  -3  15  -4    1.05    0.38
   3 -14   4    1.32    0.45
  -3  14  -4    2.39    0.85
  -3  14  -4    1.24    0.41
   3 -13   4    2.65    0.58
   3 -13   4    3.05    0.65
   3 -13   4    2.27    0.58
  -3  13  -4    2.67    0.53
  -3  13  -4    4.07    1.08
   3 -12   4   33.13    2.77
   3 -12   4   33.93    2.96
  -3  12  -4   32.65    2.74
  -3  12  -4   33.29    3.23
   3 -11   4    5.47    0.81
   3 -11   4    6.01    1.06
  -3  11  -4    4.65    1.14
  -3  11  -4    5.54    0.80
   3 -10   4   30.11    2.35
   3 -10   4   28.09    2.45
  -3  10  -4   27.94    2.71
  -3  10  -4   25.85    2.28
   3  -9   4    2.94    0.51
   3  -9   4    3.22    0.68
  -3   9  -4    3.37    0.83
  -3   9  -4    2.36    0.45
   3  -8   4   23.14    2.15
   3  -8   4   31.07    2.39
  -3   8  -4   26.17    2.17
  -3   8  -4   29.41    2.56
   3  -7   4    1.66    0.47
  -3   7  -4    2.67    0.43
  -3   7  -4    3.25    0.77
   3  -6   4    8.57    0.81
   3  -6   4    8.58    0.96
   3  -6   4    8.68    0.82
  -3   6  -4    8.54    0.80
  -3   6  -4    8.10    1.18
   3  -5   4   24.68    2.02
   3  -5   4   25.84    2.23
   3  -5   4   27.56    2.06
  -3   5  -4   25.17    2.02
  -3   5  -4   26.53    2.30
   3  -4   4    6.92    0.67
   3  -4   4    8.07    0.89
   3  -4   4    6.78    0.69
  -3   4  -4    9.10    1.18
  -3   4  -4    7.31    0.67
   3  -3   4    0.11    0.10
   3  -3   4    0.26    0.20
   3  -3   4   -0.01    0.06
  -3   3  -4    0.11    0.17
  -3   3  -4    0.04    0.08
   3  -2   4   48.90    3.79
   3  -2   4   51.37    3.88
   3  -2   4   53.79    4.08
  -3   2  -4   53.60    3.88
   3  -1   4   13.57    1.05
   3  -1   4   14.89    1.18
  -3   1  -4   11.56    1.27
  -3   1  -4   13.35    1.15
   3   0   4    4.94    0.48
   3   0   4    5.02    0.66
  -3   0  -4    5.46    0.66
  -3   0  -4    6.63    0.92
   3   1   4   21.02    1.78
   3   1   4   22.07    1.60
  -3  -1  -4   21.29    1.77
  -3  -1  -4   21.85    1.92
   3   2   4    1.55    0.36
   3   2   4    1.73    0.17
  -3  -2  -4    3.03    0.59
  -3  -2  -4    2.17    0.41
   3   3   4    8.39    0.89
  -3  -3  -4    9.13    0.90
  -3  -3  -4    8.64    0.98
   3   4   4    7.40    0.61
   3   4   4    8.79    0.89
  -3  -4  -4    9.04    0.95
  -3  -4  -4    7.68    0.84
   3   5   4    1.40    0.38
   3   5   4    1.60    0.21
  -3  -5  -4    1.84    0.43
  -3  -5  -4    2.32    0.56
   3   6   4    1.23    0.19
   3   6   4    0.99    0.34
  -3  -6  -4    0.46    0.28
  -3  -6  -4    0.75    0.34
   3   7   4    9.02    1.19
  -3  -7  -4    8.28    1.14
  -3  -7  -4   11.62    1.15
   3   8   4    8.99    0.80
   3   8   4   11.40    1.36
  -3  -8  -4   10.98    1.13
  -3  -8  -4   10.40    1.68
  -3  -8  -4    9.35    1.37
  -3  -9  -4    0.59    0.30
  -3  -9  -4    0.67    0.43
   3  10   4    0.24    0.26
  -3 -10  -4    0.45    0.37
  -3 -10  -4    0.89    0.35
  -3 -11  -4    0.40    0.22
  -4  17  -4    7.27    1.44
   4 -16   4    9.80    1.33
  -4  16  -4   10.56    1.80
   4 -15   4   10.17    1.33
  -4  15  -4    9.77    1.71
  -4  15  -4    7.61    1.12
   4 -14   4    1.62    0.50
  -4  14  -4    2.56    0.54
  -4  14  -4    1.55    0.66
   4 -13   4   12.47    1.37
   4 -13   4   12.58    1.50
  -4  13  -4   12.83    1.29
  -4  13  -4   13.56    2.09
   4 -12   4    2.21    0.50
   4 -12   4    1.19    0.46
  -4  12  -4    2.46    0.76
  -4  12  -4    1.30    0.39
   4 -11   4   28.11    2.70
   4 -11   4   33.30    2.63
  -4  11  -4   33.01    2.62
  -4  11  -4   32.66    3.04
   4 -10   4    9.54    0.97
   4 -10   4   10.44    1.34
  -4  10  -4    8.66    0.94
  -4  10  -4    9.92    1.54
   4  -9   4    2.71    0.49
  -4   9  -4    2.74    0.49
  -4   9  -4    2.34    0.68
   4  -8   4    6.20    0.96
   4  -8   4    6.35    0.81
  -4   8  -4    8.26    1.26
  -4   8  -4    5.54    0.74
   4  -7   4   69.59    5.03
   4  -7   4   65.70    4.70
   4  -7   4   57.95    4.84
  -4   7  -4   58.83    4.95
  -4   7  -4   59.72    4.65
   4  -6   4    6.99    1.04
   4  -6   4    8.29    0.76
   4  -6   4    7.35    0.76
  -4   6  -4    7.72    0.74
  -4   6  -4    7.53    1.13
   4  -5   4   12.90    1.12
   4  -5   4   14.21    1.36
   4  -5   4   15.11    1.18
  -4   5  -4   11.55    1.10
  -4   5  -4   13.14    1.38
   4  -4   4   81.17    6.27
   4  -4   4   82.81    6.23
   4  -4   4   82.16    6.49
  -4   4  -4   89.37    6.56
  -4   4  -4   90.15    6.24
   4  -3   4    0.18    0.09
   4  -3   4    0.05    0.10
   4  -3   4    0.30    0.21
  -4   3  -4    0.11    0.09
  -4   3  -4    0.09    0.18
   4  -2   4  105.58    7.68
  -4   2  -4  110.07    7.69
  -4   2  -4   96.86    7.87
   4  -1   4   32.01    2.62
   4  -1   4   34.50    2.47
  -4   1  -4   31.38    2.60
  -4   1  -4   35.99    2.85
   4   0   4   23.99    1.74
   4   0   4   22.80    1.94
   4   1   4    0.21    0.17
  -4  -1  -4    0.09    0.15
  -4  -1  -4    0.20    0.20
   4   2   4    3.33    0.56
  -4  -2  -4    2.88    0.51
  -4  -2  -4    2.15    0.55
   4   3   4    1.38    0.39
  -4  -3  -4    1.14    0.41
  -4  -3  -4    1.40    0.38
   4   4   4    0.86    0.33
  -4  -4  -4    0.75    0.28
  -4  -4  -4    1.07    0.40
   4   5   4    2.60    0.54
  -4  -5  -4    3.05    0.65
  -4  -5  -4    2.37    0.51
   4   6   4    2.12    0.50
  -4  -6  -4    2.65    0.55
  -4  -6  -4    2.19    0.60
   4   7   4    9.94    1.27
  -4  -7  -4   11.44    1.32
  -4  -7  -4    8.21    1.25
   4   8   4    0.65    0.30
  -4  -8  -4    0.39    0.41
  -4  -8  -4    1.10    0.41
   4   9   4    0.09    0.15
  -4  -9  -4    0.52    0.47
  -4  -9  -4    0.26    0.23
  -4 -10  -4   11.99    1.31
  -5  17  -4    1.53    0.78
   5 -16   4    8.56    1.24
  -5  16  -4    8.03    2.26
   5 -15   4    2.14    0.60
  -5  15  -4    2.11    0.86
  -5  15  -4    1.70    0.46
   5 -14   4   10.71    1.41
  -5  14  -4    9.34    1.31
  -5  14  -4    8.51    1.66
   5 -13   4   -0.06    0.09
   5 -13   4    0.26    0.25
  -5  13  -4   -0.12    0.09
  -5  13  -4   -0.11    0.20
   5 -12   4   86.32    7.33
   5 -12   4  110.38    7.31
  -5  12  -4   92.08    7.22
  -5  12  -4   96.22    7.71
   5 -11   4   21.57    2.05
   5 -11   4   21.59    1.91
  -5  11  -4   22.84    1.91
  -5  11  -4   20.73    2.25
   5 -10   4    1.82    0.43
   5 -10   4    1.95    0.56
  -5  10  -4    1.19    0.56
  -5  10  -4    1.30    0.34
   5  -9   4    1.36    0.34
   5  -9   4    1.65    0.49
  -5   9  -4    0.56    0.37
  -5   9  -4    0.52    0.24
   5  -8   4   35.41    2.77
   5  -8   4   36.40    2.75
   5  -8   4   32.18    2.92
  -5   8  -4   35.77    3.07
  -5   8  -4   32.92    2.72
   5  -7   4    6.46    0.85
   5  -7   4    7.91    1.12
   5  -7   4    7.78    0.77
  -5   7  -4    7.28    0.75
  -5   7  -4    9.82    1.32
   5  -6   4   26.29    2.30
   5  -6   4   26.67    2.05
   5  -6   4   26.13    2.08
  -5   6  -4   24.20    2.31
  -5   6  -4   24.13    2.02
   5  -5   4   11.45    1.43
   5  -5   4    7.84    0.79
   5  -5   4    9.32    0.87
  -5   5  -4    8.79    0.81
  -5   5  -4    9.99    1.35
   5  -4   4    3.23    0.43
   5  -4   4    2.83    0.46
  -5   4  -4    3.24    0.50
  -5   4  -4    2.42    0.60
  -5   4  -4    3.90    0.46
   5  -3   4   49.98    3.89
   5  -3   4   56.25    4.03
  -5   3  -4   52.35    4.01
  -5   3  -4   53.19    4.26
   5  -2   4    5.10    0.70
   5  -2   4    5.70    0.50
  -5   2  -4    5.24    0.89
  -5   2  -4    5.20    0.69
   5  -1   4    7.81    0.64
   5  -1   4    7.18    0.78
  -5   1  -4    8.92    1.26
  -5   1  -4    6.58    0.74
   5   0   4    0.06    0.14
  -5   0  -4    0.12    0.12
  -5   0  -4   -0.01    0.16
   5   1   4   10.60    1.09
  -5  -1  -4   11.03    1.07
  -5  -1  -4   12.96    1.60
   5   2   4    0.85    0.33
  -5  -2  -4    0.41    0.30
  -5  -2  -4    0.39    0.23
   5   3   4    7.48    1.03
  -5  -3  -4    8.65    0.91
  -5  -3  -4    8.86    1.28
   5   4   4   23.35    1.93
  -5  -4  -4   20.36    1.86
  -5  -4  -4   19.78    2.00
   5   5   4   13.49    1.26
  -5  -5  -4   10.41    1.48
  -5  -5  -4   10.56    1.18
   5   6   4   -0.03    0.13
  -5  -6  -4    0.20    0.19
   5   7   4    0.99    0.40
  -5  -7  -4    0.79    0.40
   5   8   4    1.22    0.42
  -5  -8  -4    1.19    0.48
  -5  -8  -4    0.56    0.48
  -5  -9  -4    1.86    0.79
  -5  -9  -4    1.31    0.50
  -6  17  -4    1.85    0.77
  -6  16  -4    4.63    1.20
  -6  15  -4    3.05    0.67
  -6  15  -4    4.64    1.16
   6 -14   4    2.19    0.63
  -6  14  -4    1.56    0.72
   6 -13   4    0.41    0.33
  -6  13  -4    0.06    0.14
   6 -12   4   43.68    3.45
  -6  12  -4   40.00    3.68
  -6  12  -4   35.86    3.18
   6 -11   4   12.34    1.38
   6 -11   4   12.99    1.23
  -6  11  -4   11.54    1.75
  -6  11  -4   11.42    1.18
   6 -10   4    0.23    0.17
   6 -10   4    0.05    0.20
  -6  10  -4    0.21    0.17
  -6  10  -4    0.32    0.30
   6  -9   4    4.97    0.92
   6  -9   4    4.41    0.70
   6  -9   4    6.40    0.80
  -6   9  -4    6.17    1.12
   6  -8   4    1.47    0.51
   6  -8   4    2.03    0.40
  -6   8  -4    1.74    0.37
  -6   8  -4    1.80    0.56
   6  -7   4    0.12    0.14
   6  -7   4    0.10    0.12
  -6   7  -4    0.11    0.24
  -6   7  -4    0.18    0.14
   6  -6   4   12.83    1.17
   6  -6   4   13.70    1.13
  -6   6  -4   11.72    1.10
  -6   6  -4   12.91    1.42
   6  -5   4    9.01    0.82
   6  -5   4    8.02    0.86
  -6   5  -4    9.16    1.32
  -6   5  -4    9.65    0.83
   6  -4   4    6.09    0.59
   6  -4   4    7.64    0.74
  -6   4  -4    5.59    0.58
  -6   4  -4    6.64    0.82
  -6   4  -4    6.40    1.11
   6  -3   4    7.13    0.86
   6  -3   4    7.18    0.63
  -6   3  -4    6.41    1.10
  -6   3  -4    7.12    0.76
   6  -2   4    5.76    0.77
   6  -2   4    5.06    0.47
  -6   2  -4    5.84    0.75
  -6   2  -4    5.85    1.04
   6  -1   4    7.97    0.82
  -6   1  -4    5.91    1.08
  -6   1  -4    7.31    0.78
  -6   0  -4   10.70    1.06
  -6   0  -4   11.71    1.56
   6   1   4    1.71    0.43
  -6  -1  -4    0.87    0.61
  -6  -1  -4    1.64    0.39
   6   2   4    0.50    0.28
  -6  -2  -4    0.07    0.24
  -6  -2  -4    0.30    0.22
   6   3   4    3.61    0.68
  -6  -3  -4    5.48    0.80
  -6  -3  -4    5.14    1.00
   6   4   4    0.43    0.25
  -6  -4  -4    0.15    0.21
  -6  -4  -4    0.12    0.21
   6   5   4    0.53    0.29
  -6  -5  -4    0.75    0.33
  -6  -5  -4    0.75    0.38
   6   6   4    2.55    0.60
  -6  -6  -4    3.22    0.80
   6   7   4    0.37    0.24
  -6  -7  -4    0.37    0.32
  -6  -8  -4    7.18    1.25
  -6  -9  -4    0.38    0.26
  -7  18  -4    3.30    1.04
  -7  17  -4    0.83    0.60
  -7  16  -4    1.24    0.66
  -7  15  -4    1.83    0.50
  -7  15  -4    1.38    0.66
  -7  14  -4    1.48    0.47
  -7  14  -4    2.54    0.89
  -7  13  -4    0.55    0.30
  -7  13  -4    1.37    0.60
   7 -12   4   10.44    1.26
  -7  12  -4    9.53    1.18
  -7  12  -4    8.37    1.52
   7 -11   4   31.16    2.70
  -7  11  -4   33.54    2.65
  -7  11  -4   30.44    2.98
   7 -10   4    2.99    0.58
   7 -10   4    3.18    0.59
  -7  10  -4    4.50    0.98
  -7  10  -4    3.38    0.57
   7  -9   4    0.77    0.29
   7  -9   4    0.48    0.22
  -7   9  -4    0.63    0.39
  -7   9  -4    0.16    0.15
   7  -8   4    4.21    0.67
   7  -8   4    5.80    0.74
  -7   8  -4    4.80    0.67
  -7   8  -4    5.01    1.07
   7  -7   4    0.03    0.10
   7  -7   4   -0.12    0.09
  -7   7  -4   -0.16    0.17
  -7   7  -4   -0.08    0.09
   7  -6   4    2.15    0.40
   7  -6   4    2.40    0.54
  -7   6  -4    2.66    0.94
  -7   6  -4    2.94    0.43
   7  -5   4    0.16    0.12
  -7   5  -4    0.08    0.11
  -7   5  -4    0.95    0.49
   7  -4   4    0.05    0.17
   7  -4   4   -0.06    0.05
  -7   4  -4    0.01    0.20
  -7   4  -4    0.00    0.07
   7  -3   4    5.12    0.45
  -7   3  -4    2.78    0.75
  -7   3  -4    3.83    0.62
   7  -2   4   13.54    1.03
   7  -2   4   12.01    1.24
  -7   2  -4   12.32    1.71
  -7   2  -4   13.33    1.24
   7  -1   4   13.33    1.30
  -7   1  -4   15.41    1.31
  -7   1  -4   11.23    1.66
   7   0   4   34.53    2.95
  -7   0  -4   38.06    3.26
  -7   0  -4   36.88    2.93
   7   1   4    1.33    0.38
  -7  -1  -4    0.62    0.28
  -7  -1  -4    0.57    0.40
   7   2   4   24.31    2.19
  -7  -2  -4   26.51    2.48
   7   3   4    1.47    0.49
  -7  -3  -4    1.59    0.43
  -7  -3  -4    1.78    0.62
   7   4   4    1.37    0.43
  -7  -4  -4    0.95    0.50
   7   5   4    0.86    0.39
  -7  -5  -4    2.06    0.66
   7   6   4    2.69    0.64
  -7  -6  -4    3.22    0.85
  -7  -7  -4    6.98    1.27
  -7  -7  -4    4.05    1.33
  -7  -8  -4    9.83    1.57
  -8  18  -4    0.85    0.57
  -8  17  -4    0.25    0.33
  -8  16  -4    0.02    0.28
  -8  15  -4   -0.01    0.15
  -8  15  -4    0.10    0.30
  -8  14  -4    2.93    0.63
  -8  14  -4    1.41    0.66
  -8  13  -4    0.23    0.20
  -8  13  -4    0.57    0.37
   8 -12   4    0.93    0.33
   8 -12   4    1.26    0.41
  -8  12  -4    0.70    0.43
  -8  12  -4    0.34    0.21
   8 -11   4   20.44    1.87
   8 -11   4   24.24    2.34
  -8  11  -4   19.03    1.78
  -8  11  -4   19.45    2.14
   8 -10   4    4.68    0.73
   8 -10   4    3.90    0.66
  -8  10  -4    4.57    1.01
  -8  10  -4    3.61    0.63
   8  -9   4   25.68    2.28
   8  -9   4   32.33    2.42
  -8   9  -4   28.33    2.30
  -8   9  -4   25.61    2.65
   8  -8   4   12.46    1.14
   8  -8   4   10.32    1.04
  -8   8  -4   10.35    1.04
  -8   8  -4   11.66    1.69
   8  -7   4    0.84    0.26
   8  -7   4    0.80    0.28
  -8   7  -4    0.46    0.19
  -8   7  -4    0.77    0.44
   8  -6   4   16.89    1.48
   8  -6   4   17.12    1.58
  -8   6  -4   17.98    1.48
  -8   6  -4   20.74    1.97
   8  -5   4    0.83    0.22
   8  -5   4    1.62    0.38
  -8   5  -4    0.32    0.34
  -8   5  -4    1.11    0.24
   8  -4   4    5.88    0.56
   8  -4   4    5.41    0.78
  -8   4  -4    6.08    1.17
  -8   4  -4    5.16    0.78
   8  -3   4   10.65    0.88
   8  -3   4   11.82    1.12
  -8   3  -4    9.61    1.06
  -8   3  -4   11.27    1.64
   8  -2   4   57.69    4.31
  -8   2  -4   55.04    4.28
  -8   2  -4   51.23    4.59
   8  -1   4   30.30    2.51
  -8   1  -4   28.70    2.79
  -8   1  -4   29.58    2.46
   8   0   4   90.69    7.02
  -8   0  -4   96.76    7.40
  -8   0  -4   91.25    7.12
   8   1   4    0.47    0.28
  -8  -1  -4    1.14    0.54
  -8  -1  -4    0.93    0.32
   8   2   4    0.04    0.19
  -8  -2  -4   -0.16    0.11
  -8  -2  -4    0.08    0.16
   8   3   4    3.40    0.67
  -8  -3  -4    1.58    0.62
   8   4   4    1.72    0.71
  -8  -4  -4    1.99    0.70
   8   5   4   11.55    1.45
  -8  -5  -4   10.86    1.77
  -8  -6  -4    2.84    0.91
  -8  -7  -4    3.17    0.90
  -9  18  -4    0.21    0.37
  -9  17  -4    1.83    0.84
  -9  16  -4    2.63    0.91
  -9  15  -4    0.45    0.31
  -9  15  -4    0.12    0.25
   9 -14   4    7.89    1.13
  -9  14  -4    5.45    0.89
  -9  14  -4    5.69    1.33
   9 -13   4    0.11    0.20
  -9  13  -4    0.76    0.48
  -9  13  -4    0.42    0.21
   9 -12   4    0.13    0.17
   9 -12   4   -0.18    0.09
  -9  12  -4    0.46    0.41
  -9  12  -4    0.22    0.18
   9 -11   4    5.96    0.96
   9 -11   4    7.57    0.98
  -9  11  -4    8.10    1.44
  -9  11  -4    7.41    0.96
   9 -10   4    5.73    0.82
   9 -10   4    5.77    0.91
  -9  10  -4    6.53    1.27
  -9  10  -4    7.14    0.89
   9  -9   4    8.78    0.89
   9  -9   4    7.45    1.04
  -9   9  -4    7.95    0.98
  -9   9  -4    8.39    1.49
   9  -8   4    5.11    0.77
   9  -8   4    4.30    0.63
  -9   8  -4    4.38    0.98
  -9   8  -4    4.06    0.61
   9  -7   4    1.47    0.32
   9  -7   4    1.01    0.32
  -9   7  -4    0.55    0.38
  -9   7  -4    1.01    0.28
   9  -6   4    2.45    0.53
   9  -6   4    2.35    0.41
  -9   6  -4    2.44    0.71
  -9   6  -4    2.77    0.43
   9  -5   4    0.75    0.20
   9  -5   4    0.19    0.22
  -9   5  -4    0.66    0.44
   9  -4   4    0.37    0.14
   9  -4   4    0.87    0.33
  -9   4  -4    0.48    0.24
  -9   4  -4    0.01    0.21
   9  -3   4    0.29    0.23
   9  -3   4    0.30    0.10
  -9   3  -4    0.31    0.24
  -9   3  -4   -0.17    0.15
   9  -2   4    3.10    0.59
  -9   2  -4    1.21    0.42
  -9   2  -4    1.63    0.63
   9  -1   4    0.88    0.34
  -9   1  -4    0.86    0.32
  -9   1  -4    0.53    0.42
   9   0   4    8.65    1.14
  -9   0  -4    7.94    1.09
  -9   0  -4   12.44    1.84
   9   1   4    5.19    0.84
  -9  -1  -4    4.96    1.16
   9   2   4   14.58    1.44
  -9  -2  -4   12.08    1.90
   9   3   4    0.34    0.27
   9   4   4    0.88    0.34
  -9  -4  -4    1.94    0.70
  -9  -5  -4    5.96    1.27
  -9  -6  -4    2.46    0.91
 -10  18  -4    1.42    0.69
 -10  17  -4   19.97    2.88
 -10  16  -4    1.04    0.63
 -10  15  -4    0.76    0.51
  10 -14   4    0.43    0.32
 -10  14  -4    0.97    0.40
 -10  14  -4    0.32    0.40
  10 -13   4    0.41    0.29
 -10  13  -4    1.12    0.54
  10 -12   4    6.29    1.11
 -10  12  -4    8.05    1.03
 -10  12  -4    8.23    1.53
  10 -11   4    3.68    0.65
  10 -11   4    4.62    0.77
 -10  11  -4    3.36    0.63
 -10  11  -4    3.56    0.96
  10 -10   4   19.58    1.86
  10 -10   4   20.39    1.80
 -10  10  -4   21.39    1.81
 -10  10  -4   19.93    2.22
  10  -9   4   25.08    2.17
  10  -9   4   24.83    2.26
 -10   9  -4   28.59    2.21
 -10   9  -4   25.91    2.65
  10  -8   4    1.49    0.41
  10  -8   4    1.71    0.38
 -10   8  -4    1.23    0.58
  10  -7   4    3.81    0.55
  10  -7   4    5.45    0.80
 -10   7  -4    3.26    0.51
 -10   7  -4    2.85    0.85
  10  -6   4   16.80    1.68
  10  -6   4   19.66    1.56
 -10   6  -4   18.68    2.07
 -10   6  -4   17.91    1.51
  10  -5   4    2.18    0.35
  10  -5   4    1.75    0.49
 -10   5  -4    1.80    0.70
  10  -4   4    7.68    1.02
  10  -4   4    5.98    0.57
 -10   4  -4    6.79    1.36
  10  -3   4    1.93    0.49
 -10   3  -4    1.07    0.37
 -10   3  -4    1.49    0.65
  10  -2   4    1.42    0.43
 -10   2  -4    1.14    0.50
 -10   2  -4    1.08    0.36
  10  -1   4    0.71    0.34
 -10   1  -4    1.17    0.56
  10   0   4    3.54    0.71
 -10   0  -4    2.26    0.90
  10   1   4   13.26    1.61
 -10  -1  -4   13.05    2.03
  10   2   4    8.35    1.11
 -10  -2  -4    5.53    1.24
 -10  -3  -4    4.32    1.08
 -11  18  -4    1.62    0.92
 -11  17  -4   13.41    2.32
 -11  16  -4    0.25    0.39
 -11  14  -4    0.16    0.20
  11 -13   4    1.37    0.48
 -11  13  -4    1.04    0.58
 -11  13  -4    1.23    0.39
  11 -12   4    1.49    0.48
 -11  12  -4    1.47    0.66
 -11  12  -4    1.30    0.40
  11 -11   4    8.16    1.05
  11 -11   4    8.20    1.13
 -11  11  -4    6.84    0.98
 -11  11  -4    7.90    1.51
  11 -10   4    6.30    1.25
 -11  10  -4    7.27    1.39
 -11  10  -4    5.09    0.76
  11  -9   4    0.30    0.17
 -11   9  -4    0.41    0.22
 -11   9  -4    0.54    0.45
  11  -8   4   -0.13    0.18
  11  -8   4    0.09    0.12
 -11   8  -4    0.06    0.22
 -11   8  -4    0.11    0.14
  11  -7   4    2.19    0.41
  11  -7   4    2.19    0.52
 -11   7  -4    2.04    0.73
 -11   7  -4    1.76    0.37
  11  -6   4    0.45    0.17
  11  -6   4   -0.12    0.11
 -11   6  -4    0.00    0.33
  11  -5   4    0.31    0.13
  11  -5   4    0.13    0.20
  11  -4   4    9.00    0.72
  11  -4   4   10.09    1.25
 -11   4  -4    6.87    1.43
  11  -3   4    0.44    0.28
 -11   3  -4    1.68    0.70
  11  -2   4    0.69    0.38
 -11   2  -4    0.61    0.48
  11  -1   4    2.29    0.56
 -11   1  -4    1.90    0.75
  11   0   4    1.77    0.51
 -11   0  -4    0.91    0.70
  11   1   4    1.53    0.48
 -12  16  -4    3.17    1.12
 -12  15  -4    0.12    0.33
 -12  14  -4    4.56    1.19
 -12  13  -4    0.16    0.20
 -12  13  -4    0.08    0.22
  12 -12   4    0.16    0.39
 -12  12  -4    0.77    0.50
 -12  12  -4    0.39    0.25
  12 -11   4    5.16    0.88
  12 -11   4    4.78    0.76
 -12  11  -4    4.14    0.72
 -12  11  -4    4.72    1.18
  12 -10   4    2.15    0.54
  12 -10   4    1.71    0.41
 -12  10  -4    1.60    0.39
 -12  10  -4    1.18    0.55
  12  -9   4    1.18    0.33
  12  -9   4    1.38    0.43
 -12   9  -4    1.48    0.66
 -12   9  -4    2.12    0.41
  12  -8   4    0.85    0.40
  12  -8   4    0.52    0.19
 -12   8  -4   -0.07    0.20
 -12   8  -4    0.81    0.25
  12  -7   4    2.07    0.38
  12  -7   4    2.17    0.55
 -12   7  -4    3.51    1.08
  12  -6   4    8.93    0.75
  12  -6   4    6.61    1.05
 -12   6  -4    4.54    1.20
  12  -5   4    1.00    0.19
  12  -5   4    2.03    0.56
 -12   5  -4    2.18    0.78
 -12   4  -4    1.92    1.16
  12  -3   4    1.16    0.42
  12  -2   4    1.13    0.44
  12  -1   4    5.68    1.15
 -13  13  -4    2.24    0.53
 -13  12  -4    0.12    0.24
 -13  11  -4    5.09    0.79
  13 -10   4    0.73    0.29
 -13  10  -4    0.55    0.24
  13  -9   4   -0.05    0.23
  13  -9   4    0.16    0.15
 -13   9  -4    0.06    0.13
  13  -8   4    4.23    0.82
  13  -8   4    5.63    0.71
  13  -7   4    3.38    0.72
  13  -7   4    3.91    0.53
  13  -6   4   -0.11    0.20
  13  -6   4    0.37    0.14
  13  -5   4    4.00    0.81
 -14  13  -4    2.20    0.61
 -14  12  -4    0.47    0.25
 -14  11  -4    1.25    0.37
  14 -10   4   10.49    1.06
 -14  10  -4    9.89    1.04
  14  -9   4    0.62    0.23
  14  -8   4    3.49    0.66
 -15  12  -4    0.07    0.17
 -15  11  -4   17.98    1.76
 -19   9   5    0.17    0.17
  19 -10  -5    3.75    0.70
  19 -11  -5    4.28    0.78
 -18   6   5    1.81    0.42
  18  -6  -5    2.36    0.58
 -18   7   5    1.86    0.45
  18  -7  -5    1.88    0.45
 -18   8   5    2.07    0.68
  18  -8  -5    2.42    0.51
 -18   9   5    0.02    0.12
  18  -9  -5    0.27    0.27
 -18  10   5    4.79    0.81
  18 -10  -5    4.01    0.70
  18 -11  -5    0.21    0.22
  18 -12  -5   -0.06    0.17
 -17   4   5    1.49    0.36
  17  -4  -5    2.29    0.41
 -17   5   5    0.04    0.10
  17  -5  -5    0.31    0.22
 -17   6   5   19.09    1.84
  17  -6  -5   23.66    1.87
 -17   7   5    3.51    0.62
  17  -7  -5    2.73    0.54
 -17   8   5    2.54    0.54
  17  -8  -5    2.15    0.49
  17  -9  -5    1.65    0.41
 -17  10   5    0.65    0.31
  17 -10  -5    0.49    0.26
 -17  11   5    2.88    0.63
  17 -11  -5    3.18    0.62
 -17  12   5    0.44    0.54
  17 -12  -5    1.17    0.37
 -17  13   5    0.59    0.46
  17 -13  -5    1.06    0.39
 -17  14   5    1.72    0.65
 -17  15   5    0.42    0.40
 -17  16   5    0.30    0.30
 -16   2   5    0.53    0.20
  16  -2  -5    0.73    0.21
  16  -3  -5    2.85    0.45
 -16   4   5    0.23    0.15
  16  -4  -5    0.35    0.17
 -16   5   5    3.58    0.58
  16  -5  -5    3.34    0.53
 -16   6   5    9.09    1.07
  16  -6  -5    8.25    1.12
 -16   7   5    0.35    0.19
  16  -7  -5    0.24    0.19
 -16   8   5    5.70    0.84
  16  -8  -5    5.42    0.77
 -16   9   5    0.32    0.23
  16  -9  -5    0.09    0.16
 -16  10   5    3.69    0.82
  16 -10  -5    5.34    0.78
 -16  11   5    0.45    0.26
  16 -11  -5    1.27    0.41
 -16  12   5    0.66    0.46
 -16  12   5    1.12    0.42
 -16  13   5    1.89    1.08
  16 -13  -5    0.88    0.38
 -16  14   5    0.07    0.23
 -16  15   5    1.07    0.55
 -16  16   5    2.84    0.81
 -15   0   5    0.24    0.13
  15   0  -5    0.36    0.13
 -15   1   5   10.98    1.04
  15  -1  -5   12.66    1.05
 -15   2   5    3.27    0.49
  15  -2  -5    2.84    0.44
 -15   3   5    1.64    0.36
  15  -3  -5    1.27    0.35
 -15   4   5    4.22    0.61
  15  -4  -5    4.19    0.58
 -15   5   5    5.52    0.75
  15  -5  -5    4.09    0.61
 -15   6   5    3.77    0.64
  15  -6  -5    4.93    0.66
 -15   7   5    0.64    0.28
  15  -7  -5    1.29    0.36
 -15   8   5    1.19    0.36
  15  -8  -5    0.94    0.35
  15  -8  -5    1.24    0.35
 -15   9   5    2.29    0.53
  15  -9  -5    1.99    0.70
  15  -9  -5    2.04    0.46
 -15  10   5    2.08    0.50
  15 -10  -5    2.64    0.55
 -15  11   5    0.70    0.32
  15 -11  -5    0.49    0.25
 -15  12   5    2.34    0.73
 -15  12   5    2.74    0.59
 -15  13   5    2.36    1.19
 -15  14   5    1.95    0.62
 -15  14   5    2.26    1.05
 -15  15   5    0.46    0.32
 -15  16   5    3.08    0.74
 -14  -2   5    0.14    0.10
  14   2  -5    0.13    0.08
 -14  -1   5    0.14    0.09
 -14  -1   5    0.15    0.09
  14   1  -5    0.11    0.07
 -14   0   5    4.03    0.55
  14   0  -5    4.81    0.49
 -14   1   5    3.22    0.49
  14  -1  -5    3.64    0.47
 -14   2   5   -0.02    0.08
  14  -2  -5    0.26    0.15
 -14   3   5   16.72    1.44
  14  -3  -5   16.45    1.39
 -14   4   5    8.07    1.03
  14  -4  -5    7.29    0.74
 -14   5   5    1.06    0.31
  14  -5  -5    1.26    0.31
 -14   6   5    3.91    0.63
  14  -6  -5    4.19    0.57
 -14   7   5    0.61    0.24
  14  -7  -5    0.07    0.19
  14  -7  -5    0.48    0.21
 -14   8   5    0.03    0.12
  14  -8  -5    0.17    0.14
  14  -8  -5   -0.08    0.14
 -14   9   5    2.26    0.50
  14  -9  -5    2.06    0.47
  14  -9  -5    1.49    0.38
 -14  10   5    9.19    1.20
 -14  11   5    0.95    0.38
  14 -11  -5    1.13    0.37
 -14  12   5    1.40    0.39
 -14  12   5    1.96    0.64
 -14  12   5    1.09    0.62
 -14  13   5    2.09    0.66
 -14  13   5    1.88    0.50
 -14  13   5    0.82    0.61
 -14  14   5    0.24    0.26
 -14  14   5    0.73    0.57
 -14  15   5    0.44    0.28
 -14  15   5    1.13    0.59
 -14  16   5   15.82    1.60
 -13  -3   5    0.50    0.15
 -13  -3   5    0.60    0.16
 -13  -2   5    0.45    0.15
 -13  -2   5    0.29    0.13
  13   2  -5    0.36    0.13
 -13  -1   5    3.32    0.46
  13   1  -5    2.85    0.40
 -13   0   5    5.52    0.69
  13   0  -5    6.52    0.60
 -13   1   5    0.12    0.13
  13  -1  -5    0.09    0.10
 -13   2   5    2.91    0.48
  13  -2  -5    3.17    0.44
 -13   3   5    3.44    0.54
 -13   3   5    3.70    1.71
  13  -3  -5    3.35    0.47
 -13   4   5   13.90    2.57
 -13   4   5   11.36    1.15
  13  -4  -5   13.55    1.10
 -13   5   5   13.30    1.21
  13  -5  -5   12.76    1.13
 -13   6   5    5.95    0.78
  13  -6  -5    4.91    0.64
  13  -6  -5    3.96    0.65
 -13   7   5   19.66    1.69
  13  -7  -5   20.32    1.69
  13  -7  -5   17.49    1.60
 -13   8   5   53.12    3.84
  13  -8  -5   46.29    3.74
  13  -8  -5   45.78    3.77
 -13   9   5   49.31    3.89
  13  -9  -5   48.54    3.86
 -13  10   5    0.53    0.27
  13 -10  -5    0.82    0.33
  13 -10  -5    0.69    0.26
 -13  11   5    1.16    0.39
  13 -11  -5    1.64    0.43
 -13  12   5    3.15    0.74
 -13  12   5    2.81    1.00
  13 -12  -5    3.50    0.68
 -13  13   5    1.75    0.73
 -13  13   5    1.11    0.40
 -13  14   5    4.87    1.20
 -13  14   5    6.91    1.06
 -13  14   5    8.90    1.66
 -13  15   5   12.73    2.48
 -13  15   5   12.30    1.30
 -13  16   5    1.83    0.45
 -12  -5   5    0.18    0.08
 -12  -4   5    0.85    0.20
 -12  -4   5    0.95    0.21
 -12  -4   5    0.70    0.19
 -12  -3   5    4.16    0.50
 -12  -3   5    4.11    0.50
  12   3  -5    3.05    0.44
 -12  -2   5    7.05    0.68
 -12  -2   5    6.78    0.68
  12   2  -5    7.39    0.66
 -12  -1   5    2.04    0.35
  12   1  -5    1.79    0.29
 -12   0   5    0.78    0.23
  12   0  -5    1.05    0.21
 -12   1   5    9.43    0.84
 -12   1   5    5.83    1.65
  12  -1  -5    8.13    0.74
 -12   2   5    0.89    0.28
 -12   2   5    1.86    0.87
  12  -2  -5    1.57    0.27
 -12   3   5   14.61    1.43
 -12   3   5   18.55    3.01
  12  -3  -5   18.83    1.39
 -12   4   5    3.22    1.23
 -12   4   5    1.36    0.35
  12  -4  -5    1.58    0.30
 -12   5   5    2.01    0.42
  12  -5  -5    2.05    0.36
 -12   6   5   29.22    2.56
  12  -6  -5   33.76    2.53
  12  -6  -5   32.76    2.58
 -12   7   5   10.28    1.01
  12  -7  -5    9.17    0.97
 -12   8   5   58.62    4.36
  12  -8  -5   53.44    4.31
 -12   9   5   22.53    1.97
 -12  10   5    1.89    0.49
  12 -10  -5    2.64    0.52
  12 -10  -5    1.96    0.47
 -12  11   5    0.28    0.21
 -12  11   5    0.12    0.29
  12 -11  -5    0.85    0.34
 -12  12   5    0.04    0.26
 -12  12   5    0.32    0.25
 -12  12   5    0.84    0.34
  12 -12  -5    0.64    0.30
 -12  13   5   18.73    1.73
 -12  13   5   16.72    1.66
 -12  13   5   17.38    2.39
 -12  14   5    0.18    0.20
 -12  14   5    0.01    0.27
 -12  14   5    0.12    0.15
 -12  15   5    2.35    0.64
 -12  15   5    1.59    0.41
 -11  -6   5    0.69    0.19
 -11  -6   5    0.77    0.20
 -11  -5   5    0.03    0.09
 -11  -5   5    0.06    0.08
 -11  -5   5    0.00    0.07
 -11  -4   5    1.25    0.23
 -11  -4   5    1.00    0.23
 -11  -4   5    0.75    0.21
 -11  -3   5    5.54    0.58
 -11  -3   5    6.17    0.56
 -11  -3   5    5.53    0.60
  11   3  -5    5.88    0.57
 -11  -2   5    0.41    0.64
 -11  -2   5    0.03    0.11
  11   2  -5    0.18    0.09
 -11  -1   5    3.31    0.49
 -11  -1   5    3.20    1.17
 -11   0   5    0.86    0.66
 -11   0   5    0.95    0.25
  11   0  -5    1.93    0.33
 -11   1   5   17.75    1.48
 -11   1   5   17.42    2.86
 -11   2   5    7.58    1.81
 -11   2   5    6.41    0.78
  11  -2  -5    6.87    0.62
 -11   3   5    0.25    0.44
 -11   3   5   -0.02    0.11
  11  -3  -5    0.22    0.12
 -11   4   5   -0.14    0.16
 -11   4   5   -0.15    0.06
  11  -4  -5   -0.07    0.06
 -11   5   5    2.50    0.46
  11  -5  -5    1.98    0.36
  11  -5  -5    1.60    0.37
 -11   6   5   12.01    1.18
  11  -6  -5   11.03    1.07
 -11   7   5    6.42    0.80
  11  -7  -5    5.01    0.73
 -11   8   5    0.72    0.26
  11  -8  -5    0.83    0.30
 -11   9   5    0.55    0.27
 -11   9   5    0.34    0.38
  11  -9  -5    0.48    0.24
  11  -9  -5    1.33    0.36
 -11  10   5    1.70    0.42
 -11  10   5    1.10    0.57
  11 -10  -5    1.39    0.39
  11 -10  -5    1.49    0.38
 -11  11   5    0.90    0.36
 -11  11   5    1.23    0.41
  11 -11  -5    1.70    0.45
  11 -11  -5    1.24    0.36
 -11  12   5    0.96    0.37
 -11  12   5    0.86    0.33
 -11  12   5    0.83    0.48
  11 -12  -5    1.12    0.38
 -11  13   5    2.16    0.46
 -11  13   5    1.58    0.56
 -11  14   5    1.45    0.43
 -11  14   5    2.12    0.53
 -11  14   5    1.69    0.37
 -10  -8   5    2.08    0.38
 -10  -7   5    3.35    0.48
 -10  -7   5    3.11    0.49
 -10  -7   5    2.95    0.45
 -10  -6   5    2.85    0.44
 -10  -6   5    2.41    0.40
 -10  -6   5    3.33    0.48
 -10  -5   5    2.11    0.33
 -10  -5   5    2.20    0.37
 -10  -4   5    5.41    0.63
 -10  -4   5    5.02    0.62
 -10  -4   5    2.56    1.11
 -10  -4   5    5.01    0.49
 -10  -3   5   -0.06    0.09
 -10  -3   5    0.06    0.08
 -10  -3   5    0.09    0.30
 -10  -3   5    0.17    0.09
  10   3  -5    0.05    0.07
 -10  -2   5    5.84    1.83
 -10  -2   5    2.47    0.40
  10   2  -5    2.67    0.34
 -10  -1   5    1.80    0.34
 -10  -1   5    1.56    0.84
  10   1  -5    1.88    0.25
 -10   0   5   25.64    1.93
 -10   0   5   25.29    3.58
  10   0  -5   22.99    1.80
 -10   1   5    1.15    0.69
 -10   1   5    1.28    0.30
  10  -1  -5    1.42    0.23
 -10   2   5    0.21    0.50
 -10   2   5    0.38    0.17
 -10   3   5    8.28    1.70
 -10   3   5    6.69    0.82
  10  -3  -5    7.29    0.64
 -10   4   5    5.73    1.43
 -10   4   5    6.33    0.75
  10  -4  -5    5.37    0.54
 -10   5   5   41.11    4.13
 -10   5   5   48.39    3.47
  10  -5  -5   42.85    3.43
 -10   6   5    1.84    0.40
 -10   6   5    2.27    0.81
  10  -6  -5    0.71    0.27
 -10   7   5   11.53    1.93
  10  -7  -5   11.10    1.20
  10  -7  -5   14.19    1.19
 -10   8   5    1.20    0.34
  10  -8  -5    1.61    0.41
  10  -8  -5    2.44    0.47
 -10   9   5   46.58    4.56
 -10   9   5   58.88    4.22
  10  -9  -5   56.02    4.20
  10  -9  -5   51.87    4.16
 -10  10   5   17.43    1.89
 -10  10   5   15.06    1.50
  10 -10  -5   16.99    1.60
  10 -10  -5   16.38    1.53
 -10  11   5    1.14    0.35
 -10  11   5    1.36    0.55
 -10  11   5    0.87    0.30
  10 -11  -5    1.14    0.34
  10 -11  -5    1.45    0.39
 -10  12   5    8.13    1.17
 -10  12   5    9.52    0.98
 -10  12   5   11.63    1.28
  10 -12  -5   10.41    1.27
  10 -12  -5   10.27    1.62
 -10  13   5    5.77    0.92
 -10  13   5    5.00    0.87
 -10  14   5    3.90    0.72
 -10  15   5    1.71    0.52
  -9  -8   5    2.29    0.43
  -9  -8   5    2.27    0.40
  -9  -7   5    0.06    0.23
  -9  -7   5    0.07    0.10
  -9  -6   5    0.97    0.26
  -9  -6   5    1.50    0.89
  -9  -6   5    0.89    0.23
  -9  -5   5    4.56    0.48
  -9  -5   5    4.57    1.43
  -9  -4   5    0.98    0.25
  -9  -4   5    0.70    0.17
  -9  -3   5    3.69    0.37
  -9  -3   5    4.31    0.55
  -9  -3   5    3.05    1.10
  -9  -2   5    1.78    0.84
  -9  -2   5    1.04    0.27
   9   2  -5    1.32    0.21
  -9  -1   5    2.30    0.39
  -9  -1   5    2.07    0.86
   9   1  -5    1.96    0.24
  -9   0   5    0.09    0.13
  -9   0   5    1.01    0.62
   9   0  -5    0.66    0.12
  -9   1   5    5.62    0.62
  -9   1   5    4.75    1.23
   9  -1  -5    4.35    0.40
  -9   2   5    2.44    0.40
  -9   2   5    2.50    0.89
   9  -2  -5    2.17    0.27
  -9   3   5   36.30    2.79
  -9   3   5   34.87    3.50
   9  -3  -5   36.03    2.72
  -9   4   5    3.68    0.54
  -9   4   5    5.07    1.18
   9  -4  -5    3.10    0.53
  -9   5   5    9.13    0.92
   9  -5  -5   10.40    0.93
  -9   6   5    4.49    0.63
  -9   6   5    3.10    0.90
   9  -6  -5    3.96    0.55
   9  -6  -5    3.41    0.54
  -9   7   5    5.14    1.09
  -9   7   5    5.77    0.76
   9  -7  -5    5.41    0.73
   9  -7  -5    5.63    0.74
  -9   8   5   16.22    1.81
  -9   8   5   15.06    1.43
   9  -8  -5   16.54    1.45
   9  -8  -5   16.51    1.45
  -9   9   5   11.31    1.20
  -9   9   5   12.06    1.74
   9  -9  -5   14.76    1.27
   9  -9  -5   12.92    1.22
  -9  10   5   22.66    2.17
  -9  10   5   23.65    1.95
   9 -10  -5   22.99    1.95
   9 -10  -5   19.45    1.88
  -9  11   5   44.87    3.40
  -9  11   5   40.79    3.48
  -9  11   5   42.51    3.24
   9 -11  -5   42.65    3.40
   9 -11  -5   38.05    3.32
  -9  12   5    0.04    0.09
  -9  12   5    0.38    0.25
  -9  12   5    0.32    0.21
   9 -12  -5    0.20    0.16
   9 -12  -5    0.47    0.24
  -9  13   5    1.33    0.42
  -9  14   5    2.16    0.54
  -9  15   5    0.48    0.27
  -8  -9   5    0.29    0.15
  -8  -9   5    0.30    0.23
  -8  -8   5    0.92    0.26
  -8  -8   5    0.50    0.24
  -8  -7   5    5.85    0.70
  -8  -7   5    5.01    0.67
  -8  -7   5    4.48    1.38
  -8  -6   5    5.13    0.62
  -8  -6   5    5.16    0.67
  -8  -6   5    6.39    1.84
  -8  -5   5   15.13    1.24
  -8  -5   5   17.31    2.78
  -8  -4   5    0.63    0.16
  -8  -4   5    0.62    0.20
  -8  -4   5    0.52    0.43
  -8  -3   5    1.45    0.79
  -8  -3   5    3.39    0.32
  -8  -2   5    2.93    0.27
  -8  -2   5    3.46    1.09
  -8  -1   5    9.19    0.80
  -8  -1   5    6.23    1.45
  -8   0   5    3.20    0.96
  -8   0   5    2.88    0.43
  -8   1   5   11.21    0.96
  -8   1   5   14.62    2.13
   8  -1  -5   10.47    0.83
  -8   2   5    1.56    0.30
  -8   2   5    1.48    0.68
   8  -2  -5    1.51    0.20
  -8   3   5    3.01    0.84
  -8   3   5    2.86    0.42
   8  -3  -5    2.58    0.35
  -8   4   5   25.19    2.53
  -8   4   5   23.19    1.95
   8  -4  -5   24.57    1.90
   8  -4  -5   24.99    1.95
  -8   5   5    8.68    0.80
  -8   5   5    8.07    1.41
   8  -5  -5    6.50    0.74
   8  -5  -5    7.95    0.74
  -8   6   5    5.25    1.12
  -8   6   5    7.02    0.74
   8  -6  -5    6.69    0.71
   8  -6  -5    7.66    0.72
  -8   7   5    0.55    0.37
  -8   7   5    0.56    0.23
   8  -7  -5    1.16    0.31
   8  -7  -5    1.57    0.33
  -8   8   5   16.99    1.70
  -8   8   5   15.12    1.48
   8  -8  -5   16.64    1.41
   8  -8  -5   13.90    1.36
  -8   9   5    0.65    0.27
  -8   9   5    1.86    0.53
   8  -9  -5    1.26    0.36
   8  -9  -5    1.23    0.36
  -8  10   5    2.67    0.50
  -8  10   5    2.92    0.60
  -8  10   5    2.74    0.54
   8 -10  -5    2.20    0.51
   8 -10  -5    2.77    0.55
  -8  11   5   37.76    3.09
   8 -11  -5   38.11    3.13
  -8  12   5    1.37    0.39
   8 -12  -5    1.41    0.43
   8 -12  -5    1.51    0.43
  -8  13   5   -0.08    0.08
  -8  14   5    0.89    0.37
  -8  15   5    0.09    0.15
  -7 -11   5   10.59    1.40
  -7 -11   5   11.31    1.46
  -7 -10   5    0.17    0.12
  -7 -10   5    0.33    0.23
  -7  -9   5    4.38    0.66
  -7  -9   5    4.39    0.65
  -7  -9   5    4.10    1.34
  -7  -8   5    8.90    0.90
  -7  -8   5   12.23    2.23
  -7  -8   5    9.02    0.90
  -7  -7   5    0.10    0.11
  -7  -7   5    0.24    0.33
  -7  -7   5    0.09    0.13
  -7  -6   5    3.12    0.46
  -7  -6   5    3.64    1.20
  -7  -6   5    3.95    0.57
  -7  -5   5   12.84    2.26
  -7  -5   5   11.11    1.13
  -7  -5   5   12.32    1.01
  -7  -4   5   -0.03    0.08
  -7  -4   5   -0.02    0.22
  -7  -4   5    0.01    0.07
  -7  -3   5    0.82    0.20
  -7  -3   5    1.27    0.61
  -7  -2   5    1.95    0.76
  -7  -1   5    4.57    1.11
  -7   0   5    0.07    0.11
  -7   1   5   11.75    1.87
  -7   1   5   12.09    1.06
   7  -1  -5   12.62    0.93
   7  -1  -5   12.57    0.93
  -7   2   5    2.88    0.87
  -7   2   5    5.61    0.62
  -7   3   5   16.54    1.35
  -7   3   5   17.68    1.88
   7  -3  -5   15.14    1.33
   7  -3  -5   16.20    1.27
  -7   4   5   27.96    2.69
  -7   4   5   28.85    2.23
   7  -4  -5   27.35    2.21
   7  -4  -5   28.37    2.17
  -7   5   5   11.54    1.00
  -7   5   5   11.88    1.65
   7  -5  -5   11.59    0.96
   7  -5  -5    8.99    0.94
  -7   6   5   12.51    1.70
  -7   6   5   11.71    1.12
   7  -6  -5   12.53    1.11
   7  -6  -5   13.14    1.13
  -7   7   5    0.70    0.37
  -7   7   5    0.97    0.27
   7  -7  -5    0.27    0.16
   7  -7  -5    0.23    0.16
  -7   8   5    8.45    1.18
  -7   8   5    7.73    0.82
   7  -8  -5    7.88    0.83
   7  -8  -5    8.03    0.85
  -7   9   5    5.29    0.76
  -7   9   5    3.20    0.59
   7  -9  -5    5.80    0.71
   7  -9  -5    4.82    0.73
  -7  10   5   11.21    1.15
   7 -10  -5   11.70    1.16
   7 -10  -5   13.25    1.24
  -7  11   5    0.38    0.22
   7 -11  -5    0.50    0.29
   7 -11  -5    0.56    0.25
   7 -12  -5    2.02    0.51
   7 -12  -5    2.05    0.45
  -7  13   5    0.72    0.28
  -7  14   5    1.52    0.65
  -7  15   5    6.64    0.98
  -6 -12   5    2.05    0.50
  -6 -12   5    2.29    0.50
  -6 -11   5    0.38    0.20
  -6 -11   5    0.33    0.49
  -6 -11   5    0.04    0.18
  -6 -10   5   10.84    2.12
  -6 -10   5   10.78    1.03
  -6 -10   5    8.40    1.08
  -6  -9   5   24.62    2.15
  -6  -9   5   28.73    2.21
  -6  -9   5   25.69    3.86
  -6  -8   5    6.06    1.02
  -6  -8   5    7.13    0.84
  -6  -8   5    6.28    1.53
  -6  -7   5   18.60    1.48
  -6  -7   5   18.94    2.79
  -6  -7   5   15.13    1.39
  -6  -6   5   91.71    7.04
  -6  -6   5   75.79    5.89
  -6  -6   5   80.31    5.96
  -6  -5   5   14.17    1.17
  -6  -5   5   12.53    1.09
  -6  -5   5   16.01    2.49
  -6  -4   5    3.52    0.50
  -6  -4   5    3.99    0.39
  -6  -4   5    4.82    1.26
  -6  -3   5    0.26    0.08
  -6  -3   5    0.06    0.27
  -6  -2   5    2.58    2.32
  -6  -1   5    7.37    1.43
  -6   0   5    4.29    0.52
  -6   0   5    4.89    1.06
  -6   1   5   82.92    5.67
  -6   1   5   80.25    6.32
   6  -1  -5   71.52    5.53
  -6   2   5   32.15    2.28
  -6   2   5   27.09    2.74
   6  -2  -5   28.06    2.19
  -6   3   5    4.48    0.97
  -6   3   5    5.43    0.57
   6  -3  -5    5.74    0.52
   6  -3  -5    5.64    0.57
  -6   4   5   44.32    3.96
  -6   4   5   54.13    3.62
   6  -4  -5   42.98    3.56
   6  -4  -5   48.01    3.55
  -6   5   5    0.53    0.19
  -6   5   5    0.87    0.40
   6  -5  -5    0.85    0.21
   6  -5  -5    0.64    0.20
  -6   6   5   75.65    5.21
  -6   6   5   59.08    5.38
   6  -6  -5   72.31    5.20
  -6   7   5    4.73    0.78
  -6   7   5    4.82    0.66
   6  -7  -5    5.56    0.70
  -6   8   5   11.23    1.13
   6  -8  -5   12.92    1.15
   6  -8  -5   13.21    1.19
   6  -9  -5    0.21    0.18
   6  -9  -5    0.10    0.14
  -6  10   5    2.17    0.44
   6 -10  -5    2.30    0.44
   6 -10  -5    1.47    0.38
  -6  11   5   30.67    2.29
   6 -11  -5   24.06    2.20
   6 -11  -5   25.18    2.38
  -6  12   5    0.47    0.24
   6 -12  -5    0.48    0.21
   6 -12  -5    0.78    0.31
  -6  13   5    4.37    0.77
   6 -13  -5    4.18    0.69
  -6  14   5    0.55    0.28
  -6  15   5    0.85    0.33
  -5 -12   5    0.34    0.21
  -5 -12   5    0.59    0.50
  -5 -12   5    0.94    0.33
  -5 -11   5    1.84    0.44
  -5 -11   5    2.72    0.53
  -5 -11   5    3.45    1.27
  -5 -10   5   23.97    3.39
  -5 -10   5   27.85    2.29
  -5 -10   5   28.67    2.31
  -5  -9   5    9.73    0.92
  -5  -9   5    7.29    0.84
  -5  -9   5   11.68    1.99
  -5  -8   5    4.10    1.17
  -5  -8   5    4.23    0.59
  -5  -8   5    4.46    0.65
  -5  -7   5   56.55    4.43
  -5  -7   5   56.49    5.20
  -5  -7   5   60.74    4.38
  -5  -6   5   38.58    4.13
  -5  -6   5   47.56    3.44
  -5  -6   5   47.04    3.51
  -5  -5   5   10.53    1.77
  -5  -5   5    9.72    0.86
  -5  -5   5   11.04    0.95
  -5  -4   5   23.12    1.74
  -5  -4   5   21.41    2.44
  -5  -4   5   23.21    1.83
  -5  -3   5   15.27    2.09
  -5  -3   5   14.40    1.10
   5   3  -5   15.60    2.21
  -5  -2   5   37.71    3.26
   5   2  -5   29.85    3.08
  -5  -1   5    0.06    0.32
   5   1  -5    0.28    0.27
  -5   0   5    0.63    0.38
   5   0  -5    0.82    0.44
  -5   1   5    2.87    0.37
  -5   1   5    2.74    0.73
   5  -1  -5    2.48    0.24
   5  -1  -5    2.93    0.74
  -5   2   5   78.88    6.55
  -5   2   5   82.15    6.11
   5  -2  -5   87.18    6.05
   5  -2  -5   83.11    6.55
  -5   3   5    0.55    0.17
  -5   3   5    0.30    0.25
   5  -3  -5    0.77    0.37
   5  -3  -5    0.49    0.14
   5  -3  -5    0.58    0.19
  -5   4   5    3.68    0.48
  -5   4   5    3.74    0.75
  -5   4   5    3.39    0.46
   5  -4  -5    3.10    0.44
   5  -4  -5    4.38    0.51
  -5   5   5    8.85    0.86
  -5   5   5    9.64    0.88
  -5   5   5    9.35    1.05
   5  -5  -5    9.78    0.87
   5  -5  -5    9.13    0.85
  -5   6   5    4.04    0.66
  -5   6   5    3.74    0.54
   5  -6  -5    4.06    0.54
   5  -6  -5    4.87    0.62
  -5   7   5    9.90    0.86
  -5   7   5    7.39    0.77
   5  -7  -5    8.85    0.88
   5  -7  -5    9.68    0.86
  -5   8   5   13.39    1.19
   5  -8  -5   12.47    1.17
   5  -8  -5   13.10    1.23
  -5   9   5   10.79    1.06
   5  -9  -5   13.71    1.11
   5  -9  -5    9.25    1.08
  -5  10   5    0.55    0.26
   5 -10  -5    1.49    0.37
   5 -10  -5    1.61    0.42
  -5  11   5    2.23    0.47
   5 -11  -5    2.33    0.47
   5 -11  -5    2.84    0.60
  -5  12   5    0.60    0.25
  -5  13   5    0.49    0.24
   5 -13  -5    0.31    0.19
  -5  14   5    0.14    0.19
  -5  15   5    0.29    0.23
  -4 -13   5    0.06    0.39
  -4 -12   5    0.44    0.24
  -4 -12   5    0.75    0.51
  -4 -12   5    0.28    0.18
  -4 -11   5   11.98    1.67
  -4 -11   5    9.74    1.82
  -4 -10   5   17.55    1.51
  -4 -10   5   14.98    2.32
  -4 -10   5   15.74    1.46
  -4  -9   5    0.77    0.26
  -4  -9   5    0.81    0.26
  -4  -9   5    0.35    0.35
  -4  -8   5    3.30    0.52
  -4  -8   5    6.48    1.33
  -4  -8   5    3.58    0.57
  -4  -7   5    3.61    1.00
  -4  -7   5    2.90    0.51
  -4  -7   5    3.59    0.50
  -4  -6   5    0.76    0.53
  -4  -6   5    1.02    0.34
  -4  -6   5    0.44    0.17
   4   6  -5    0.70    0.48
  -4  -5   5   14.36    1.17
  -4  -5   5   14.19    1.23
  -4  -5   5   16.85    2.54
   4   5  -5   15.31    2.22
  -4  -4   5    0.44    0.11
  -4  -4   5    0.07    0.09
  -4  -4   5    0.90    0.49
   4   4  -5    0.03    0.22
  -4  -3   5   58.86    4.54
  -4  -3   5   52.11    3.74
   4   3  -5   43.55    4.34
  -4  -2   5   73.47    6.07
   4   2  -5   76.43    6.10
  -4  -1   5   50.05    4.39
   4   1  -5   55.26    4.46
  -4   0   5   33.53    2.98
  -4   0   5   37.19    2.44
   4   0  -5   29.09    2.42
   4   0  -5   35.96    3.03
  -4   1   5   42.20    3.08
  -4   1   5   42.35    3.14
  -4   1   5   42.23    3.56
   4  -1  -5   40.69    3.54
  -4   2   5    2.85    0.65
  -4   2   5    2.98    0.39
  -4   2   5    2.52    0.32
   4  -2  -5    2.79    0.64
   4  -2  -5    2.21    0.31
  -4   3   5   18.16    1.69
  -4   3   5   18.14    1.43
  -4   3   5   17.86    1.44
   4  -3  -5   17.68    1.42
   4  -3  -5   16.15    1.80
   4  -3  -5   18.69    1.44
  -4   4   5    0.02    0.11
  -4   4   5   -0.05    0.06
  -4   4   5   -0.11    0.12
   4  -4  -5    0.12    0.10
   4  -4  -5    0.35    0.24
   4  -4  -5    0.03    0.11
  -4   5   5  247.14   32.36
  -4   5   5  303.92   30.63
  -4   6   5   40.47    2.75
  -4   6   5   34.26    2.79
  -4   6   5   35.86    2.84
   4  -6  -5   34.07    2.78
   4  -6  -5   34.51    2.83
  -4   7   5    4.38    0.66
  -4   7   5    4.84    0.63
   4  -7  -5    4.06    0.64
  -4   8   5    2.52    0.48
  -4   8   5    3.38    0.58
   4  -8  -5    3.14    0.57
   4  -8  -5    3.79    0.57
  -4   9   5    1.44    0.34
  -4   9   5    1.26    0.38
   4  -9  -5    1.45    0.39
   4  -9  -5    1.27    0.33
  -4  10   5    3.55    0.60
   4 -10  -5    5.06    0.68
   4 -10  -5    4.39    0.75
  -4  11   5    0.23    0.19
   4 -11  -5    0.00    0.11
   4 -11  -5    0.15    0.24
  -4  12   5   -0.02    0.11
  -4  13   5   28.09    2.10
   4 -13  -5   19.58    1.97
  -4  14   5    1.82    0.46
  -4  15   5    1.26    0.38
  -3 -13   5    0.38    0.33
  -3 -13   5    0.52    0.24
  -3 -12   5    1.92    0.45
  -3 -12   5    3.04    0.95
  -3 -11   5    3.33    0.96
  -3 -11   5    3.46    0.61
  -3 -10   5   12.28    1.19
  -3 -10   5   11.73    1.16
  -3 -10   5   14.72    2.07
  -3  -9   5   16.67    2.22
  -3  -9   5   12.80    1.27
  -3  -9   5   14.31    1.27
   3   9  -5   13.73    2.18
  -3  -8   5   13.08    1.17
  -3  -8   5   12.70    1.20
  -3  -8   5   16.04    2.12
   3   8  -5   11.46    2.02
  -3  -7   5    2.56    0.40
  -3  -7   5    2.57    0.79
  -3  -7   5    2.25    0.44
   3   7  -5    1.75    0.72
  -3  -6   5   25.97    1.88
  -3  -6   5   24.33    2.22
  -3  -6   5   19.52    2.31
   3   6  -5   21.75    2.44
  -3  -5   5    0.80    0.46
  -3  -5   5    1.62    0.31
  -3  -5   5    1.57    0.27
   3   5  -5    1.39    0.58
  -3  -4   5   87.19    6.61
  -3  -4   5   91.70    7.17
   3   4  -5   93.65    7.26
  -3  -3   5    4.19    0.39
  -3  -3   5    7.62    1.24
   3   3  -5    5.41    1.06
  -3  -2   5   34.80    2.44
  -3  -2   5   33.85    2.98
   3   2  -5   28.34    2.94
  -3  -1   5   16.59    1.37
  -3  -1   5   18.06    1.82
   3   1  -5   16.54    1.83
   3   1  -5   20.78    1.38
  -3   0   5   21.93    2.18
  -3   0   5   25.61    1.81
   3   0  -5   23.92    2.26
   3   0  -5   23.69    1.83
  -3   1   5   66.50    5.22
  -3   1   5   64.26    4.88
   3  -1  -5   71.20    4.89
   3  -1  -5   64.89    5.28
  -3   2   5    8.14    0.81
  -3   2   5    9.36    0.79
  -3   2   5    8.22    0.96
   3  -2  -5    9.37    1.39
   3  -2  -5   10.03    0.79
  -3   3   5   27.61    2.00
  -3   3   5   24.26    1.99
  -3   3   5   29.09    2.17
   3  -3  -5   25.60    1.99
   3  -3  -5   25.17    2.22
   3  -3  -5   23.29    1.96
  -3   4   5    1.70    0.30
  -3   4   5    0.72    0.25
  -3   4   5    1.26    0.26
   3  -4  -5    1.58    0.43
   3  -4  -5    1.58    0.27
   3  -4  -5    0.89    0.24
   3  -5  -5  248.79   18.04
  -3   6   5    1.91    0.38
  -3   6   5    2.00    0.26
  -3   6   5    1.77    0.34
   3  -6  -5    1.86    0.36
   3  -6  -5    1.55    0.36
  -3   7   5    1.72    0.40
  -3   7   5    1.76    0.34
   3  -7  -5    1.71    0.43
   3  -7  -5    1.96    0.37
  -3   8   5   14.75    1.32
  -3   8   5   13.02    1.18
   3  -8  -5   12.87    1.17
   3  -8  -5   12.78    1.27
  -3   9   5    0.95    0.34
  -3   9   5    1.40    0.33
   3  -9  -5    0.52    0.27
   3  -9  -5    0.81    0.26
  -3  10   5    0.44    0.25
   3 -10  -5    0.58    0.22
   3 -10  -5    0.59    0.31
  -3  11   5    0.76    0.27
   3 -11  -5    0.40    0.21
   3 -11  -5    1.24    0.46
  -3  12   5    0.27    0.20
   3 -12  -5    0.29    0.17
  -3  13   5    0.60    0.27
   3 -13  -5    1.34    0.37
  -3  14   5    0.36    0.23
  -3  15   5    3.69    0.69
  -2 -14   5    0.93    0.47
  -2 -13   5    1.56    0.40
  -2 -13   5    2.24    0.72
  -2 -12   5    8.04    1.05
  -2 -12   5    7.40    1.00
  -2 -12   5    6.76    1.36
  -2 -11   5    0.95    0.51
  -2 -11   5    0.46    0.26
  -2 -10   5    3.14    0.55
  -2 -10   5    2.43    0.50
  -2 -10   5    2.36    0.77
   2  10  -5    3.27    1.00
  -2  -9   5    1.05    0.30
  -2  -9   5    1.69    0.38
  -2  -9   5    4.53    0.99
   2   9  -5    1.28    0.64
  -2  -8   5    4.29    0.95
  -2  -8   5    3.41    0.57
  -2  -8   5    4.70    0.61
   2   8  -5    3.66    1.02
  -2  -7   5   11.71    1.71
  -2  -7   5    8.24    0.89
  -2  -7   5    9.71    0.89
   2   7  -5   10.09    1.71
  -2  -6   5    6.13    1.11
  -2  -6   5    3.51    0.53
   2   6  -5    5.91    1.22
  -2  -5   5    0.45    0.17
  -2  -5   5    0.15    0.22
   2   5  -5    0.35    0.33
  -2  -4   5   20.81    2.09
  -2  -4   5   21.79    1.73
   2   4  -5   22.67    2.23
  -2  -3   5   10.32    1.42
   2   3  -5    9.72    1.45
  -2  -2   5   29.81    2.55
  -2  -2   5   27.60    2.13
   2   2  -5   30.52    2.65
  -2  -1   5  129.53   10.23
   2   1  -5  145.57   10.38
  -2   0   5    1.30    0.38
  -2   0   5    1.06    0.20
   2   0  -5    1.49    0.45
   2   0  -5    1.47    0.21
  -2   1   5    1.47    0.40
   2  -1  -5    1.38    0.49
   2  -1  -5    1.05    0.21
  -2   2   5   32.98    2.52
  -2   2   5   34.73    2.56
  -2   2   5   31.71    2.66
   2  -2  -5   35.05    2.80
   2  -2  -5   33.24    2.55
  -2   3   5   63.35    4.49
  -2   3   5   59.91    4.53
  -2   3   5   61.62    4.57
   2  -3  -5   58.55    4.68
   2  -3  -5   59.81    4.52
  -2   4   5   12.48    1.09
  -2   4   5   11.55    1.05
  -2   4   5   13.29    1.13
   2  -4  -5   12.19    1.20
   2  -4  -5   14.63    1.15
  -2   5   5  112.81    8.74
   2  -5  -5  124.32    8.79
   2  -5  -5  120.32    8.66
   2  -5  -5  118.31    8.75
  -2   6   5   20.13    1.56
  -2   6   5   18.88    1.65
   2  -6  -5   18.16    1.63
   2  -6  -5   17.96    1.58
   2  -6  -5   20.64    1.56
  -2   7   5    0.07    0.15
  -2   7   5   -0.08    0.07
   2  -7  -5   -0.09    0.10
   2  -7  -5    0.10    0.14
  -2   8   5    2.11    0.47
  -2   8   5    2.49    0.41
   2  -8  -5    1.94    0.37
   2  -8  -5    1.56    0.42
  -2   9   5   12.72    1.25
  -2   9   5   11.31    1.08
   2  -9  -5   10.62    1.07
   2  -9  -5   13.77    1.27
  -2  10   5    1.58    0.47
  -2  10   5    2.54    0.47
   2 -10  -5    3.49    0.53
   2 -10  -5    2.46    0.57
  -2  11   5    3.11    0.54
  -2  11   5    2.77    0.64
   2 -11  -5    3.20    0.52
  -2  12   5    0.19    0.17
   2 -12  -5    0.12    0.13
  -2  13   5    2.91    0.55
   2 -13  -5    2.99    0.54
  -2  14   5    2.36    0.50
  -2  15   5    6.26    0.98
  -2  16   5    2.47    0.55
  -1 -15   5    1.14    0.60
  -1 -14   5    1.07    0.47
  -1 -13   5   14.03    1.42
  -1 -13   5   15.13    1.99
  -1 -12   5   13.86    1.43
  -1 -12   5   15.24    1.72
  -1 -12   5   15.98    1.47
   1  12  -5   15.48    2.39
  -1 -11   5    2.03    0.44
  -1 -11   5    0.87    0.46
  -1 -11   5    0.95    0.31
   1  11  -5    2.19    0.80
  -1 -10   5    0.50    0.23
  -1 -10   5    0.20    0.17
  -1 -10   5    0.03    0.18
   1  10  -5    0.58    0.45
  -1  -9   5    3.39    0.84
  -1  -9   5    3.06    0.54
  -1  -9   5    2.44    0.48
   1   9  -5    4.34    1.07
  -1  -8   5    6.62    0.84
  -1  -8   5    6.74    1.36
   1   8  -5    7.55    1.46
  -1  -7   5   -0.06    0.07
  -1  -7   5    0.01    0.15
   1   7  -5    0.09    0.26
  -1  -6   5    0.16    0.11
  -1  -6   5    0.22    0.23
   1   6  -5    0.34    0.28
  -1  -5   5   25.92    1.98
  -1  -5   5   25.00    2.31
   1   5  -5   22.17    2.38
  -1  -4   5   48.36    3.56
  -1  -4   5   53.44    3.96
  -1  -4   5   41.26    3.50
   1   4  -5   53.27    4.10
  -1  -3   5    1.03    0.18
  -1  -3   5    0.56    0.29
   1   3  -5    1.82    0.54
  -1  -2   5    1.38    0.41
  -1  -2   5    1.89    0.26
   1   2  -5    2.06    0.28
   1   2  -5    1.68    0.50
  -1  -1   5    9.96    0.83
  -1  -1   5   10.59    1.07
   1   1  -5    9.51    1.11
   1   1  -5    9.87    0.82
  -1   0   5   70.37    5.36
   1   0  -5   73.75    5.16
   1   0  -5   65.85    5.43
  -1   1   5    0.00    0.10
  -1   1   5   -0.01    0.07
   1  -1  -5    0.20    0.20
   1  -1  -5    0.09    0.10
  -1   2   5   19.02    1.71
  -1   2   5   23.75    1.67
   1  -2  -5   21.60    1.72
   1  -3  -5  133.13    9.83
  -1   4   5   17.40    1.52
  -1   4   5   19.39    1.45
   1  -4  -5   19.03    1.59
   1  -4  -5   17.13    1.51
   1  -4  -5   17.33    1.42
  -1   5   5   18.17    1.58
  -1   5   5   17.93    1.46
   1  -5  -5   17.87    1.45
   1  -5  -5   17.19    1.56
   1  -5  -5   20.44    1.60
  -1   6   5    6.96    0.66
  -1   6   5    8.35    0.95
   1  -6  -5    8.03    0.93
   1  -6  -5    7.09    0.72
   1  -6  -5    5.45    0.62
  -1   7   5   13.56    1.21
  -1   7   5   14.11    1.36
   1  -7  -5   14.13    1.35
   1  -7  -5   15.28    1.25
  -1   8   5    9.20    1.17
  -1   8   5    9.24    0.86
   1  -8  -5    9.16    0.86
   1  -8  -5    8.58    1.13
  -1   9   5    4.45    0.79
  -1   9   5    3.75    0.57
   1  -9  -5    4.64    0.61
   1  -9  -5    4.33    0.75
  -1  10   5    0.42    0.28
  -1  10   5    0.14    0.14
   1 -10  -5    0.36    0.18
   1 -10  -5    0.78    0.54
  -1  11   5    8.21    0.89
   1 -11  -5    9.60    0.91
  -1  12   5    0.02    0.12
  -1  12   5    0.03    0.12
   1 -12  -5    0.21    0.14
  -1  13   5    2.05    0.44
   1 -13  -5    2.46    0.53
  -1  14   5    5.99    0.83
  -1  15   5   16.99    1.72
   0 -15   5    0.70    0.36
   0 -14   5    0.65    0.36
   0 -13   5    0.66    0.39
   0 -13   5    0.99    0.34
   0  13  -5    1.27    0.83
   0 -12   5    5.41    0.83
   0 -12   5    5.69    0.86
   0 -12   5    4.99    1.02
   0  12  -5    5.95    1.38
   0 -11   5    6.55    0.87
   0 -11   5    4.86    0.78
   0 -11   5    6.67    1.18
   0  11  -5    5.38    1.24
   0 -10   5    1.42    0.36
   0 -10   5    1.48    0.39
   0 -10   5    2.93    0.73
   0  10  -5    1.91    0.78
   0  -9   5    1.44    0.58
   0  -9   5    1.42    0.37
   0   9  -5    1.00    0.57
   0  -8   5   12.49    1.42
   0  -8   5   12.51    1.17
   0   8  -5   14.13    2.01
   0  -7   5    3.37    0.54
   0  -7   5    3.71    0.80
   0   7  -5    3.57    0.90
   0  -6   5    1.59    0.31
   0  -6   5    1.55    0.48
   0   6  -5    1.59    0.56
   0  -5   5    0.68    0.32
   0  -5   5    0.84    0.23
   0   5  -5    0.60    0.38
   0  -4   5   85.51    6.18
   0  -4   5   85.75    6.15
   0  -4   5   86.56    6.47
   0   4  -5   77.08    6.55
   0  -3   5    0.26    0.21
   0  -3   5    0.45    0.13
   0  -3   5    0.30    0.12
   0   3  -5    0.70    0.33
   0  -2   5   54.66    4.32
   0  -2   5   61.87    4.10
   0   2  -5   48.13    4.36
   0   2  -5   54.07    4.08
   0   0   5    0.30    0.13
   0   0   5    0.16    0.15
   0   0  -5    0.16    0.16
   0   0  -5    0.09    0.09
   0   1   5  278.39   28.32
   0  -1  -5  246.13   28.72
   0   2   5   21.71    1.58
   0   2   5   21.78    1.67
   0   2   5   19.58    1.70
   0  -2  -5   16.10    1.71
   0  -2  -5   21.81    1.67
   0   3   5    3.48    0.55
   0   3   5    4.03    0.41
   0   3   5    4.95    0.68
   0  -3  -5    5.06    0.72
   0  -3  -5    3.74    0.57
   0   4   5    7.57    0.85
   0   4   5    4.93    0.54
   0  -4  -5    7.04    0.72
   0  -4  -5    6.19    0.77
   0   5   5   25.49    2.14
   0   5   5   24.40    1.98
   0  -5  -5   28.19    2.16
   0  -5  -5   27.21    2.15
   0  -5  -5   24.53    1.97
   0   6   5   13.64    1.83
   0   6   5   10.06    0.92
   0  -6  -5   11.23    0.93
   0  -6  -5   10.60    1.08
   0   7   5    9.05    0.79
   0   7   5    9.66    1.13
   0  -7  -5    8.14    1.05
   0  -7  -5    7.85    0.86
   0  -7  -5    8.08    0.77
   0   8   5    0.57    0.29
   0   8   5    0.97    0.25
   0  -8  -5    1.28    0.27
   0  -8  -5    1.46    0.33
   0  -8  -5    0.63    0.44
   0   9   5   14.96    1.33
   0   9   5   16.27    1.56
   0  -9  -5   14.48    1.31
   0  -9  -5   17.83    1.58
   0  10   5    8.23    0.78
   0  10   5    7.81    1.15
   0 -10  -5    6.30    0.80
   0  11   5    9.45    1.26
   0  11   5    7.25    0.99
   0 -11  -5    7.13    0.77
   0  12   5    1.61    0.37
   0 -12  -5    1.18    0.30
   0  13   5    1.39    0.35
   0  14   5    3.23    0.63
   1 -15   5    0.10    0.21
  -1  15  -5    0.14    0.37
   1 -14   5    8.36    1.29
   1 -13   5    1.41    0.50
   1 -13   5    1.85    0.49
  -1  13  -5    1.19    0.65
   1 -12   5    3.41    0.65
   1 -12   5    4.51    0.90
   1 -12   5    4.24    0.73
  -1  12  -5    3.96    0.68
  -1  12  -5    3.53    1.01
   1 -11   5    1.67    0.38
   1 -11   5    0.71    0.34
   1 -11   5    0.80    0.30
  -1  11  -5    1.42    0.37
  -1  11  -5    0.53    0.49
   1 -10   5    0.76    0.40
   1 -10   5    0.63    0.24
  -1  10  -5    1.09    0.60
  -1  10  -5    0.29    0.18
   1  -9   5   20.33    1.73
  -1   9  -5   19.16    2.18
   1  -8   5    3.85    0.58
   1  -8   5    2.67    0.68
  -1   8  -5    3.03    0.87
  -1   8  -5    3.54    0.55
   1  -7   5   13.09    1.14
   1  -7   5   13.13    1.35
  -1   7  -5   10.02    1.61
   1  -6   5   18.67    1.80
   1  -6   5   18.36    1.59
  -1   6  -5   22.04    2.04
   1  -5   5   25.02    1.86
   1  -5   5   20.03    2.04
   1  -5   5   23.86    1.87
  -1   5  -5   23.86    2.24
   1  -4   5   14.69    1.20
   1  -4   5   14.71    1.21
   1  -4   5   14.27    1.41
  -1   4  -5   14.22    1.51
   1  -3   5    0.72    0.18
   1  -3   5    0.70    0.18
   1  -3   5    1.14    0.37
  -1   3  -5    0.70    0.32
  -1   3  -5    0.58    0.17
   1  -2   5   17.42    1.39
   1  -2   5   18.70    1.58
  -1   2  -5   16.33    1.36
  -1   2  -5   15.57    1.60
   1  -1   5    0.08    0.15
   1  -1   5   -0.08    0.09
  -1   1  -5   -0.11    0.07
  -1   1  -5   -0.04    0.07
   1   0   5    0.08    0.11
   1   0   5    0.08    0.14
  -1   0  -5    0.17    0.12
  -1   0  -5    0.20    0.17
   1   1   5   16.13    1.43
   1   1   5   15.88    1.21
  -1  -1  -5   14.27    1.30
  -1  -1  -5   15.60    1.45
   1   2   5   10.75    0.89
   1   2   5   11.77    1.03
   1   2   5   11.57    1.10
  -1  -2  -5   10.43    1.00
   1   3   5    0.67    0.17
   1   3   5    0.57    0.23
  -1  -3  -5    0.27    0.19
  -1  -3  -5    0.79    0.30
   1   4   5   66.09    5.15
   1   4   5   72.36    4.97
  -1  -4  -5   63.15    5.17
  -1  -4  -5   68.70    5.15
   1   5   5    0.03    0.13
   1   5   5    0.01    0.07
  -1  -5  -5    0.10    0.17
  -1  -5  -5    0.36    0.22
   1   6   5    3.86    0.70
   1   6   5    5.04    0.49
  -1  -6  -5    5.20    0.77
  -1  -6  -5    4.97    0.48
  -1  -6  -5    3.85    0.68
   1   7   5   85.14    5.92
   1   7   5   80.64    6.16
  -1  -7  -5   87.66    5.91
  -1  -7  -5   72.25    6.05
  -1  -7  -5   74.09    6.11
   1   8   5    3.97    0.78
   1   8   5    5.10    0.59
  -1  -8  -5    4.10    0.76
  -1  -8  -5    3.97    0.53
  -1  -8  -5    6.34    0.80
   1   9   5    0.99    0.35
   1   9   5    0.35    0.15
  -1  -9  -5    0.24    0.21
  -1  -9  -5    0.43    0.18
  -1  -9  -5    0.26    0.19
   1  10   5    1.88    0.37
   1  10   5    1.91    0.58
  -1 -10  -5    1.76    0.34
   1  11   5    1.79    0.64
   1  11   5    3.44    0.49
  -1 -11  -5    3.74    0.51
  -1 -12  -5    0.80    0.34
   2 -16   5    0.90    0.39
  -2  16  -5    1.11    0.63
   2 -15   5    5.92    1.01
  -2  15  -5    4.49    1.20
   2 -14   5    0.31    0.28
  -2  14  -5    0.08    0.17
   2 -13   5    1.23    0.44
   2 -13   5    0.29    0.21
  -2  13  -5    0.89    0.32
  -2  13  -5    0.83    0.50
   2 -12   5    0.81    0.31
   2 -12   5    0.61    0.33
  -2  12  -5    0.42    0.22
  -2  12  -5    0.74    0.51
   2 -11   5    5.13    0.78
   2 -11   5    4.82    0.91
  -2  11  -5    3.88    1.06
  -2  11  -5    4.28    0.70
   2 -10   5    3.56    0.79
   2 -10   5    3.97    0.63
  -2  10  -5    3.99    1.04
  -2  10  -5    3.73    0.62
   2  -9   5   57.24    4.51
   2  -9   5   57.35    4.73
  -2   9  -5   62.46    5.06
  -2   9  -5   59.74    4.70
   2  -8   5   52.44    4.21
   2  -8   5   53.63    4.45
  -2   8  -5   58.01    4.22
  -2   8  -5   57.56    4.72
   2  -7   5    2.54    0.44
   2  -7   5    3.14    0.65
  -2   7  -5    2.43    0.73
  -2   7  -5    1.77    0.36
   2  -6   5    0.92    0.35
   2  -6   5    0.96    0.25
   2  -6   5    1.01    0.26
  -2   6  -5    1.29    0.28
  -2   6  -5    1.59    0.55
   2  -5   5    0.90    0.33
   2  -5   5    1.22    0.26
   2  -5   5    1.04    0.25
  -2   5  -5    0.75    0.37
   2  -4   5    0.22    0.12
   2  -4   5    0.17    0.11
   2  -4   5    0.14    0.16
  -2   4  -5    0.13    0.21
   2  -3   5    3.09    0.41
   2  -3   5    3.39    0.62
   2  -3   5    3.09    0.44
  -2   3  -5    2.27    0.40
  -2   3  -5    3.89    0.75
   2  -2   5   10.87    1.10
   2  -2   5   11.11    0.87
   2  -2   5    9.90    0.92
  -2   2  -5    9.64    0.91
  -2   2  -5    9.88    1.12
   2  -1   5   17.96    1.54
   2  -1   5   20.86    1.73
  -2   1  -5   19.99    1.75
  -2   1  -5   17.17    1.51
   2   0   5    0.73    0.25
   2   0   5    0.65    0.26
  -2   0  -5    0.42    0.17
  -2   0  -5    0.66    0.29
   2   1   5   74.91    4.95
   2   1   5   57.85    4.74
  -2  -1  -5   63.61    4.90
  -2  -1  -5   69.48    5.09
   2   2   5   62.47    4.63
   2   2   5   56.41    4.42
  -2  -2  -5   60.70    4.60
  -2  -2  -5   66.31    4.77
   2   3   5    2.69    0.31
   2   3   5    3.33    0.56
  -2  -3  -5    1.73    0.47
  -2  -3  -5    1.93    0.42
   2   4   5    2.57    0.52
   2   4   5    3.12    0.31
  -2  -4  -5    3.19    0.64
  -2  -4  -5    2.74    0.52
   2   5   5    8.88    1.08
  -2  -5  -5    7.93    0.93
  -2  -5  -5    8.14    1.03
   2   6   5    1.26    0.22
   2   6   5    0.86    0.33
  -2  -6  -5    1.56    0.42
  -2  -6  -5    0.96    0.37
   2   7   5    0.83    0.34
   2   7   5    0.75    0.18
  -2  -7  -5    0.38    0.27
  -2  -7  -5    0.73    0.30
   2   8   5    2.81    0.38
   2   8   5    2.42    0.58
  -2  -8  -5    3.00    0.59
   2   9   5    0.50    0.17
  -2  -9  -5    0.80    0.42
  -2  -9  -5    0.38    0.22
   2  10   5    0.55    0.17
   2  10   5    0.29    0.19
  -2 -10  -5    0.45    0.25
  -2 -10  -5    0.50    0.35
   2  11   5    0.40    0.15
  -3  17  -5    0.87    0.62
   3 -16   5    0.45    0.31
  -3  16  -5    0.46    0.48
   3 -15   5    5.88    1.00
  -3  15  -5    5.11    1.29
  -3  15  -5    5.44    0.88
   3 -14   5   15.59    1.57
  -3  14  -5   11.39    1.63
  -3  14  -5   14.13    2.49
   3 -13   5    0.32    0.22
  -3  13  -5    0.41    0.38
  -3  13  -5   -0.04    0.13
   3 -12   5   -0.19    0.14
   3 -12   5    0.06    0.15
  -3  12  -5    0.28    0.21
  -3  12  -5   -0.11    0.16
   3 -11   5    6.84    1.08
   3 -11   5    4.99    0.79
  -3  11  -5    5.40    0.77
  -3  11  -5    5.75    1.30
   3 -10   5    7.17    0.92
   3 -10   5    5.69    1.00
  -3  10  -5    4.98    1.19
  -3  10  -5    7.10    0.88
   3  -9   5   13.98    1.50
   3  -9   5   13.16    1.32
  -3   9  -5   18.20    1.48
  -3   9  -5   15.03    1.74
   3  -8   5    6.96    1.08
   3  -8   5    8.07    0.92
  -3   8  -5    5.08    1.11
  -3   8  -5    7.02    0.73
   3  -7   5    8.72    0.88
   3  -7   5    9.13    0.89
  -3   7  -5   10.79    1.54
  -3   7  -5    8.99    0.87
   3  -6   5    6.04    0.67
   3  -6   5    6.29    0.68
   3  -6   5    7.47    1.11
  -3   6  -5    7.14    0.69
  -3   6  -5    7.89    1.21
   3  -5   5   28.45    2.20
   3  -5   5   27.77    2.19
   3  -5   5   27.20    2.42
  -3   5  -5   27.57    2.51
   3  -4   5    1.53    0.32
   3  -4   5    2.12    0.52
   3  -4   5    1.95    0.33
  -3   4  -5    1.81    0.36
  -3   4  -5    1.37    0.44
   3  -3   5    0.05    0.10
   3  -3   5    0.06    0.08
   3  -3   5    0.22    0.18
  -3   3  -5   -0.03    0.06
  -3   3  -5    0.28    0.22
   3  -2   5  125.42    9.31
   3  -2   5  130.27    9.54
  -3   2  -5  130.64    9.31
  -3   2  -5  122.51    9.55
   3  -1   5   10.28    0.91
   3  -1   5    9.31    0.75
   3  -1   5    8.72    1.01
  -3   1  -5    7.12    0.81
  -3   1  -5   10.30    1.07
   3   0   5   10.86    0.84
   3   0   5    9.96    0.99
  -3   0  -5    8.59    1.26
  -3   0  -5   11.27    1.07
   3   1   5   25.63    2.18
  -3  -1  -5   27.31    2.18
  -3  -1  -5   27.44    2.35
   3   2   5    2.87    0.27
   3   2   5    3.43    0.56
  -3  -2  -5    3.03    0.51
  -3  -2  -5    2.46    0.59
   3   3   5    5.89    0.49
  -3  -3  -5    8.10    1.09
  -3  -3  -5    5.67    0.80
   3   4   5   11.64    0.87
   3   4   5   10.38    1.12
  -3  -4  -5   11.13    1.13
  -3  -4  -5   10.59    1.19
   3   5   5   22.92    1.67
   3   5   5   19.85    1.95
  -3  -5  -5   26.22    2.11
  -3  -5  -5   20.45    1.95
   3   6   5    1.89    0.49
   3   6   5    1.83    0.23
  -3  -6  -5    1.87    0.50
  -3  -6  -5    1.92    0.50
   3   7   5   -0.10    0.10
   3   7   5   -0.05    0.05
  -3  -7  -5    0.04    0.24
  -3  -7  -5    0.26    0.24
   3   8   5    0.24    0.23
  -3  -8  -5    0.06    0.14
   3   9   5    0.35    0.27
  -3  -9  -5    0.19    0.19
  -3 -10  -5    7.12    1.34
  -3 -10  -5    8.37    1.13
  -4  17  -5    6.77    1.51
   4 -16   5    2.16    0.61
  -4  16  -5    0.53    0.45
   4 -15   5    1.03    0.44
  -4  15  -5    0.56    0.30
  -4  15  -5    1.28    0.63
   4 -14   5    7.98    1.25
  -4  14  -5    7.13    1.13
  -4  14  -5    5.68    1.38
   4 -13   5    0.23    0.23
  -4  13  -5    0.21    0.36
  -4  13  -5   -0.01    0.11
   4 -12   5    3.18    0.77
   4 -12   5    2.94    0.59
  -4  12  -5    2.99    0.60
  -4  12  -5    2.61    0.90
   4 -11   5    0.77    0.40
   4 -11   5    0.16    0.17
  -4  11  -5    0.35    0.44
  -4  11  -5    0.17    0.19
   4 -10   5   97.00    7.69
   4 -10   5  106.29    7.94
  -4  10  -5  104.76    7.69
  -4  10  -5  104.78    8.22
   4  -9   5    9.76    0.99
   4  -9   5   11.74    1.23
  -4   9  -5   11.16    1.67
  -4   9  -5    8.58    0.95
   4  -8   5    5.17    0.69
   4  -8   5    4.76    0.89
   4  -8   5    3.51    0.59
  -4   8  -5    4.36    0.63
  -4   8  -5    4.99    1.05
   4  -7   5    8.81    0.85
   4  -7   5   10.28    1.37
   4  -7   5    7.10    0.82
  -4   7  -5    8.63    0.83
  -4   7  -5    9.46    1.37
   4  -6   5    2.80    0.48
   4  -6   5    2.43    0.42
   4  -6   5    2.62    0.62
  -4   6  -5    2.12    0.61
  -4   6  -5    2.66    0.43
   4  -5   5    2.21    0.57
   4  -5   5    1.56    0.31
   4  -5   5    1.58    0.34
  -4   5  -5    1.41    0.48
   4  -4   5    0.38    0.14
   4  -4   5    0.28    0.15
   4  -4   5    1.18    0.43
  -4   4  -5    0.56    0.21
  -4   4  -5    0.45    0.27
   4  -3   5    3.54    0.74
   4  -3   5    3.39    0.55
   4  -3   5    3.70    0.47
  -4   3  -5    3.79    0.57
  -4   3  -5    5.48    0.93
   4  -2   5   43.81    3.08
   4  -2   5   43.12    3.22
  -4   2  -5   41.57    3.20
  -4   2  -5   34.72    3.38
   4  -1   5   27.76    2.21
   4  -1   5   26.50    2.02
  -4   1  -5   27.59    2.41
  -4   1  -5   26.07    2.16
   4   0   5   41.59    3.24
   4   0   5   40.68    3.01
  -4   0  -5   41.31    3.21
   4   1   5    8.17    1.02
  -4  -1  -5    7.61    0.84
  -4  -1  -5    8.67    1.24
   4   2   5   12.21    1.23
  -4  -2  -5   15.53    1.45
  -4  -2  -5   11.46    1.19
   4   3   5    1.92    0.44
  -4  -3  -5    2.37    0.50
  -4  -3  -5    2.25    0.58
   4   4   5    0.98    0.34
  -4  -4  -5    2.06    0.47
  -4  -4  -5    2.38    0.63
   4   5   5   -0.25    0.09
  -4  -5  -5    0.00    0.19
  -4  -5  -5   -0.33    0.08
   4   6   5    2.54    0.61
  -4  -6  -5    3.42    0.73
  -4  -6  -5    3.75    0.71
   4   7   5    3.34    0.68
  -4  -7  -5    3.89    0.80
   4   8   5    0.04    0.18
  -4  -8  -5    0.21    0.21
  -4  -9  -5    1.04    0.65
  -4  -9  -5    1.08    0.43
  -4 -10  -5    1.92    0.83
  -5  17  -5    0.23    0.43
   5 -16   5    0.69    0.43
  -5  16  -5    1.20    0.65
   5 -15   5    2.53    0.68
  -5  15  -5    2.98    0.66
  -5  15  -5    3.98    1.17
   5 -14   5    0.02    0.19
  -5  14  -5    0.17    0.32
  -5  14  -5   -0.02    0.15
   5 -13   5    8.33    1.30
  -5  13  -5    9.45    1.73
  -5  13  -5    8.16    1.07
   5 -12   5   12.03    1.42
   5 -12   5   13.21    1.30
  -5  12  -5   13.62    2.03
  -5  12  -5   12.67    1.27
   5 -11   5   16.27    1.97
   5 -11   5   16.43    1.64
  -5  11  -5   13.51    1.38
   5 -10   5   40.91    3.27
   5 -10   5   39.76    3.47
  -5  10  -5   41.77    3.74
  -5  10  -5   41.10    3.25
   5  -9   5    3.96    0.64
   5  -9   5    3.51    0.58
   5  -9   5    3.87    0.81
  -5   9  -5    4.91    1.04
  -5   9  -5    3.24    0.54
   5  -8   5    2.98    0.51
   5  -8   5    2.49    0.63
  -5   8  -5    3.13    0.77
  -5   8  -5    2.21    0.43
   5  -7   5    0.43    0.32
   5  -7   5    0.32    0.17
   5  -7   5    0.16    0.14
  -5   7  -5    0.02    0.15
  -5   7  -5    0.14    0.14
   5  -6   5   48.97    3.97
   5  -6   5   44.97    3.68
   5  -6   5   46.15    3.64
  -5   6  -5   49.38    4.05
  -5   6  -5   50.69    3.65
   5  -5   5    1.36    0.34
   5  -5   5    1.36    0.49
   5  -5   5    1.68    0.32
  -5   5  -5    1.04    0.43
   5  -4   5    6.29    0.62
   5  -4   5    7.25    0.73
  -5   4  -5    5.42    0.78
  -5   4  -5    8.33    1.27
   5  -3   5    7.02    0.65
   5  -3   5    7.18    0.77
  -5   3  -5    7.78    1.16
  -5   3  -5    7.05    0.76
   5  -2   5    7.68    0.81
   5  -2   5    6.74    0.63
  -5   2  -5    9.91    1.32
  -5   2  -5    7.57    0.78
   5  -1   5    9.89    0.83
   5  -1   5   10.89    1.06
  -5   1  -5   11.58    1.54
  -5   1  -5   11.34    1.04
  -5   0  -5    2.75    0.70
  -5   0  -5    2.13    0.45
   5   1   5    1.61    0.43
  -5  -1  -5    2.11    0.62
  -5  -1  -5    2.59    0.50
   5   2   5    4.99    0.84
  -5  -2  -5    8.91    1.01
  -5  -2  -5    8.09    1.22
   5   3   5    9.28    1.23
  -5  -3  -5   13.77    2.05
  -5  -3  -5   11.03    1.13
   5   4   5   27.09    2.27
  -5  -4  -5   27.15    2.51
  -5  -4  -5   23.20    2.19
   5   5   5    5.39    0.89
  -5  -5  -5    7.05    1.10
  -5  -5  -5    7.62    1.21
   5   6   5    2.58    0.61
  -5  -6  -5    1.87    0.58
   5   7   5    1.84    0.55
  -5  -7  -5    2.63    0.69
  -5  -8  -5    0.45    0.34
  -5  -8  -5    0.23    0.39
  -5  -9  -5    1.54    0.51
  -6  18  -5    0.79    0.66
  -6  17  -5    8.17    1.72
  -6  16  -5    3.31    1.18
   6 -15   5    4.48    0.96
  -6  15  -5    4.35    1.22
  -6  15  -5    3.92    0.76
   6 -14   5    0.11    0.30
  -6  14  -5    0.28    0.20
  -6  14  -5    0.66    0.49
   6 -13   5    0.29    0.27
  -6  13  -5    0.57    0.29
  -6  13  -5    0.41    0.41
   6 -12   5    7.31    1.22
   6 -12   5    8.95    1.12
  -6  12  -5    9.10    1.62
  -6  12  -5    6.76    0.97
   6 -11   5    0.26    0.20
   6 -11   5   -0.19    0.15
  -6  11  -5    0.97    0.32
  -6  11  -5    0.34    0.34
   6 -10   5    0.23    0.33
   6 -10   5   -0.03    0.12
   6 -10   5    0.05    0.12
  -6  10  -5   -0.06    0.20
  -6  10  -5    0.11    0.14
   6  -9   5    0.84    0.40
   6  -9   5    1.23    0.36
   6  -9   5    1.12    0.33
  -6   9  -5    0.66    0.24
  -6   9  -5    0.38    0.34
   6  -8   5    3.56    0.55
   6  -8   5    2.68    0.69
   6  -8   5    2.51    0.49
  -6   8  -5    1.97    0.68
  -6   8  -5    2.43    0.45
   6  -7   5    2.43    0.69
   6  -7   5    3.06    0.53
   6  -7   5    3.86    0.56
  -6   7  -5    3.33    0.50
   6  -6   5   10.40    1.00
   6  -6   5   10.13    1.05
  -6   6  -5    8.74    0.88
   6  -5   5    0.06    0.09
   6  -4   5    0.70    0.20
  -6   4  -5    0.95    0.31
   6  -3   5    4.52    0.51
  -6   3  -5    3.78    0.65
   6  -2   5   21.50    1.87
   6  -2   5   23.45    1.66
  -6   2  -5   18.34    1.80
  -6   2  -5   21.73    2.14
   6  -1   5    2.47    0.49
  -6   1  -5    2.64    0.49
  -6   1  -5    2.59    0.68
   6   0   5    4.63    0.75
  -6   0  -5    4.84    0.72
  -6   0  -5    4.01    0.90
   6   1   5    5.28    0.84
  -6  -1  -5    5.27    0.77
  -6  -1  -5    5.99    1.11
   6   2   5    7.90    1.07
  -6  -2  -5    7.97    1.32
   6   3   5    8.28    1.08
  -6  -3  -5    6.96    1.02
  -6  -3  -5    8.52    1.32
   6   4   5    3.53    0.71
  -6  -4  -5    3.58    0.84
   6   5   5    1.30    0.50
  -6  -5  -5    0.68    0.40
   6   6   5    0.06    0.11
  -6  -6  -5    0.18    0.30
  -6  -7  -5    2.29    0.68
  -6  -8  -5    0.52    0.34
  -7  18  -5    0.22    0.52
  -7  17  -5    0.24    0.41
  -7  16  -5    2.33    0.92
  -7  15  -5    2.49    0.90
  -7  15  -5    1.60    0.49
  -7  14  -5    4.40    1.22
  -7  14  -5    4.09    0.74
   7 -13   5    0.44    0.27
  -7  13  -5    1.13    0.53
  -7  13  -5    1.32    0.41
   7 -12   5    0.77    0.35
   7 -12   5    0.46    0.23
  -7  12  -5    0.43    0.27
  -7  12  -5    0.68    0.41
   7 -11   5    2.23    0.50
   7 -11   5    1.97    0.48
  -7  11  -5    2.13    0.78
  -7  11  -5    1.87    0.43
   7 -10   5    0.82    0.29
   7 -10   5    0.94    0.33
  -7  10  -5    1.16    0.33
  -7  10  -5    0.70    0.46
   7  -9   5   23.29    1.85
   7  -9   5   17.89    1.82
  -7   9  -5   21.23    2.22
  -7   9  -5   22.47    1.83
   7  -8   5    6.90    0.86
   7  -8   5    7.94    0.96
  -7   8  -5    6.10    0.79
  -7   8  -5    6.27    1.18
   7  -7   5   10.13    0.96
   7  -7   5   10.28    1.03
  -7   7  -5    9.50    0.93
  -7   7  -5    9.88    1.55
   7  -6   5    3.60    0.64
  -7   6  -5    5.36    0.64
  -7   6  -5    5.27    1.01
   7  -5   5    6.76    0.87
   7  -5   5    5.23    0.67
  -7   5  -5    6.78    1.21
   7  -4   5    1.36    0.37
   7  -4   5    1.74    0.29
  -7   4  -5    0.78    0.29
  -7   4  -5    1.55    0.54
   7  -3   5   88.09    6.45
   7  -3   5   85.69    6.67
  -7   3  -5   90.37    6.67
  -7   3  -5   90.20    7.04
   7  -2   5    5.07    0.81
   7  -2   5    5.45    0.48
  -7   2  -5    5.71    1.10
  -7   2  -5    5.39    0.78
   7  -1   5    0.16    0.22
  -7   1  -5   -0.06    0.09
  -7   1  -5    0.08    0.24
   7   0   5   36.45    3.08
  -7   0  -5   39.75    3.50
  -7   0  -5   37.41    3.38
   7   1   5   22.90    1.96
  -7  -1  -5   21.46    2.21
  -7  -1  -5   19.96    1.88
   7   2   5    1.25    0.39
  -7  -2  -5    1.08    0.40
  -7  -2  -5    0.80    0.45
   7   3   5    0.70    0.31
  -7  -3  -5    0.04    0.28
   7   4   5    0.33    0.37
  -7  -4  -5    0.30    0.30
   7   5   5    0.38    0.21
  -7  -5  -5   -0.06    0.16
  -7  -6  -5    0.22    0.33
  -7  -7  -5    1.01    0.49
  -7  -8  -5    0.23    0.42
  -8  18  -5    0.91    0.66
  -8  17  -5    4.54    1.30
  -8  16  -5    0.01    0.27
  -8  15  -5    0.07    0.27
   8 -14   5    8.96    1.22
  -8  14  -5    8.60    1.17
  -8  14  -5    6.64    1.48
   8 -13   5   -0.32    0.16
  -8  13  -5    0.36    0.41
  -8  13  -5    0.11    0.17
   8 -12   5    1.88    0.52
   8 -12   5    1.43    0.43
  -8  12  -5    3.29    0.62
  -8  12  -5    2.50    0.83
   8 -11   5   17.77    1.72
   8 -11   5   18.58    1.70
  -8  11  -5   17.68    2.42
  -8  11  -5   19.39    1.69
   8 -10   5    6.88    0.95
   8 -10   5    8.30    1.07
  -8  10  -5    7.31    0.94
  -8  10  -5    6.07    1.25
   8  -9   5    1.15    0.34
   8  -9   5    1.53    0.43
  -8   9  -5    2.45    0.77
  -8   9  -5    0.75    0.26
   8  -8   5    6.39    0.89
   8  -8   5    8.10    0.80
  -8   8  -5    6.33    1.21
   8  -7   5    0.39    0.23
   8  -7   5    0.30    0.19
  -8   7  -5    0.03    0.10
  -8   7  -5    0.40    0.31
   8  -6   5   16.02    1.49
  -8   6  -5   15.78    1.81
   8  -5   5   40.12    3.11
   8  -5   5   40.83    3.29
  -8   5  -5   41.94    3.66
   8  -4   5    0.16    0.10
   8  -4   5    0.20    0.22
  -8   4  -5    0.28    0.28
  -8   4  -5   -0.06    0.11
   8  -3   5    3.46    0.64
   8  -3   5    3.29    0.39
  -8   3  -5    2.77    0.75
  -8   3  -5    3.08    0.66
   8  -2   5    1.34    0.40
  -8   2  -5    2.80    0.82
  -8   2  -5    1.71    0.47
   8  -1   5    2.05    0.52
  -8   1  -5    0.95    0.35
  -8   1  -5    1.61    0.62
   8   0   5   98.09    8.23
  -8   0  -5  118.97    8.28
  -8   0  -5  112.65    8.67
   8   1   5    0.97    0.41
  -8  -1  -5    1.12    0.53
   8   2   5   12.47    1.37
  -8  -2  -5   14.92    2.01
   8   3   5    2.64    0.64
  -8  -3  -5    3.09    0.86
   8   4   5    0.25    0.22
  -8  -4  -5   -0.13    0.18
  -8  -5  -5    1.79    1.03
  -8  -6  -5    4.05    1.01
  -8  -7  -5    0.03    0.25
  -9  17  -5    2.59    1.00
  -9  16  -5    2.15    0.94
  -9  15  -5    3.08    1.04
   9 -14   5    0.82    0.35
  -9  14  -5    0.97    0.35
  -9  14  -5    0.71    0.44
   9 -13   5    1.64    0.49
  -9  13  -5    0.66    0.45
  -9  12  -5    7.30    1.00
  -9  12  -5    7.28    1.44
   9 -11   5    1.26    0.40
   9 -11   5    1.61    0.41
  -9  11  -5    0.99    0.34
  -9  11  -5    1.19    0.61
   9 -10   5    1.62    0.42
   9 -10   5    1.43    0.41
  -9  10  -5    0.73    0.28
  -9  10  -5    1.64    0.58
   9  -9   5    2.76    0.59
   9  -9   5    3.17    0.56
  -9   9  -5    3.31    0.95
  -9   9  -5    2.75    0.53
   9  -8   5   22.49    2.11
   9  -8   5   24.70    2.05
  -9   8  -5   25.33    2.56
  -9   8  -5   25.89    2.13
   9  -7   5    7.15    0.93
   9  -7   5    5.44    0.71
  -9   7  -5    4.04    0.97
  -9   7  -5    5.17    0.67
   9  -6   5    4.86    0.79
  -9   6  -5    5.49    1.18
   9  -5   5    3.86    0.50
   9  -5   5    3.63    0.66
  -9   5  -5    3.01    0.84
   9  -4   5    0.66    0.19
   9  -4   5    1.13    0.40
  -9   4  -5    0.57    0.26
  -9   4  -5    0.99    0.54
   9  -3   5   22.85    2.04
   9  -3   5   21.80    1.69
  -9   3  -5   24.15    2.04
  -9   3  -5   22.66    2.39
   9  -2   5    2.22    0.54
  -9   2  -5    1.97    0.73
  -9   2  -5    2.24    0.53
   9  -1   5    2.67    0.60
  -9   1  -5    1.44    0.61
   9   0   5    0.15    0.24
  -9   0  -5   -0.02    0.21
   9   1   5   12.13    1.57
  -9  -1  -5   11.06    2.23
   9   2   5    0.24    0.20
  -9  -2  -5    0.59    0.41
  -9  -3  -5    7.34    1.49
  -9  -4  -5    0.33    0.31
 -10  18  -5    2.30    1.04
 -10  17  -5    2.75    1.09
 -10  16  -5    0.46    0.48
 -10  15  -5    9.76    2.25
 -10  14  -5    0.86    0.34
 -10  14  -5    0.69    0.57
  10 -13   5   -0.16    0.12
 -10  13  -5    0.34    0.21
 -10  13  -5    0.20    0.23
  10 -12   5    4.05    0.76
 -10  12  -5    2.54    0.88
 -10  12  -5    4.08    0.71
  10 -11   5    3.35    0.63
  10 -11   5    4.36    0.78
 -10  11  -5    3.70    0.66
 -10  11  -5    3.69    1.06
  10 -10   5    1.01    0.38
 -10  10  -5    0.66    0.39
 -10  10  -5    0.88    0.29
  10  -9   5    0.09    0.19
  10  -9   5    0.18    0.14
 -10   9  -5   -0.11    0.08
 -10   9  -5    0.21    0.26
  10  -8   5    0.15    0.14
  10  -8   5    0.39    0.26
 -10   8  -5    0.03    0.12
 -10   8  -5    0.18    0.28
  10  -7   5    4.21    0.59
  10  -7   5    4.41    0.76
 -10   7  -5    3.58    0.99
  10  -6   5    0.03    0.20
 -10   6  -5   -0.15    0.12
  10  -5   5    7.00    0.68
  10  -5   5    7.30    1.04
 -10   5  -5    7.52    1.50
  10  -4   5    2.38    0.31
  10  -4   5    2.24    0.54
 -10   4  -5    3.10    0.87
  10  -3   5    1.02    0.38
  10  -2   5    4.14    0.82
 -10   2  -5    6.71    1.38
  10  -1   5    2.74    0.65
 -10   1  -5    3.28    0.96
  10   0   5    0.44    0.26
 -10   0  -5    0.48    0.34
  10   1   5    0.38    0.27
 -10  -1  -5    0.07    0.25
 -11  16  -5    3.17    1.16
 -11  15  -5    5.16    1.25
 -11  14  -5    1.73    0.58
 -11  14  -5    2.93    1.02
 -11  13  -5    0.14    0.33
 -11  13  -5   -0.01    0.12
  11 -12   5    4.02    0.80
 -11  12  -5    5.73    1.34
 -11  12  -5    5.45    0.83
  11 -11   5    2.19    0.48
  11 -11   5    4.33    0.78
 -11  11  -5    2.25    0.82
 -11  11  -5    1.33    0.40
  11 -10   5    4.64    0.82
  11 -10   5    3.85    0.64
 -11  10  -5    2.02    0.76
 -11  10  -5    4.03    0.64
  11  -9   5    0.57    0.34
  11  -9   5    0.46    0.21
 -11   9  -5    1.25    0.67
 -11   9  -5    0.65    0.24
  11  -8   5   -0.12    0.20
  11  -8   5    0.47    0.21
 -11   8  -5    0.14    0.28
  11  -7   5    1.00    0.43
  11  -7   5    2.08    0.38
 -11   7  -5    2.55    0.86
  11  -6   5    4.15    0.93
  11  -6   5    6.42    0.64
 -11   6  -5    6.51    1.32
  11  -5   5   -0.18    0.12
  11  -5   5    0.21    0.11
 -11   5  -5    0.46    0.43
  11  -4   5    2.43    0.62
 -11   4  -5    3.51    1.03
  11  -3   5    0.60    0.37
 -11   3  -5    1.17    0.64
  11  -2   5    0.08    0.21
  11  -1   5    7.30    1.10
 -12  13  -5    0.42    0.26
 -12  12  -5    4.73    1.15
 -12  11  -5    0.89    0.33
  12 -10   5    0.15    0.43
  12 -10   5    0.04    0.11
 -12  10  -5    0.26    0.39
 -12  10  -5    0.15    0.14
  12  -9   5    0.62    0.33
  12  -9   5    1.00    0.30
  12  -8   5    1.75    0.40
  12  -8   5    1.00    0.42
  12  -7   5   19.12    1.85
  12  -7   5   18.84    1.59
  12  -6   5    3.14    0.42
  12  -6   5    2.17    0.58
  12  -5   5    6.82    1.07
  12  -4   5    1.08    0.49
 -13  13  -5    6.48    0.95
 -13  12  -5    0.18    0.16
 -13  11  -5    5.62    0.82
  13 -10   5    1.80    0.44
  13  -9   5    0.31    0.16
  13  -8   5    0.23    0.12
  13  -7   5    9.31    0.88
 -14  12  -5   12.45    1.29
 -19   8   6    0.11    0.18
  19 -10  -6    0.32    0.29
  19 -11  -6    3.65    0.68
  19 -12  -6    0.57    0.52
 -18   5   6    0.13    0.15
 -18   6   6    0.08    0.14
 -18   7   6    0.28    0.18
  18  -7  -6    0.07    0.18
 -18   8   6    3.18    0.60
  18  -8  -6    2.88    0.55
 -18   9   6    3.21    0.64
  18  -9  -6    1.90    0.47
  18 -10  -6    3.14    0.60
  18 -12  -6    5.25    0.81
 -17   3   6    1.10    0.30
 -17   4   6    5.30    0.74
  17  -4  -6    4.81    0.60
 -17   5   6    2.62    0.50
  17  -5  -6    2.53    0.42
 -17   6   6    2.59    0.54
  17  -6  -6    3.69    0.56
 -17   7   6    5.20    0.80
  17  -7  -6    5.12    0.71
 -17   8   6    2.00    0.55
  17  -8  -6    2.43    0.49
 -17   9   6    0.59    0.30
  17  -9  -6    0.20    0.20
 -17  10   6    4.29    0.76
  17 -10  -6    3.38    0.61
  17 -10  -6    4.45    0.74
  17 -11  -6    0.15    0.18
 -17  12   6    0.88    0.45
  17 -12  -6    0.92    0.35
 -17  13   6    0.78    0.54
  17 -13  -6    0.58    0.31
 -17  14   6    0.58    0.40
 -17  15   6    0.44    0.37
 -16   1   6    0.09    0.10
 -16   2   6    1.51    0.36
  16  -2  -6    2.14    0.29
 -16   3   6    1.04    0.29
  16  -3  -6    1.15    0.23
 -16   4   6    3.27    0.53
  16  -4  -6    2.35    0.40
 -16   5   6    3.07    0.57
  16  -5  -6    2.25    0.41
 -16   6   6    0.28    0.21
  16  -6  -6    0.22    0.16
 -16   7   6   10.02    1.22
 -16   8   6    2.29    0.52
  16  -8  -6    1.93    0.41
 -16   9   6    0.09    0.14
  16  -9  -6    0.22    0.18
 -16  10   6    1.53    0.45
  16 -10  -6    1.72    0.44
  16 -10  -6    2.35    0.53
 -16  11   6    1.35    0.45
  16 -11  -6    1.24    0.43
  16 -11  -6    2.02    0.49
 -16  12   6    0.90    0.54
  16 -12  -6    0.18    0.15
 -16  13   6    7.49    1.37
 -16  14   6    0.31    0.27
 -16  15   6    2.01    0.66
 -15  -1   6    1.69    0.33
 -15   0   6    1.75    0.36
 -15   1   6    0.56    0.22
 -15   2   6    8.89    0.92
  15  -2  -6    9.76    0.81
 -15   3   6    0.47    0.21
  15  -3  -6    0.86    0.22
 -15   4   6    0.31    0.18
  15  -4  -6    0.35    0.16
 -15   5   6    7.50    0.97
  15  -5  -6    8.07    0.77
 -15   6   6    0.25    0.17
  15  -6  -6    0.08    0.14
 -15   7   6    0.21    0.20
  15  -7  -6    0.38    0.19
 -15   8   6    5.88    0.85
  15  -8  -6    5.35    0.73
  15  -8  -6    5.02    0.78
 -15   9   6    7.72    1.07
  15  -9  -6    7.74    0.98
  15  -9  -6    8.63    1.05
 -15  10   6    3.59    1.02
 -15  10   6    3.81    1.80
  15 -10  -6    3.12    0.70
  15 -10  -6    3.38    0.61
 -15  11   6    2.60    1.16
 -15  11   6    3.32    0.67
  15 -11  -6    3.62    0.66
 -15  12   6    1.69    0.93
 -15  12   6    2.53    0.74
 -15  12   6    2.09    0.50
 -15  13   6    2.68    1.09
 -15  13   6    2.44    0.71
 -15  14   6    2.60    1.22
 -15  14   6    3.04    0.72
 -15  15   6    0.25    0.23
 -14  -2   6    9.62    0.92
 -14  -2   6   10.91    1.06
 -14  -1   6    5.34    0.67
 -14   0   6    4.51    0.61
 -14   1   6    0.33    0.17
  14  -1  -6    0.64    0.20
  14  -2  -6    1.88    0.29
 -14   3   6    0.02    0.14
  14  -3  -6    0.13    0.11
 -14   4   6    5.27    0.75
  14  -4  -6    5.72    0.58
 -14   5   6   -0.06    0.07
  14  -5  -6    0.08    0.13
 -14   6   6    9.16    0.94
 -14   6   6    9.10    2.32
  14  -6  -6    8.32    0.83
 -14   7   6    7.10    0.93
 -14   7   6    2.94    1.19
  14  -7  -6    6.51    1.01
  14  -7  -6    6.88    0.70
 -14   8   6   -0.19    0.26
 -14   8   6   -0.02    0.10
  14  -8  -6   -0.03    0.16
  14  -8  -6    0.27    0.21
 -14   9   6    1.98    0.50
 -14   9   6    2.59    1.13
  14  -9  -6    2.81    0.54
  14  -9  -6    2.59    0.54
 -14  10   6   15.09    1.50
  14 -10  -6   15.80    1.50
 -14  11   6    7.05    1.49
 -14  11   6    7.91    1.76
  14 -11  -6    7.58    1.03
 -14  12   6    2.27    0.57
 -14  12   6    1.97    0.64
 -14  12   6    2.02    0.92
 -14  13   6    0.40    0.31
 -14  13   6    0.76    0.57
 -14  14   6    4.47    1.22
 -14  14   6    3.43    0.73
 -14  15   6    1.26    0.43
 -14  15   6    0.52    0.51
 -13  -4   6    0.41    0.16
 -13  -3   6    0.28    0.13
 -13  -3   6    0.34    0.15
 -13  -2   6    0.01    0.09
 -13  -2   6    0.43    0.15
 -13  -1   6    0.61    0.21
 -13   0   6    3.71    0.53
 -13   1   6    3.51    0.55
  13  -1  -6    4.04    0.37
 -13   2   6    0.56    0.23
 -13   3   6    6.47    1.78
  13  -3  -6   10.40    0.86
 -13   4   6    8.07    1.93
 -13   4   6    5.18    0.75
  13  -4  -6    6.34    0.60
 -13   5   6   26.34    3.66
 -13   5   6   22.76    2.01
  13  -5  -6   24.15    1.89
 -13   6   6    8.10    1.01
 -13   6   6    5.97    1.82
  13  -6  -6    8.71    0.81
 -13   7   6    2.04    0.89
 -13   7   6    0.76    0.29
  13  -7  -6    1.52    0.41
  13  -7  -6    1.13    0.28
 -13   8   6   28.26    2.40
 -13   8   6   28.83    3.89
  13  -8  -6   28.03    2.34
  13  -8  -6   28.78    2.39
 -13   9   6   69.41    6.02
 -13   9   6   64.20    5.10
  13  -9  -6   68.95    5.09
  13  -9  -6   62.56    5.06
 -13  10   6   10.40    1.29
 -13  10   6    8.83    1.88
  13 -10  -6    9.84    1.06
 -13  11   6    1.09    0.39
 -13  11   6    0.66    0.50
  13 -11  -6    1.62    0.42
 -13  12   6   11.18    1.95
 -13  12   6    7.94    1.62
 -13  12   6    8.74    1.20
  13 -12  -6    9.47    1.20
 -13  13   6   11.73    2.01
 -13  13   6   15.74    1.54
 -13  13   6   14.35    1.50
 -13  14   6    1.36    0.41
 -13  14   6    0.57    0.45
 -13  15   6    1.51    0.57
 -13  15   6    1.52    0.43
 -12  -5   6    0.27    0.14
 -12  -5   6    0.19    0.14
 -12  -4   6    0.02    0.08
 -12  -4   6    0.07    0.09
 -12  -3   6    3.26    0.49
 -12  -3   6    3.58    0.51
 -12  -2   6    0.57    0.20
 -12  -1   6    1.78    0.35
 -12   0   6   33.78    2.66
 -12   1   6    0.72    0.68
 -12   1   6    0.65    0.23
  12  -1  -6    0.74    0.14
 -12   2   6   32.35    3.92
 -12   2   6   41.87    2.98
  12  -2  -6   36.51    2.79
 -12   3   6    0.23    0.18
 -12   3   6    0.32    0.47
  12  -3  -6    0.16    0.11
 -12   4   6    0.58    0.55
  12  -4  -6    0.49    0.15
 -12   5   6    2.90    0.54
 -12   5   6    3.64    1.17
  12  -5  -6    3.51    0.46
 -12   6   6    1.36    0.35
 -12   6   6    1.71    0.85
  12  -6  -6    1.36    0.37
  12  -6  -6    1.19    0.28
 -12   7   6    7.71    1.65
 -12   7   6    7.11    0.93
  12  -7  -6    6.74    0.87
  12  -7  -6    7.30    0.77
 -12   8   6   14.55    1.39
 -12   8   6   14.06    2.31
  12  -8  -6   14.82    1.39
  12  -8  -6   15.28    1.37
 -12   9   6   -0.03    0.22
 -12   9   6   -0.14    0.09
  12  -9  -6    0.27    0.22
  12  -9  -6    0.22    0.17
 -12  10   6   32.03    2.68
 -12  10   6   33.77    3.30
  12 -10  -6   32.29    2.65
  12 -10  -6   29.71    2.62
 -12  11   6    3.84    1.05
 -12  11   6    4.42    0.75
 -12  12   6    1.11    0.61
 -12  12   6    0.93    0.49
 -12  12   6    0.58    0.34
  12 -12  -6    0.80    0.31
 -12  13   6    0.83    0.46
 -12  13   6    0.10    0.19
 -12  13   6    0.37    0.26
 -12  14   6   12.61    1.43
 -12  14   6   12.28    1.17
 -12  14   6    9.87    1.43
 -11  -7   6   16.51    1.41
 -11  -6   6    4.43    0.65
 -11  -6   6    6.40    0.74
 -11  -6   6    5.95    0.54
 -11  -5   6    0.70    0.16
 -11  -5   6    0.64    0.21
 -11  -5   6    0.48    0.20
 -11  -4   6    3.66    0.52
 -11  -4   6    3.03    0.49
 -11  -3   6   -0.01    0.08
 -11  -3   6    0.05    0.12
 -11  -2   6    0.33    0.17
 -11  -2   6    0.78    0.62
 -11  -1   6    3.65    0.55
 -11  -1   6    3.27    1.31
 -11   0   6    0.66    0.23
 -11   0   6    0.77    0.69
 -11   1   6   27.80    3.66
 -11   1   6   23.24    1.94
 -11   2   6    0.64    0.59
 -11   2   6    0.30    0.19
  11  -2  -6    0.71    0.14
 -11   3   6    1.15    0.31
 -11   3   6    1.89    0.83
 -11   4   6    0.15    0.15
 -11   4   6   -0.17    0.21
  11  -4  -6    0.29    0.12
 -11   5   6    7.93    1.72
  11  -5  -6    8.39    0.79
 -11   6   6    0.45    0.46
 -11   6   6    0.34    0.19
  11  -6  -6    0.13    0.20
 -11   7   6    1.92    0.81
 -11   7   6    2.64    0.50
  11  -7  -6    2.14    0.44
 -11   8   6    5.27    0.76
 -11   8   6    5.81    1.33
  11  -8  -6    3.69    0.61
  11  -8  -6    4.11    0.67
 -11   9   6    1.46    0.41
 -11   9   6    0.79    0.51
  11  -9  -6    1.53    0.38
  11  -9  -6    1.36    0.58
 -11  10   6    6.27    0.91
 -11  10   6    6.61    1.55
  11 -10  -6    5.39    0.84
  11 -10  -6    6.69    0.90
 -11  11   6    0.26    0.22
 -11  11   6    0.78    0.39
  11 -11  -6    0.39    0.27
  11 -11  -6    0.41    0.22
 -11  12   6    0.47    0.25
 -11  12   6    0.28    0.32
 -11  12   6    0.50    0.27
  11 -12  -6    1.36    0.40
 -11  13   6    4.42    0.80
 -11  13   6    2.89    0.50
 -11  13   6    2.08    0.60
 -11  14   6    4.02    0.76
 -10  -7   6   19.61    1.62
 -10  -7   6   18.49    1.52
 -10  -6   6    0.58    0.22
 -10  -6   6    0.61    0.17
 -10  -5   6    1.09    0.29
 -10  -5   6    1.35    0.32
 -10  -5   6    1.12    0.20
 -10  -4   6   -0.15    0.27
 -10  -4   6    0.31    0.10
 -10  -4   6    0.37    0.20
 -10  -4   6    0.17    0.12
 -10  -3   6    6.31    0.77
 -10  -3   6    5.59    1.70
 -10  -2   6    2.60    0.43
 -10  -2   6    3.63    1.18
 -10  -1   6    3.93    0.56
 -10  -1   6    4.18    1.30
 -10   0   6   58.22    4.33
 -10   0   6   55.39    5.39
 -10   1   6    6.47    0.70
 -10   1   6    8.98    1.92
 -10   2   6    8.62    1.75
 -10   2   6    7.76    0.82
  10  -2  -6    8.78    0.69
 -10   3   6   18.98    1.70
 -10   3   6   20.76    2.92
  10  -3  -6   22.66    1.58
  10  -3  -6   19.39    1.59
 -10   4   6   -0.05    0.09
 -10   4   6    0.13    0.27
  10  -4  -6    0.00    0.06
 -10   5   6   12.11    2.05
 -10   5   6   12.02    1.10
  10  -5  -6   11.17    1.01
  10  -5  -6   11.57    1.08
 -10   6   6    2.70    0.90
  10  -6  -6    3.09    0.47
  10  -6  -6    2.80    0.50
 -10   7   6    2.07    0.47
 -10   7   6    2.20    0.83
  10  -7  -6    2.34    0.49
  10  -7  -6    2.47    0.46
 -10   8   6    4.34    1.04
 -10   8   6    6.32    0.82
  10  -8  -6    5.21    0.74
  10  -8  -6    5.23    0.72
 -10   9   6    6.18    0.88
 -10   9   6    4.44    1.10
  10  -9  -6    5.51    0.80
  10  -9  -6    5.31    0.78
 -10  10   6    0.00    0.20
 -10  10   6   -0.01    0.13
  10 -10  -6    0.08    0.19
  10 -10  -6    0.24    0.18
 -10  11   6    2.88    0.55
 -10  11   6    2.75    0.58
 -10  11   6    2.05    0.68
  10 -11  -6    3.72    0.75
  10 -11  -6    4.46    0.69
 -10  12   6    0.37    0.19
 -10  12   6    0.61    0.29
 -10  12   6    0.52    0.33
  10 -12  -6    1.09    0.36
 -10  14   6   -0.27    0.08
  -9  -9   6    0.16    0.14
  -9  -8   6    2.05    0.42
  -9  -7   6    0.82    0.25
  -9  -7   6    0.84    0.22
  -9  -6   6    8.77    0.86
  -9  -6   6    8.37    0.76
  -9  -5   6    1.12    0.28
  -9  -5   6    1.43    0.83
  -9  -5   6    0.93    0.18
  -9  -4   6    2.82    1.11
  -9  -4   6    3.18    0.48
  -9  -4   6    2.83    0.28
  -9  -3   6    0.41    0.47
  -9  -2   6   13.96    1.19
  -9  -2   6   11.21    2.20
  -9  -1   6    8.93    1.86
  -9  -1   6    8.10    0.80
  -9   0   6    2.96    1.00
  -9   0   6    4.15    0.57
  -9   1   6    5.88    0.72
  -9   1   6    6.88    1.53
  -9   2   6    0.09    0.14
  -9   2   6    0.39    0.40
   9  -2  -6    0.35    0.09
   9  -2  -6    0.31    0.09
  -9   3   6    3.06    1.03
  -9   3   6    4.06    0.56
   9  -3  -6    3.66    0.37
  -9   4   6   -0.06    0.09
  -9   4   6    0.25    0.36
   9  -4  -6    0.31    0.13
  -9   5   6   21.42    1.89
   9  -5  -6   22.62    1.89
   9  -5  -6   24.45    1.84
  -9   6   6    5.52    1.18
  -9   6   6    5.35    0.76
   9  -6  -6    7.33    0.83
   9  -6  -6    6.53    0.66
  -9   7   6    2.76    0.57
  -9   7   6    3.34    0.88
   9  -7  -6    3.11    0.53
   9  -7  -6    3.27    0.59
  -9   8   6   12.28    1.71
  -9   8   6    9.49    1.01
   9  -8  -6   10.77    1.03
   9  -8  -6   10.16    1.02
  -9   9   6   23.66    1.93
  -9   9   6   22.61    2.22
   9  -9  -6   22.95    1.92
   9  -9  -6   19.52    1.87
  -9  10   6    1.81    0.59
  -9  10   6    1.72    0.43
   9 -10  -6    1.89    0.50
   9 -10  -6    1.42    0.40
  -9  11   6   28.07    2.35
  -9  11   6   25.13    2.32
   9 -11  -6   29.22    2.35
  -9  12   6    1.65    0.43
   9 -12  -6    1.89    0.48
  -9  13   6   -0.10    0.12
  -9  14   6    0.02    0.13
  -8 -10   6    1.41    0.40
  -8  -9   6    7.29    0.86
  -8  -9   6    5.49    0.74
  -8  -8   6    0.03    0.09
  -8  -8   6   -0.03    0.13
  -8  -7   6    2.58    0.47
  -8  -7   6    2.98    0.43
  -8  -7   6    1.57    0.90
  -8  -6   6    0.23    0.38
  -8  -6   6    0.20    0.14
  -8  -6   6    0.05    0.10
  -8  -5   6   13.85    2.60
  -8  -5   6   14.35    1.11
  -8  -5   6   13.31    1.23
  -8  -4   6    0.40    0.41
  -8  -4   6    0.12    0.12
  -8  -3   6    2.61    1.00
  -8  -2   6    0.65    0.54
  -8  -1   6   15.91    1.33
  -8  -1   6   14.64    2.46
  -8   0   6    3.94    0.56
  -8   0   6    4.05    1.15
  -8   1   6   31.39    3.12
  -8   1   6   28.99    2.32
  -8   2   6   15.87    2.31
  -8   2   6   20.06    1.49
   8  -2  -6   16.57    1.32
  -8   3   6   96.69    7.43
  -8   3   6  104.35    8.23
   8  -3  -6  103.04    7.32
  -8   4   6   52.17    4.11
  -8   4   6   51.93    4.72
   8  -4  -6   53.14    4.10
   8  -4  -6   58.20    4.05
  -8   5   6    0.00    0.11
  -8   5   6    0.14    0.26
   8  -5  -6   -0.17    0.08
   8  -5  -6    0.00    0.08
  -8   6   6    2.15    0.70
  -8   6   6    2.77    0.48
   8  -6  -6    2.57    0.43
   8  -6  -6    2.78    0.48
  -8   7   6    2.73    0.50
  -8   7   6    2.57    0.75
   8  -7  -6    3.24    0.53
  -8   8   6    8.84    0.92
  -8   8   6    8.19    1.32
   8  -8  -6    8.92    0.93
   8  -8  -6    9.97    0.95
  -8   9   6    0.77    0.29
  -8   9   6    1.96    0.53
   8  -9  -6    1.48    0.39
   8  -9  -6    1.09    0.33
  -8  10   6    8.47    0.88
  -8  10   6    7.87    0.73
  -8  10   6    6.99    0.97
   8 -10  -6    7.52    1.01
   8 -10  -6    7.63    0.98
  -8  11   6    0.29    0.20
   8 -11  -6   -0.01    0.09
   8 -11  -6    0.06    0.17
  -8  12   6    3.37    0.63
   8 -12  -6    1.75    0.49
   8 -12  -6    2.51    0.52
  -8  13   6    0.10    0.19
  -8  14   6    0.29    0.20
  -8  15   6    1.27    0.44
  -7 -11   6    5.60    0.83
  -7 -11   6    6.91    1.27
  -7 -10   6    5.61    0.76
  -7 -10   6    6.30    0.84
  -7  -9   6    0.52    0.23
  -7  -9   6    0.57    0.23
  -7  -9   6    0.54    0.60
  -7  -8   6    1.50    0.78
  -7  -8   6    2.29    0.47
  -7  -8   6    2.36    0.41
  -7  -7   6    1.93    0.41
  -7  -7   6    1.55    0.31
  -7  -7   6    2.23    1.33
  -7  -6   6   14.68    2.47
  -7  -6   6   13.88    1.30
  -7  -6   6   15.27    1.21
  -7  -5   6   18.99    2.81
  -7  -5   6   18.98    1.41
  -7  -5   6   16.40    1.51
  -7  -4   6   37.07    3.78
  -7  -3   6    9.34    1.89
  -7  -2   6    6.34    1.40
  -7  -1   6   32.98    3.32
  -7   0   6    6.29    1.32
  -7   0   6    7.99    0.74
  -7   1   6   44.31    3.43
  -7   1   6   48.03    4.19
  -7   2   6   54.17    4.73
  -7   2   6   52.90    4.06
   7  -2  -6   54.92    4.00
  -7   3   6   78.15    5.73
  -7   3   6   77.54    6.34
   7  -3  -6   76.16    5.63
  -7   4   6   10.13    0.93
  -7   4   6    8.76    1.49
   7  -4  -6   10.24    0.88
  -7   5   6    1.71    0.57
  -7   5   6    0.79    0.24
   7  -5  -6    1.41    0.28
   7  -5  -6    0.96    0.26
  -7   6   6    6.11    0.78
  -7   6   6    6.32    1.16
   7  -6  -6    7.34    0.81
   7  -6  -6    5.17    0.70
  -7   7   6    1.06    0.31
  -7   7   6    0.90    0.41
   7  -7  -6    0.56    0.22
   7  -7  -6    0.59    0.23
  -7   8   6    0.00    0.12
   7  -8  -6    0.14    0.15
   7  -8  -6    0.04    0.13
  -7   9   6    1.34    0.36
  -7   9   6    1.08    0.30
   7  -9  -6    1.66    0.41
   7  -9  -6    1.21    0.35
  -7  10   6    0.02    0.14
   7 -10  -6    0.32    0.19
   7 -10  -6    0.29    0.22
  -7  11   6    4.32    0.69
   7 -11  -6    4.36    0.77
   7 -11  -6    4.59    0.89
  -7  12   6   12.24    1.23
   7 -12  -6   11.84    1.21
  -7  13   6    0.57    0.29
  -7  14   6   10.90    1.36
  -7  15   6    1.67    0.47
  -6 -12   6    6.17    1.11
  -6 -11   6    1.82    0.45
  -6 -11   6    1.49    0.38
  -6 -10   6    1.19    0.34
  -6 -10   6    1.99    0.92
  -6  -9   6    6.72    0.87
  -6  -9   6    7.02    1.65
  -6  -9   6    6.21    0.77
  -6  -8   6    3.11    0.48
  -6  -8   6    4.29    1.29
  -6  -8   6    2.16    0.47
  -6  -7   6   10.65    1.09
  -6  -7   6   12.93    2.27
  -6  -7   6   12.36    1.04
  -6  -6   6   12.23    1.03
  -6  -6   6   11.97    1.12
  -6  -6   6   13.64    2.23
  -6  -5   6   35.10    4.10
  -6  -5   6   44.55    3.46
  -6  -5   6   49.30    3.35
  -6  -4   6  105.09    8.61
  -6  -3   6   19.11    2.67
   6   3  -6   20.84    2.34
  -6  -2   6   -0.05    0.25
   6   2  -6    0.53    0.45
  -6  -1   6    2.27    0.86
   6   1  -6    2.65    0.87
  -6   0   6    0.94    0.48
   6   0  -6    0.08    0.27
  -6   1   6    0.81    0.49
  -6   1   6    1.16    0.26
   6  -1  -6    1.62    0.18
   6  -1  -6    1.95    0.69
  -6   2   6    3.46    0.89
  -6   2   6    4.99    0.56
   6  -2  -6    4.12    0.96
   6  -2  -6    3.68    0.37
  -6   3   6    2.47    0.39
  -6   3   6    2.50    0.74
   6  -3  -6    2.05    0.31
   6  -3  -6    1.76    0.63
  -6   4   6   38.05    3.04
  -6   4   6   42.07    3.49
   6  -4  -6   39.87    3.04
   6  -4  -6   39.79    3.01
  -6   5   6    6.64    1.09
  -6   5   6    6.48    0.69
   6  -5  -6    6.93    0.68
  -6   6   6   32.48    2.90
  -6   6   6   34.35    2.71
   6  -6  -6   33.01    2.69
   6  -6  -6   37.37    2.71
  -6   7   6    7.69    0.84
  -6   7   6    5.60    0.81
   6  -7  -6    7.38    0.89
   6  -7  -6    7.94    0.77
  -6   8   6    0.10    0.13
   6  -8  -6    0.44    0.21
   6  -8  -6    0.09    0.16
  -6   9   6    0.91    0.31
   6  -9  -6    1.54    0.42
   6  -9  -6    1.27    0.35
  -6  10   6    6.00    0.83
   6 -10  -6    5.82    0.87
   6 -10  -6    6.27    0.83
  -6  11   6    2.84    0.56
   6 -11  -6    2.73    0.59
   6 -11  -6    3.01    0.63
  -6  12   6    6.42    0.95
   6 -12  -6    8.91    1.04
  -6  13   6    1.43    0.40
  -6  15   6    0.45    0.23
  -5 -12   6    2.56    0.99
  -5 -11   6    0.30    0.19
  -5 -11   6    0.49    0.22
  -5 -11   6    0.19    0.32
  -5 -10   6    2.43    0.47
  -5  -9   6    0.08    0.11
  -5  -9   6    0.16    0.14
  -5  -9   6   -0.01    0.20
  -5  -8   6    1.52    0.77
  -5  -8   6    1.69    0.33
  -5  -8   6    1.22    0.35
  -5  -7   6   49.34    3.74
  -5  -7   6   49.34    3.82
  -5  -7   6   51.06    4.63
  -5  -6   6    5.21    0.67
  -5  -6   6    5.60    1.34
  -5  -6   6    4.62    0.55
   5   6  -6    3.45    1.08
  -5  -5   6   19.79    2.38
  -5  -5   6   20.52    1.65
  -5  -5   6   22.98    1.77
   5   5  -6   24.91    3.15
  -5  -4   6   58.88    5.51
  -5  -4   6   66.68    4.71
   5   4  -6   65.69    5.62
  -5  -3   6   65.09    4.45
  -5  -3   6   63.06    4.44
  -5  -3   6   49.06    5.39
   5   3  -6   58.58    5.28
  -5  -2   6   29.70    2.86
   5   2  -6   27.21    2.81
  -5  -1   6    1.86    0.69
   5   1  -6    2.09    0.69
  -5   0   6    1.27    0.56
  -5   0   6    2.68    0.23
   5   0  -6    2.17    0.71
   5   0  -6    2.54    0.22
  -5   1   6   11.09    0.90
  -5   1   6   13.52    1.79
  -5   1   6   11.00    0.98
   5  -1  -6   12.00    0.91
   5  -1  -6   11.05    1.66
  -5   2   6    0.51    0.18
  -5   2   6    0.35    0.12
  -5   2   6    0.42    0.33
   5  -2  -6    0.34    0.30
   5  -2  -6    0.24    0.11
  -5   3   6    6.65    0.62
  -5   3   6    7.12    0.67
  -5   3   6    5.67    1.06
   5  -3  -6    7.23    1.18
   5  -3  -6    6.55    0.62
  -5   4   6   10.99    1.22
  -5   4   6   11.44    0.97
  -5   4   6   10.94    0.98
   5  -4  -6   10.37    1.43
   5  -4  -6   11.51    0.97
   5  -4  -6    9.74    0.94
  -5   5   6    5.87    0.91
  -5   5   6    6.03    0.62
  -5   5   6    4.08    0.61
   5  -5  -6    6.54    0.63
   5  -5  -6    5.88    0.61
  -5   6   6    0.62    0.22
  -5   6   6    0.80    0.29
   5  -6  -6    1.13    0.30
   5  -6  -6    0.11    0.14
  -5   7   6   11.91    1.14
  -5   7   6   11.05    1.08
   5  -7  -6   12.98    1.09
   5  -7  -6   11.18    1.12
  -5   8   6    4.92    0.68
   5  -8  -6    6.19    0.80
   5  -8  -6    4.69    0.66
  -5   9   6    5.86    0.85
   5  -9  -6    6.99    0.96
   5  -9  -6    8.09    0.80
  -5  10   6    0.05    0.11
   5 -10  -6    0.18    0.16
  -5  11   6    2.81    0.54
   5 -11  -6    2.29    0.57
   5 -11  -6    3.11    0.54
  -5  12   6    0.37    0.22
   5 -12  -6    0.08    0.14
  -5  13   6    5.80    0.85
  -5  14   6    3.41    0.99
  -5  15   6    0.13    0.16
  -4 -13   6    0.49    0.46
  -4 -13   6    0.33    0.18
  -4 -12   6    2.25    0.87
  -4 -12   6    3.02    0.65
  -4 -11   6    1.32    0.38
  -4 -11   6    0.71    0.56
  -4 -11   6    1.23    0.35
  -4 -10   6    1.57    0.39
  -4 -10   6    2.28    0.43
  -4 -10   6    0.91    0.55
  -4  -9   6   31.04    3.16
  -4  -9   6   32.80    2.49
  -4  -9   6   28.91    2.52
  -4  -8   6   16.10    2.42
  -4  -8   6   15.73    1.45
  -4  -8   6   20.03    1.59
   4   8  -6   21.37    3.17
  -4  -7   6    0.05    0.12
  -4  -7   6    0.43    0.38
   4   7  -6    0.47    0.46
  -4  -6   6   29.97    2.42
  -4  -6   6   32.03    3.08
  -4  -6   6   29.69    2.32
   4   6  -6   31.68    3.15
  -4  -5   6    1.67    0.67
  -4  -5   6    1.70    0.33
  -4  -5   6    1.59    0.31
   4   5  -6    1.98    0.78
  -4  -4   6   38.53    2.79
   4   4  -6   34.52    3.49
  -4  -3   6    3.76    0.34
  -4  -3   6    4.24    0.97
   4   3  -6    5.52    1.18
  -4  -2   6    3.49    0.31
  -4  -2   6    4.87    1.04
   4   2  -6    4.98    1.13
  -4  -1   6    6.06    1.16
  -4  -1   6    6.00    0.48
   4   1  -6    5.42    0.47
   4   1  -6    7.12    1.28
  -4   0   6   13.62    1.52
  -4   0   6   12.83    1.03
   4   0  -6   13.06    1.02
   4   0  -6   15.59    1.63
  -4   1   6   24.11    1.88
  -4   1   6   26.13    1.83
  -4   1   6   20.36    2.19
   4  -1  -6   23.31    1.81
   4  -1  -6   23.45    2.30
  -4   2   6    1.38    0.25
  -4   2   6    1.02    0.43
  -4   2   6    1.24    0.23
   4  -2  -6    0.36    0.31
   4  -2  -6    1.33    0.23
  -4   3   6   15.79    1.45
  -4   3   6   12.44    1.15
  -4   3   6   13.44    1.17
   4  -3  -6   13.27    1.46
   4  -3  -6   15.62    1.18
  -4   4   6    0.00    0.08
  -4   4   6    0.06    0.16
  -4   4   6   -0.03    0.07
   4  -4  -6    0.01    0.11
   4  -4  -6   -0.09    0.07
  -4   5   6   98.32    6.83
  -4   5   6   89.97    6.85
  -4   5   6  101.74    6.91
   4  -5  -6   83.60    6.79
   4  -5  -6   91.75    6.85
   4  -5  -6   90.31    7.02
  -4   6   6    0.93    0.25
  -4   6   6    1.35    0.33
  -4   6   6    1.57    0.30
   4  -6  -6    1.40    0.33
   4  -6  -6    0.73    0.28
   4  -6  -6    1.00    0.34
  -4   7   6   -0.08    0.07
  -4   7   6   -0.01    0.09
   4  -7  -6   -0.11    0.09
   4  -7  -6    0.28    0.15
  -4   8   6   14.68    1.37
   4  -8  -6   14.74    1.36
   4  -8  -6   13.22    1.25
  -4   9   6   -0.07    0.11
  -4   9   6    0.15    0.18
   4  -9  -6   -0.05    0.16
   4  -9  -6    0.31    0.21
  -4  10   6   -0.05    0.09
  -4  10   6    0.09    0.12
   4 -10  -6    0.33    0.20
   4 -10  -6    0.31    0.24
  -4  11   6    5.40    0.81
   4 -11  -6    7.35    0.89
  -4  12   6   22.60    2.11
   4 -12  -6   27.08    2.15
  -4  13   6    2.10    0.49
   4 -13  -6    3.02    0.57
  -4  14   6    1.16    0.38
  -4  15   6    0.35    0.25
  -3 -14   6    0.28    0.37
  -3 -13   6    0.55    0.41
  -3 -13   6    0.76    0.30
  -3 -12   6    7.80    1.53
  -3 -12   6    5.80    0.83
  -3 -11   6    0.54    0.41
  -3 -11   6    0.29    0.20
  -3 -11   6    0.19    0.15
  -3 -10   6    5.81    0.80
  -3 -10   6    4.70    0.69
  -3 -10   6    6.76    1.39
   3  10  -6    4.75    1.24
  -3  -9   6    4.01    1.04
  -3  -9   6    3.78    0.56
  -3  -9   6    3.68    0.61
  -3  -8   6    3.38    0.95
  -3  -8   6    4.46    0.60
  -3  -8   6    5.36    0.73
   3   8  -6    3.51    1.03
  -3  -7   6    7.01    0.74
  -3  -7   6    6.50    0.68
  -3  -7   6    7.05    1.34
   3   7  -6    7.80    1.53
  -3  -6   6   22.48    1.71
  -3  -6   6   20.38    1.76
  -3  -6   6   19.02    2.19
   3   6  -6   22.35    2.41
  -3  -5   6    5.07    1.20
   3   5  -6    4.98    1.18
  -3  -4   6    3.16    0.82
  -3  -4   6    3.54    0.35
   3   4  -6    3.25    0.95
  -3  -3   6  101.27    7.91
   3   3  -6  100.59    8.03
  -3  -2   6   34.45    3.08
  -3  -2   6   35.73    2.55
   3   2  -6   30.92    3.12
  -3  -1   6   44.32    3.21
  -3  -1   6   45.90    3.71
   3   1  -6   40.46    3.19
   3   1  -6   47.56    3.84
  -3   0   6    3.76    0.79
  -3   0   6    3.40    0.37
   3   0  -6    5.21    0.97
   3   0  -6    3.78    0.37
  -3   1   6   42.73    3.76
  -3   1   6   45.30    3.46
   3  -1  -6   48.40    3.47
   3  -1  -6   50.82    3.96
  -3   2   6   29.51    2.45
  -3   2   6   28.22    2.21
  -3   2   6   30.06    2.21
   3  -2  -6   30.75    2.22
   3  -2  -6   22.60    2.47
  -3   3   6    9.06    0.91
  -3   3   6    8.17    0.77
  -3   3   6    8.25    0.75
   3  -3  -6    8.84    0.78
   3  -3  -6    5.27    1.00
  -3   4   6   15.28    1.16
  -3   4   6   12.74    1.17
  -3   4   6   13.81    1.22
   3  -4  -6   12.21    1.35
   3  -4  -6   13.52    1.13
   3  -4  -6   12.71    1.17
  -3   5   6  345.27   37.18
   3  -5  -6  271.81   36.16
  -3   6   6   15.11    1.42
  -3   6   6   18.98    1.33
  -3   6   6   17.11    1.38
   3  -6  -6   17.42    1.45
   3  -6  -6   12.71    1.31
   3  -6  -6   14.45    1.43
  -3   7   6    2.12    0.37
  -3   7   6    1.31    0.54
   3  -7  -6    1.23    0.30
   3  -7  -6    1.73    0.41
  -3   8   6    0.49    0.23
  -3   8   6    1.27    0.39
   3  -8  -6    0.44    0.21
   3  -8  -6    0.41    0.25
  -3   9   6    1.28    0.40
  -3   9   6    1.83    0.38
   3  -9  -6    1.21    0.42
   3  -9  -6    2.13    0.40
  -3  10   6   20.60    1.81
  -3  10   6   24.26    2.04
   3 -10  -6   19.50    1.93
   3 -10  -6   21.62    1.81
  -3  11   6    0.90    0.31
  -3  11   6    1.04    0.40
   3 -11  -6    1.38    0.36
  -3  12   6    5.68    0.80
  -3  13   6    0.48    0.23
   3 -13  -6    0.14    0.11
  -3  14   6    2.30    0.51
  -3  15   6    0.74    0.30
  -2 -14   6   -0.01    0.24
  -2 -13   6    0.31    0.34
  -2 -13   6    1.20    0.36
  -2 -12   6    5.93    0.91
  -2 -12   6    8.91    1.53
  -2 -12   6    7.87    1.12
   2  12  -6    7.79    1.69
  -2 -11   6    9.40    1.66
  -2 -11   6    9.11    1.16
  -2 -11   6   10.70    1.04
   2  11  -6    9.14    1.80
  -2 -10   6   10.93    1.74
  -2 -10   6   10.18    1.05
  -2 -10   6    9.81    1.01
  -2  -9   6   10.22    1.06
  -2  -9   6   10.71    1.04
  -2  -9   6   10.55    1.74
   2   9  -6   13.91    2.14
  -2  -8   6    6.57    0.76
  -2  -8   6    4.29    1.04
  -2  -8   6    3.66    0.63
   2   8  -6    5.70    1.26
  -2  -7   6    0.73    0.23
  -2  -7   6    0.65    0.37
   2   7  -6    1.15    0.57
  -2  -6   6    4.19    0.58
   2   6  -6    5.09    1.21
  -2  -5   6   20.60    2.17
  -2  -5   6   21.10    1.78
   2   5  -6   26.78    2.47
  -2  -4   6    0.18    0.25
  -2  -4   6    0.09    0.08
   2   4  -6    0.06    0.20
  -2  -3   6    1.69    0.24
  -2  -3   6    1.29    0.46
   2   3  -6    1.74    0.66
  -2  -2   6   81.09    6.30
   2   2  -6   79.61    6.42
  -2  -1   6  113.58    8.76
   2   1  -6  118.27    8.92
  -2   0   6   11.17    1.30
  -2   0   6   15.15    1.10
   2   0  -6   12.02    1.07
   2   0  -6   14.96    1.50
  -2   1   6    0.46    0.25
  -2   1   6    0.54    0.17
   2  -1  -6    0.53    0.17
   2  -1  -6    0.43    0.26
  -2   2   6   15.81    1.32
  -2   2   6   16.91    1.29
   2  -2  -6   15.97    1.58
   2  -2  -6   14.59    1.30
  -2   3   6    1.27    0.30
  -2   3   6    1.95    0.32
  -2   3   6    1.11    0.32
   2  -3  -6    1.73    0.32
   2  -3  -6    1.52    0.44
  -2   4   6   13.23    1.29
  -2   4   6   15.07    1.33
  -2   4   6   16.31    1.26
   2  -4  -6   16.44    1.34
  -2   5   6   31.70    2.52
  -2   5   6   29.25    2.41
   2  -5  -6   31.85    2.60
   2  -5  -6   32.21    2.41
   2  -5  -6   31.56    2.51
  -2   6   6    4.25    0.66
  -2   6   6    4.39    0.55
   2  -6  -6    3.73    0.63
   2  -6  -6    4.11    0.67
   2  -6  -6    3.50    0.51
  -2   7   6    1.21    0.35
  -2   7   6    1.05    0.26
   2  -7  -6    0.89    0.29
   2  -7  -6    0.44    0.27
   2  -7  -6    0.71    0.24
  -2   8   6   46.70    3.96
  -2   8   6   50.04    3.82
   2  -8  -6   45.92    3.95
   2  -8  -6   56.42    3.84
  -2   9   6    9.97    1.28
  -2   9   6    9.23    0.97
   2  -9  -6   12.80    1.21
   2  -9  -6   10.31    0.98
  -2  10   6    2.83    0.57
  -2  10   6    3.42    0.71
   2 -10  -6    3.83    0.58
  -2  11   6    5.00    0.88
  -2  11   6    3.01    0.53
   2 -11  -6    2.71    0.51
  -2  12   6    4.37    0.71
  -2  12   6    5.10    0.94
   2 -12  -6    6.45    0.81
  -2  13   6    1.01    0.34
   2 -13  -6    1.36    0.36
  -2  14   6    0.25    0.20
[truncated: 368,496 more chars]
