# Supplementary material for: Ethidium tetra­phenyl­borate aceto­nitrile disolvate
Source: IUCrdata. 2022 Oct 11;7(Pt 10):x220951. doi: 10.1107/S2414314622009518 (PMC9638059; doi:10.1107/S2414314622009518)
Supplement: Supplementary file 2 [file x-07-x220951-Isup2.hkl]

data_I                                                                          
_shelx_title ' ydkr'                                                            
_shelx_refln_list_code          4                                               
_shelx_F_calc_maximum      181.53                                               
_exptl_crystal_F_000       760.00                                               
_reflns_d_resolution_high  0.6909                                               
                                                                                
loop_                                                                           
 _space_group_symop_operation_xyz                                               
 'x, y, z'                                                                      
 '-x, -y, -z'                                                                   
                                                                                
_cell_length_a    13.5215                                                       
_cell_length_b    13.5537                                                       
_cell_length_c    13.6079                                                       
_cell_angle_alpha  92.202                                                       
_cell_angle_beta  113.379                                                       
_cell_angle_gamma 117.604                                                       
                                                                                
_shelx_F_squared_multiplier     1.000                                           
                                                                                
loop_                                                                           
 _refln_index_h                                                                 
 _refln_index_k                                                                 
 _refln_index_l                                                                 
 _refln_F_squared_calc                                                          
 _refln_F_squared_meas                                                          
 _refln_F_squared_sigma                                                         
 _refln_observed_status                                                         
   1   0   0       2350.44       2122.69       194.57 o                         
   2   0   0        768.70        639.12        92.84 o                         
   3   0   0         23.61         39.33         3.54 o                         
   4   0   0         35.78         30.70         2.88 o                         
   5   0   0         65.41         85.26         6.59 o                         
   6   0   0        499.35        504.85        22.51 o                         
   7   0   0        170.71        213.64        14.05 o                         
   8   0   0        510.99        439.85        26.04 o                         
   9   0   0        255.64        270.79        17.86 o                         
  10   0   0         61.18         56.75        10.76 o                         
  11   0   0         73.03         87.10        10.14 o                         
  12   0   0         95.18        108.51        11.90 o                         
  13   0   0        231.53        232.68        17.69 o                         
  14   0   0         22.83         20.81         7.72 o                         
  15   0   0          0.18          8.42         3.98 o                         
 -15   1   0          9.90         13.80         5.85 o                         
 -14   1   0        260.41        299.10        30.63 o                         
 -13   1   0        121.59        145.69        21.28 o                         
 -12   1   0        128.57        140.39        14.04 o                         
 -11   1   0         39.90         49.97         7.36 o                         
 -10   1   0          6.25         10.22         3.55 o                         
  -9   1   0         12.07          9.77         2.16 o                         
  -8   1   0        357.74        309.92        26.20 o                         
  -7   1   0       2531.40       2473.71       181.24 o                         
  -6   1   0         18.62         17.73         2.29 o                         
  -5   1   0         33.88         33.18         3.07 o                         
  -4   1   0        694.73        681.17        25.25 o                         
  -3   1   0          1.76          1.18         0.75 o                         
  -2   1   0        661.97        685.95       113.42 o                         
  -1   1   0       3106.51       2883.19       248.82 o                         
   0   1   0        599.46        630.47        60.57 o                         
   1   1   0        565.86        535.53        39.52 o                         
   2   1   0        677.87        578.87        30.67 o                         
   3   1   0         95.93        114.73         9.50 o                         
   4   1   0          0.26          0.62         0.61 o                         
   5   1   0         25.17         16.84         4.44 o                         
   6   1   0         49.79         43.54         5.52 o                         
   7   1   0        128.46        108.46        20.23 o                         
   8   1   0        690.78        658.82        52.85 o                         
   9   1   0         27.28         18.21         4.79 o                         
  10   1   0        210.15        207.80        15.19 o                         
  11   1   0         65.86         58.15        12.98 o                         
  12   1   0        311.98        343.61        44.20 o                         
  13   1   0        213.20        240.40        25.96 o                         
  14   1   0         57.90         52.15        11.93 o                         
 -16   2   0          5.50         17.07         7.25 o                         
 -15   2   0         31.05         27.83        13.80 o                         
 -14   2   0         10.10         13.33         6.55 o                         
 -13   2   0        241.33        270.80        27.83 o                         
 -12   2   0         23.34         25.72         7.95 o                         
 -11   2   0        971.65        984.02        53.09 o                         
 -10   2   0        636.54        618.94        28.32 o                         
  -9   2   0        599.74        551.52        25.38 o                         
  -8   2   0         24.60         42.09         3.39 o                         
  -7   2   0        227.98        189.86        11.77 o                         
  -6   2   0        512.12        517.95        19.90 o                         
  -5   2   0        147.15        148.38         6.48 o                         
  -4   2   0       1994.26       1974.34       180.46 o                         
  -3   2   0       1180.31       1082.52       112.83 o                         
  -2   2   0       2530.45       2399.06       174.28 o                         
  -1   2   0       1358.12       1055.15        99.62 o                         
   0   2   0         78.15         81.81         3.63 o                         
   1   2   0        133.55        112.78         5.40 o                         
   2   2   0         40.91         34.93         2.75 o                         
   3   2   0       2172.33       2292.03       172.14 o                         
   4   2   0       6418.94       6530.11       414.21 o                         
   5   2   0       1751.92       1905.98       112.95 o                         
   6   2   0          0.70          3.36         2.22 o                         
   7   2   0        725.97        736.06        41.26 o                         
   8   2   0        205.62        192.04        13.79 o                         
   9   2   0        375.78        356.60        22.81 o                         
  10   2   0          4.03          1.21         2.07 o                         
  11   2   0          9.25         13.60         4.68 o                         
  12   2   0          2.27          3.96         2.89 o                         
  13   2   0         35.99         39.05         9.82 o                         
  14   2   0         14.24         23.15         7.95 o                         
 -16   3   0         74.49         79.28        15.67 o                         
 -15   3   0        240.62        246.72        30.87 o                         
 -14   3   0        206.22        243.91        26.19 o                         
 -13   3   0          0.22         -2.81         2.81 o                         
 -12   3   0         40.31         45.86         6.46 o                         
 -11   3   0        309.50        315.00        25.49 o                         
 -10   3   0         91.83         97.30         6.91 o                         
  -9   3   0        371.69        376.43        17.75 o                         
  -8   3   0         26.31         17.74         2.58 o                         
  -7   3   0        506.49        487.86        22.05 o                         
  -6   3   0         11.37         14.84         2.80 o                         
  -5   3   0       1899.59       1781.27       260.98 o                         
  -4   3   0        921.75        872.88        45.72 o                         
  -3   3   0       9820.65       9147.25       551.22 o                         
  -2   3   0        983.08        933.77        59.17 o                         
  -1   3   0         16.26         18.27         1.75 o                         
   0   3   0       3058.08       1779.16       188.02 o                         
   2   3   0       1096.89       1076.18        45.76 o                         
   3   3   0        914.06        907.01        39.15 o                         
   4   3   0        684.61        691.39        37.95 o                         
   5   3   0          0.79          7.83         1.41 o                         
   6   3   0        205.03        166.04        17.07 o                         
   7   3   0        250.36        209.88        34.61 o                         
   8   3   0          8.49          7.64         3.36 o                         
   9   3   0          0.04         -0.42         2.69 o                         
  10   3   0         56.37         63.92         8.84 o                         
  11   3   0          1.89          1.36         2.36 o                         
  12   3   0         15.93         21.05         7.48 o                         
  13   3   0          2.40         12.63         5.85 o                         
 -16   4   0         12.45         10.29         6.55 o                         
 -15   4   0          4.55          6.31         6.08 o                         
 -14   4   0          0.07          0.64         2.57 o                         
 -13   4   0         35.69         33.66         5.19 o                         
 -12   4   0        272.47        274.97        17.61 o                         
 -11   4   0        223.75        254.42        15.54 o                         
 -10   4   0       1197.70       1239.18        53.67 o                         
  -9   4   0        842.76        870.40        38.29 o                         
  -8   4   0         52.57         56.14         4.95 o                         
  -7   4   0        956.97       1069.58        46.22 o                         
  -6   4   0        108.61         85.90         5.82 o                         
  -5   4   0       4582.71       4797.05       515.41 o                         
  -4   4   0        970.47        945.62        41.16 o                         
  -3   4   0       2656.16       2575.76       281.21 o                         
  -2   4   0       3210.26       2861.81       225.92 o                         
  -1   4   0        228.33        226.47        11.92 o                         
   0   4   0        266.23        246.02        10.90 o                         
   1   4   0         31.69         24.87         2.95 o                         
   2   4   0        138.02        167.20         7.02 o                         
   3   4   0        659.91        673.40        29.82 o                         
   4   4   0         11.70         20.89         3.60 o                         
   5   4   0          0.26          0.54         1.85 o                         
   6   4   0         24.04         15.54         4.21 o                         
   7   4   0          0.00         -1.98         4.79 o                         
   8   4   0        660.69        615.15        40.46 o                         
   9   4   0         70.79         69.87         9.24 o                         
  10   4   0         79.79         80.68        10.24 o                         
  11   4   0          2.14          6.65         5.85 o                         
  13   4   0          4.50          8.18         4.91 o                         
 -16   5   0        124.79         98.22        17.77 o                         
 -15   5   0         27.65         34.95         5.38 o                         
 -14   5   0          0.25         -0.75         1.44 o                         
 -13   5   0          0.04         -0.40         1.44 o                         
 -12   5   0        265.34        252.08        13.54 o                         
 -11   5   0        520.34        450.63        26.04 o                         
 -10   5   0        314.14        318.01        15.91 o                         
  -9   5   0         92.50         86.20        10.77 o                         
  -8   5   0         38.43         30.59         4.20 o                         
  -7   5   0         33.53         35.05         3.91 o                         
  -6   5   0          8.25         13.06         2.45 o                         
  -5   5   0         51.02         69.10         5.74 o                         
  -4   5   0       2255.41       2292.00       168.84 o                         
  -3   5   0          7.73          8.85         1.92 o                         
  -2   5   0        127.07        119.33         7.83 o                         
  -1   5   0        213.69        199.66         7.87 o                         
   0   5   0         25.67         13.78         1.88 o                         
   1   5   0         75.56         84.51         6.11 o                         
   2   5   0          0.06          1.69         1.40 o                         
   3   5   0        272.50        231.61        11.21 o                         
   4   5   0         11.88         11.98         2.53 o                         
   5   5   0         43.59         53.92         6.75 o                         
   6   5   0         70.60         90.59         9.43 o                         
   7   5   0        246.33        251.01        16.59 o                         
   8   5   0          1.42          2.34         3.86 o                         
   9   5   0        211.11        171.17        31.92 o                         
  10   5   0         19.02         16.47         8.42 o                         
  11   5   0          0.65         -1.40         2.57 o                         
  12   5   0          0.97          8.18         4.68 o                         
 -16   6   0         52.93         69.45        15.43 o                         
 -15   6   0         20.83         22.18         4.72 o                         
 -14   6   0         97.65        115.48         8.58 o                         
 -13   6   0        509.71        491.43        21.86 o                         
 -12   6   0         16.83         17.19         3.21 o                         
 -11   6   0        244.01        238.25        13.94 o                         
 -10   6   0        155.70        152.25         9.13 o                         
  -9   6   0         98.60        117.86         8.02 o                         
  -8   6   0        238.75        267.37        12.49 o                         
  -7   6   0        420.19        389.34        19.43 o                         
  -6   6   0        544.46        547.32        25.68 o                         
  -5   6   0        181.21        211.09        12.36 o                         
  -4   6   0        640.23        664.90        29.92 o                         
  -3   6   0        457.42        513.50        20.37 o                         
  -2   6   0          3.41          0.32         1.04 o                         
  -1   6   0         74.72        112.15         8.92 o                         
   0   6   0         41.67         54.08         4.40 o                         
   1   6   0        322.03        362.75        14.78 o                         
   2   6   0         37.11         46.05         3.79 o                         
   3   6   0        100.72         77.53         7.04 o                         
   4   6   0         11.89         17.64         6.15 o                         
   5   6   0        174.98        123.88        23.22 o                         
   6   6   0        169.96        175.25        14.78 o                         
   7   6   0         42.89         39.25         6.66 o                         
   8   6   0          1.05          5.72         5.19 o                         
   9   6   0          0.10          1.96         6.20 o                         
  10   6   0          6.34         21.28         7.95 o                         
  11   6   0         87.66         98.22        18.01 o                         
 -16   7   0         17.00         20.10         4.99 o                         
 -15   7   0          6.24          6.33         3.02 o                         
 -14   7   0          5.40          7.86         2.39 o                         
 -13   7   0        163.45        172.96        12.25 o                         
 -12   7   0        115.30        131.69         9.49 o                         
 -11   7   0          0.92          6.51         2.35 o                         
 -10   7   0         64.76         74.87         8.47 o                         
  -9   7   0        504.00        494.21        21.17 o                         
  -8   7   0        304.86        352.38        23.17 o                         
  -7   7   0       1414.08       1504.20        65.86 o                         
  -6   7   0         18.30         17.89         3.17 o                         
  -5   7   0        855.00        880.78        39.37 o                         
  -4   7   0        546.45        539.19        25.06 o                         
  -3   7   0        169.47        162.31         8.00 o                         
  -2   7   0        340.94        315.02        13.74 o                         
  -1   7   0        126.49        205.26        16.71 o                         
   0   7   0         45.95         50.00         4.42 o                         
   1   7   0         62.26         70.16         5.62 o                         
   2   7   0         38.14         41.75         4.74 o                         
   3   7   0        258.02        207.70        14.44 o                         
   4   7   0         45.32         44.84         8.03 o                         
   5   7   0         82.31         67.53         6.01 o                         
   6   7   0          0.33          0.33         1.02 o                         
   7   7   0         30.66         27.50         7.69 o                         
   8   7   0          4.54         -0.34         2.24 o                         
   9   7   0        203.51        178.20        25.02 o                         
  10   7   0          5.14         11.46         5.85 o                         
 -16   8   0          2.28          5.91         2.92 o                         
 -15   8   0          9.89         14.65         3.39 o                         
 -14   8   0         47.84         53.29         5.86 o                         
 -13   8   0         19.44         19.85         3.73 o                         
 -12   8   0        127.88        115.67        16.68 o                         
 -11   8   0          2.87          2.13         1.73 o                         
 -10   8   0          0.25         -0.84         1.06 o                         
  -9   8   0         14.22         19.49         3.91 o                         
  -8   8   0         33.22         41.89         5.37 o                         
  -7   8   0        472.30        448.85        25.98 o                         
  -6   8   0          1.62         -0.61         1.80 o                         
  -5   8   0          2.40          2.96         1.95 o                         
  -4   8   0        396.61        448.29        37.26 o                         
  -3   8   0        453.11        469.02        24.85 o                         
  -2   8   0        447.87        532.65        19.85 o                         
  -1   8   0       1598.83       1812.26        67.23 o                         
   0   8   0         15.77         13.57         2.51 o                         
   1   8   0        901.34        911.86        42.58 o                         
   2   8   0        493.13        448.12        19.82 o                         
   3   8   0          1.18         -0.74         1.32 o                         
   4   8   0        316.51        349.94        18.40 o                         
   5   8   0         35.41         34.75         4.33 o                         
   6   8   0        262.72        254.97        25.42 o                         
   7   8   0         23.91         30.62         7.05 o                         
   8   8   0         39.04         61.50        14.50 o                         
   9   8   0          1.61          4.44         4.44 o                         
 -17   9   0         74.62         66.65        12.86 o                         
 -16   9   0          6.59         10.91         3.66 o                         
 -15   9   0         16.99         20.66         5.84 o                         
 -14   9   0         24.40         37.25         5.02 o                         
 -13   9   0         33.37         39.87         5.19 o                         
 -12   9   0         25.91         24.84         4.07 o                         
 -11   9   0         61.25         57.35         6.03 o                         
 -10   9   0        121.20        142.58        10.29 o                         
  -9   9   0        156.42        188.67        17.76 o                         
  -8   9   0        554.60        507.53        25.44 o                         
  -7   9   0        542.57        520.65        25.61 o                         
  -6   9   0         90.20         87.09         8.74 o                         
  -5   9   0        233.63        227.11        12.94 o                         
  -4   9   0         15.03         17.88         3.17 o                         
  -3   9   0        283.80        279.88        11.54 o                         
  -2   9   0        200.13        175.94         8.19 o                         
  -1   9   0        418.70        402.04        24.27 o                         
   0   9   0        506.33        596.77        24.60 o                         
   1   9   0        194.15        206.56        11.46 o                         
   2   9   0        261.59        265.29        13.57 o                         
   3   9   0        380.50        380.80        18.42 o                         
   4   9   0        535.68        532.29        25.48 o                         
   5   9   0          0.66         20.69         6.88 o                         
   6   9   0         24.20         24.64         3.88 o                         
   7   9   0          0.31         11.40         5.95 o                         
   8   9   0         20.17         25.96         9.35 o                         
   9   9   0          8.67          1.64         7.48 o                         
 -17  10   0        167.32        215.38        26.89 o                         
 -16  10   0         83.59        102.35        13.12 o                         
 -15  10   0         20.60         20.83         4.05 o                         
 -14  10   0         33.03         29.72         4.40 o                         
 -13  10   0         84.35         95.77        10.30 o                         
 -12  10   0          0.02          0.83         1.67 o                         
 -11  10   0         62.22         57.20         6.19 o                         
 -10  10   0        541.00        513.78        31.50 o                         
  -9  10   0         70.37         49.93         6.41 o                         
  -8  10   0       2188.64       2201.62        95.36 o                         
  -7  10   0        594.68        596.39        29.06 o                         
  -6  10   0        333.58        330.50        18.20 o                         
  -5  10   0         72.26         90.64         8.93 o                         
  -4  10   0        194.28        208.71        11.13 o                         
  -3  10   0         86.64         87.03         5.64 o                         
  -2  10   0        150.80        178.77        10.26 o                         
  -1  10   0        199.67        189.75        10.61 o                         
   0  10   0        584.71        657.34        26.81 o                         
   1  10   0         15.58         17.49         3.28 o                         
   2  10   0       1203.69       1206.05        47.76 o                         
   3  10   0       1104.45       1012.95        47.82 o                         
   4  10   0        189.77        176.62        19.77 o                         
   5  10   0         85.14         91.81        10.99 o                         
   6  10   0         18.33         41.16        19.88 o                         
   8  10   0         17.66         10.99        13.56 o                         
 -17  11   0         22.99         40.69        10.06 o                         
 -15  11   0        161.04        217.34        19.92 o                         
 -14  11   0          8.70         14.50         7.72 o                         
 -13  11   0        148.53        143.51        11.34 o                         
 -12  11   0         77.05         86.34         8.15 o                         
 -11  11   0          9.39         12.59         3.76 o                         
 -10  11   0         60.69         61.85        11.99 o                         
  -9  11   0        101.24        103.40        10.87 o                         
  -8  11   0          3.50          3.83         2.72 o                         
  -7  11   0         50.05         63.56         7.67 o                         
  -6  11   0        402.13        480.74        32.67 o                         
  -5  11   0          2.55          4.57         2.18 o                         
  -4  11   0        379.00        369.98        17.01 o                         
  -3  11   0        119.44        115.19         7.50 o                         
  -2  11   0         84.39         73.00         6.13 o                         
  -1  11   0        690.44        701.97        28.50 o                         
   0  11   0          0.76          4.29         1.74 o                         
   1  11   0        199.28        200.54        17.94 o                         
   2  11   0        183.31        199.79        11.55 o                         
   3  11   0        139.08        109.44        28.30 o                         
   4  11   0        299.64        328.23        24.75 o                         
   5  11   0          7.83          6.31         9.59 o                         
 -17  12   0         19.90         13.56         6.08 o                         
 -16  12   0          2.81         -0.23         3.51 o                         
 -15  12   0          0.32          3.31         2.75 o                         
 -14  12   0          1.97          1.93         2.85 o                         
 -13  12   0         26.31         26.24         7.17 o                         
 -12  12   0          1.33          0.27         1.99 o                         
 -11  12   0         40.24         45.65         6.85 o                         
 -10  12   0        386.36        399.37        22.11 o                         
  -9  12   0        385.90        365.58        20.58 o                         
  -8  12   0         78.17         90.52         9.40 o                         
  -7  12   0         38.25         40.15        18.36 o                         
  -6  12   0        306.56        304.31        15.80 o                         
  -5  12   0        220.50        252.83        15.64 o                         
  -4  12   0          0.09          0.01         2.53 o                         
  -3  12   0          9.78         18.19         4.99 o                         
  -2  12   0        243.37        263.21        20.92 o                         
  -1  12   0         36.89         43.49         9.64 o                         
   0  12   0         21.14         20.25         3.26 o                         
   1  12   0         89.25        110.80         9.48 o                         
   2  12   0         24.75         26.90         5.95 o                         
   3  12   0         56.66         53.16        10.87 o                         
   4  12   0         43.85         58.23        13.10 o                         
 -15  13   0          3.38          3.17         3.33 o                         
 -14  13   0         16.00         34.14        10.99 o                         
 -13  13   0        375.32        382.06        25.87 o                         
 -12  13   0         86.23         69.19        12.25 o                         
 -11  13   0         12.29         17.13         6.90 o                         
 -10  13   0        210.71        235.17        22.27 o                         
  -9  13   0         41.62         43.70         6.99 o                         
  -8  13   0        279.02        287.10        19.33 o                         
  -7  13   0        836.22        855.12        39.42 o                         
  -6  13   0          2.61          2.58         2.01 o                         
  -5  13   0        173.64        171.22        11.08 o                         
  -4  13   0        219.70        205.66        15.28 o                         
  -3  13   0         55.93         77.43         8.34 o                         
  -2  13   0        130.27        138.44        44.55 o                         
  -1  13   0         10.86         20.36         8.18 o                         
   0  13   0          6.02         10.97         3.79 o                         
   1  13   0         50.20         52.49         7.44 o                         
   2  13   0          0.00          8.29         3.59 o                         
   3  13   0          3.71          5.61         4.44 o                         
 -15  14   0         71.54         72.03        21.75 o                         
 -13  14   0        377.35        448.39        26.12 o                         
 -12  14   0        149.94        171.55        19.09 o                         
 -11  14   0         34.25         40.29         9.15 o                         
 -10  14   0          3.76          4.28         6.08 o                         
  -9  14   0        110.65         99.15        13.20 o                         
  -8  14   0          1.87         14.16         5.36 o                         
  -7  14   0        169.67        195.99        34.96 o                         
  -6  14   0         12.52         18.47         7.25 o                         
  -5  14   0        134.23        138.21        21.05 o                         
  -4  14   0          0.06          0.94         3.04 o                         
  -3  14   0         16.96         14.03         6.31 o                         
  -2  14   0         18.23         18.20         7.48 o                         
  -1  14   0          0.65          4.29         2.69 o                         
   0  14   0        189.27        195.57        33.91 o                         
   1  14   0         69.36         45.60        10.76 o                         
 -15  15   0        109.78        127.68        29.00 o                         
 -13  15   0         15.97          3.74         6.08 o                         
 -12  15   0         16.96          8.42         7.02 o                         
 -11  15   0          0.67          3.82         3.86 o                         
 -10  15   0         24.50         18.60        11.69 o                         
  -9  15   0         78.62         83.76        12.55 o                         
  -8  15   0        760.07        700.47        50.28 o                         
  -7  15   0       1246.42       1181.19        68.29 o                         
  -6  15   0          0.10          1.17         3.74 o                         
  -5  15   0        275.20        228.01        30.87 o                         
  -4  15   0          0.33         -0.94         3.74 o                         
   0  15   0          6.84         -1.64         3.98 o                         
 -15  16   0          0.39          3.27         7.72 o                         
 -13  16   0         14.65         13.56        10.06 o                         
 -12  16   0         13.65         20.81        11.22 o                         
 -11  16   0         45.69         43.26        15.67 o                         
 -10  16   0         81.99         63.61        17.31 o                         
  -9  16   0         16.49          7.95         6.31 o                         
  -8  16   0         89.83         55.66        13.80 o                         
  -7  16   0        341.89        376.97        38.59 o                         
  -6  16   0         80.61         48.17        12.16 o                         
  -5  16   0         57.78         46.54        11.46 o                         
  -4  16   0          8.01         10.52         6.31 o                         
  -3  16   0          3.19          4.68         4.68 o                         
  -2  16   0          0.05          3.98         3.74 o                         
  -1  16   0         24.48         39.76        10.99 o                         
 -15  17   0          9.16         28.53        15.43 o                         
 -14  17   0          0.27         11.69        11.46 o                         
 -13  17   0          0.55          3.04         6.08 o                         
 -12  17   0         53.33         42.09        14.97 o                         
 -11  17   0         35.43         29.23        18.71 o                         
 -10  17   0          1.27          1.87         5.85 o                         
  -9  17   0         59.25         65.71        16.60 o                         
  11 -18   1         57.89         81.85        24.09 o                         
  12 -18   1         12.08         13.33        10.99 o                         
  13 -18   1          1.75          2.57         7.95 o                         
  14 -18   1          0.10         11.93        12.16 o                         
   8 -17   1          0.14          4.44         5.61 o                         
   9 -17   1        107.64        107.57        23.85 o                         
  11 -17   1         29.77         37.42        15.20 o                         
  12 -17   1         66.33         56.83        20.35 o                         
  13 -17   1          0.23         10.76        10.06 o                         
  14 -17   1         19.81         31.10        16.37 o                         
   1 -16   1         37.64         50.75        12.39 o                         
   2 -16   1         21.98         11.69         6.55 o                         
   3 -16   1        155.93        127.22        21.05 o                         
   4 -16   1        238.16        241.81        30.63 o                         
   5 -16   1        149.74         99.39        17.31 o                         
   6 -16   1         16.16         29.00        10.06 o                         
   7 -16   1         94.38         82.39        12.81 o                         
   8 -16   1          2.87         -1.40         3.98 o                         
   9 -16   1         24.99          3.74         6.08 o                         
  10 -16   1          8.34         21.98        11.22 o                         
  11 -16   1          9.35         20.58        11.93 o                         
  12 -16   1         25.11         43.03        15.43 o                         
  13 -16   1         18.80         11.93         8.65 o                         
  14 -16   1          0.02         11.22         8.89 o                         
   0 -15   1         50.78         52.15        13.80 o                         
   1 -15   1        180.78        196.20        28.76 o                         
   2 -15   1        597.82        587.21        54.72 o                         
   3 -15   1         42.20         32.51        10.06 o                         
   4 -15   1        128.35        115.76        20.35 o                         
   5 -15   1          3.67          5.38         5.38 o                         
   6 -15   1        161.94        168.64        18.59 o                         
   7 -15   1         41.15         34.54         7.60 o                         
   8 -15   1        781.01        849.47        65.48 o                         
   9 -15   1          3.88          7.06         4.36 o                         
  10 -15   1         16.75         27.91         7.41 o                         
  11 -15   1         18.45         12.77        12.86 o                         
  12 -15   1         22.01         23.15        11.69 o                         
  13 -15   1          9.81          8.89         8.89 o                         
  14 -15   1         14.62         10.76         8.65 o                         
  -2 -14   1         15.36         17.31         7.95 o                         
  -1 -14   1          6.92          3.98         3.98 o                         
   0 -14   1          0.00          3.04         3.27 o                         
   1 -14   1          7.21          4.44         4.21 o                         
   2 -14   1         85.64         58.23        12.16 o                         
   3 -14   1         96.13        108.51        18.24 o                         
   4 -14   1         40.05         61.50        13.56 o                         
   5 -14   1        499.24        481.94        31.88 o                         
   6 -14   1         27.99         44.03         8.51 o                         
   7 -14   1         27.38         16.44         5.70 o                         
   8 -14   1          0.04         -1.56         1.56 o                         
   9 -14   1         28.91         33.13         9.38 o                         
  10 -14   1         52.99         58.51        10.42 o                         
  11 -14   1        141.57        148.90        17.74 o                         
  12 -14   1        121.65        125.11        13.03 o                         
  13 -14   1         64.55         74.33        13.33 o                         
  14 -14   1          0.22          7.72         8.42 o                         
  -2 -13   1          0.08          4.42         2.81 o                         
  -1 -13   1         23.94         31.56         5.04 o                         
   0 -13   1         57.90         62.41         6.95 o                         
   1 -13   1          0.00          0.03         1.44 o                         
   2 -13   1          0.02         -0.57         1.62 o                         
   3 -13   1        146.83        152.11        11.58 o                         
   4 -13   1        556.99        501.14        22.76 o                         
   5 -13   1       1137.10       1156.75        46.41 o                         
   6 -13   1        893.55        947.79        45.84 o                         
   7 -13   1       2052.53       2232.80        98.54 o                         
   8 -13   1        130.58        123.76        11.67 o                         
   9 -13   1         83.03         96.10        13.48 o                         
  10 -13   1         98.30         90.13        12.76 o                         
  11 -13   1        104.26        116.17        29.23 o                         
  12 -13   1        274.43        226.92        23.20 o                         
  13 -13   1         17.00         20.00         5.01 o                         
  14 -13   1         17.12         18.95        14.73 o                         
  15 -13   1         55.62         58.23        13.80 o                         
  -4 -12   1         39.29         50.05        12.51 o                         
  -3 -12   1         55.43         81.31        21.75 o                         
  -2 -12   1         24.44         31.26         6.87 o                         
  -1 -12   1         33.78         32.07         5.00 o                         
   0 -12   1          5.62          7.55         2.08 o                         
   1 -12   1        124.84        122.73         8.97 o                         
   2 -12   1         31.80         23.42         4.02 o                         
   3 -12   1        239.58        236.92        11.48 o                         
   4 -12   1          0.12         -0.73         1.59 o                         
   5 -12   1          5.00          6.49         2.45 o                         
   6 -12   1        110.21        127.12        12.03 o                         
   7 -12   1         75.32         95.39        12.58 o                         
   8 -12   1        170.13        150.99        18.54 o                         
   9 -12   1          7.78         10.24         3.37 o                         
  10 -12   1        171.68        187.46        15.09 o                         
  11 -12   1         13.38         10.78         3.32 o                         
  12 -12   1         24.61         25.13         5.92 o                         
  13 -12   1        229.89        253.63        19.56 o                         
  14 -12   1         23.09         23.04         7.41 o                         
  15 -12   1         63.62         63.37        14.03 o                         
  16 -12   1          0.07          0.70         3.27 o                         
  17 -12   1         13.35         22.68         8.65 o                         
  -5 -11   1        180.41        203.35        17.60 o                         
  -4 -11   1         63.33        104.64        17.31 o                         
  -3 -11   1        166.69        162.08        12.48 o                         
  -2 -11   1        115.57        121.58        11.08 o                         
  -1 -11   1        387.60        451.66        20.10 o                         
   0 -11   1        384.37        364.59        18.63 o                         
   1 -11   1         45.56         42.16         4.89 o                         
   2 -11   1        548.58        579.03        30.00 o                         
   3 -11   1        274.98        307.63        16.33 o                         
   4 -11   1          1.68          1.70         1.42 o                         
   5 -11   1         47.54         54.03         7.60 o                         
   6 -11   1        518.64        548.19        45.41 o                         
   7 -11   1       1390.19       1380.85        62.27 o                         
   8 -11   1        268.95        276.04        17.00 o                         
   9 -11   1        198.85        224.74        15.72 o                         
  10 -11   1        290.45        297.13        23.62 o                         
  11 -11   1        334.26        299.64        15.79 o                         
  12 -11   1         29.66         39.89         6.38 o                         
  13 -11   1        134.45        124.51        11.99 o                         
  14 -11   1         21.95         25.93         5.70 o                         
  15 -11   1         24.19         39.76        10.52 o                         
  17 -11   1          6.73         11.69         6.08 o                         
  -7 -10   1          1.24         13.80        12.63 o                         
  -6 -10   1         65.45         85.99        10.99 o                         
  -5 -10   1          5.93         11.24         3.47 o                         
  -4 -10   1        842.48        712.59        35.70 o                         
  -3 -10   1        875.86        764.91        54.50 o                         
  -2 -10   1        232.14        224.93        12.06 o                         
  -1 -10   1         50.75         56.90         5.57 o                         
   0 -10   1       1215.87       1179.59        48.45 o                         
   1 -10   1         80.09         85.91         7.06 o                         
   2 -10   1        143.52        163.70        12.11 o                         
   3 -10   1         28.11         33.46         3.97 o                         
   4 -10   1         82.94        112.64         8.36 o                         
   5 -10   1        116.35        138.81        20.23 o                         
   6 -10   1        235.37        230.40        15.20 o                         
   7 -10   1          4.75          1.82         2.22 o                         
   8 -10   1        225.63        225.05        14.31 o                         
   9 -10   1         96.34        107.07        10.00 o                         
  10 -10   1         79.48        108.05         8.85 o                         
  11 -10   1          2.79         10.16         2.73 o                         
  12 -10   1         51.89         72.17         7.67 o                         
  13 -10   1         26.69         34.23         6.18 o                         
  14 -10   1          1.80          5.75         2.26 o                         
  15 -10   1          0.24          1.57         3.13 o                         
  16 -10   1        102.16        131.76        13.22 o                         
  -7  -9   1          0.71          5.32         3.98 o                         
  -6  -9   1        127.58        137.64        12.98 o                         
  -5  -9   1         76.47         97.50        14.44 o                         
  -4  -9   1        298.12        247.59        25.15 o                         
  -3  -9   1       1056.15       1088.07        50.88 o                         
  -2  -9   1          0.12          1.79         1.35 o                         
  -1  -9   1         50.48         56.20         5.56 o                         
   0  -9   1        217.49        203.14        10.74 o                         
   1  -9   1        306.73        333.11        16.98 o                         
   2  -9   1          9.57         12.93         2.50 o                         
   3  -9   1        266.58        302.61        12.58 o                         
   4  -9   1        411.50        449.43        21.67 o                         
   5  -9   1        363.73        381.34        19.61 o                         
   6  -9   1         28.09         25.52         4.40 o                         
   7  -9   1         33.05         36.41         5.23 o                         
   8  -9   1         14.59         17.11         3.70 o                         
   9  -9   1         47.92         59.39         7.86 o                         
  10  -9   1        178.78        139.80        10.10 o                         
  11  -9   1          4.63          2.06         2.14 o                         
  12  -9   1          1.22          0.45         1.62 o                         
  13  -9   1         53.44         52.13         5.95 o                         
  14  -9   1          1.31          5.24         3.45 o                         
  15  -9   1        253.99        285.62        29.84 o                         
  16  -9   1         73.84         82.08        14.03 o                         
 -10  -8   1         30.55         18.01         7.72 o                         
  -9  -8   1          0.01          2.57         3.51 o                         
  -8  -8   1         22.51         25.15         5.63 o                         
  -7  -8   1          0.47          3.09         1.72 o                         
  -6  -8   1        195.28        240.03        16.84 o                         
  -5  -8   1        104.39        125.51         8.78 o                         
  -4  -8   1         53.30         73.36         7.87 o                         
  -3  -8   1         50.12         54.88         8.62 o                         
  -2  -8   1       1193.22       1077.72        41.83 o                         
  -1  -8   1         55.77         67.07         5.85 o                         
   0  -8   1         94.22        113.39         9.72 o                         
   1  -8   1       2941.53       3124.90       133.06 o                         
   2  -8   1         10.55          4.67         1.52 o                         
   3  -8   1         37.99         44.57         4.83 o                         
   4  -8   1        144.53        158.03        10.24 o                         
   5  -8   1        121.13        147.79        10.18 o                         
   6  -8   1         70.08         70.36         7.06 o                         
   7  -8   1         11.89          8.79         2.50 o                         
   8  -8   1         86.85         77.96         7.90 o                         
   9  -8   1         13.58          9.70         2.56 o                         
  10  -8   1          1.41          1.85         1.56 o                         
  11  -8   1         65.00         61.69         6.38 o                         
  12  -8   1         28.34         27.52         4.15 o                         
  13  -8   1         19.24         18.65         3.76 o                         
  14  -8   1         20.43         24.24         4.69 o                         
  15  -8   1         72.38         80.84         7.74 o                         
  16  -8   1          3.41          2.10         3.04 o                         
 -11  -7   1         93.28         58.93        13.33 o                         
 -10  -7   1         42.39         36.25         9.59 o                         
  -9  -7   1        323.57        389.00        26.21 o                         
  -8  -7   1         16.86         22.64         6.91 o                         
  -7  -7   1          0.08          2.08         1.35 o                         
  -6  -7   1          0.59          4.52         1.78 o                         
  -5  -7   1          3.15          5.04         1.73 o                         
  -4  -7   1         35.97         32.56         4.00 o                         
  -3  -7   1        474.92        467.20        23.17 o                         
  -2  -7   1        607.72        572.80        23.44 o                         
  -1  -7   1        120.28        138.00         8.34 o                         
   0  -7   1        208.42        243.57        10.43 o                         
   1  -7   1       3641.22       3671.82       162.13 o                         
   2  -7   1       1269.92       1301.69        56.90 o                         
   3  -7   1        270.14        263.35        16.09 o                         
   4  -7   1         14.89         19.41         2.83 o                         
   5  -7   1          0.21          1.06         1.51 o                         
   6  -7   1        102.34        114.02         8.87 o                         
   7  -7   1          0.01          0.54         1.25 o                         
   8  -7   1         79.93        102.45         8.35 o                         
   9  -7   1         11.56         13.95         2.77 o                         
  10  -7   1          0.00         -0.03         1.20 o                         
  11  -7   1        201.08        163.19         9.72 o                         
  12  -7   1         90.16        101.35         8.19 o                         
  13  -7   1         35.98         38.52         4.94 o                         
  14  -7   1        172.33        168.25        10.85 o                         
  15  -7   1          8.60          6.83         2.52 o                         
 -12  -6   1         89.13        133.53        28.30 o                         
 -11  -6   1        173.13        183.11        25.02 o                         
 -10  -6   1         56.93         75.80        18.36 o                         
  -9  -6   1         48.95         55.94         8.67 o                         
  -8  -6   1         16.33         25.12         5.43 o                         
  -7  -6   1          4.40          7.75         3.85 o                         
  -6  -6   1        137.31        140.87         8.84 o                         
  -5  -6   1        101.83        106.02        11.14 o                         
  -4  -6   1          6.76          7.14         2.23 o                         
  -3  -6   1        202.91        212.03        13.87 o                         
  -2  -6   1        404.92        373.46        17.14 o                         
  -1  -6   1       1560.60       1556.88        58.35 o                         
   0  -6   1        494.35        515.57        18.90 o                         
   1  -6   1         57.44         74.55         5.01 o                         
   2  -6   1        125.67        136.01         7.25 o                         
   3  -6   1          5.08          3.76         1.36 o                         
   4  -6   1          1.19          0.58         0.91 o                         
   5  -6   1       4183.28       4642.94       339.32 o                         
   6  -6   1       1444.07       1687.96        72.70 o                         
   7  -6   1        111.85         96.47         6.84 o                         
   8  -6   1         30.94         19.16         2.96 o                         
   9  -6   1        154.87        156.98        10.27 o                         
  10  -6   1        178.38        144.84         8.79 o                         
  11  -6   1          0.25         -1.31         1.31 o                         
  12  -6   1         67.67         66.57         7.52 o                         
  13  -6   1         11.52          8.59         3.43 o                         
  14  -6   1          0.62          3.34         2.32 o                         
  15  -6   1         97.04         88.89         9.43 o                         
 -12  -5   1          6.54         11.69         5.85 o                         
 -11  -5   1         20.73         26.11         5.51 o                         
 -10  -5   1        178.58        142.75        27.01 o                         
  -9  -5   1         32.74         22.25         4.88 o                         
  -8  -5   1         27.76         15.80        13.21 o                         
  -7  -5   1         29.64         39.33         8.10 o                         
  -6  -5   1         29.44         42.09         7.76 o                         
  -5  -5   1          4.40          5.93         1.80 o                         
  -4  -5   1         24.78         24.76         3.04 o                         
  -3  -5   1         66.65         55.55         4.72 o                         
  -2  -5   1        387.58        410.57        15.15 o                         
  -1  -5   1        205.04        240.05        14.04 o                         
   0  -5   1        109.31        103.39         5.34 o                         
   1  -5   1         15.08         18.95         2.44 o                         
   2  -5   1       1038.81       1094.29        57.46 o                         
   3  -5   1        876.89        781.08        30.01 o                         
   4  -5   1        875.64        908.91        39.94 o                         
   5  -5   1       1527.68       1693.81        72.52 o                         
   6  -5   1        375.42        413.13        17.29 o                         
   7  -5   1          9.24          8.93         1.96 o                         
   8  -5   1          2.20          0.15         1.24 o                         
   9  -5   1         68.94         69.84         5.73 o                         
  10  -5   1         36.19         26.91         4.02 o                         
  11  -5   1          5.68          1.20         2.46 o                         
  12  -5   1        218.42        209.38        11.36 o                         
  13  -5   1         43.95         44.08         5.77 o                         
  14  -5   1         41.08         45.80         6.13 o                         
  15  -5   1        257.63        251.63        32.04 o                         
 -13  -4   1         38.44         50.75        13.56 o                         
 -12  -4   1          7.54          9.29         3.59 o                         
 -11  -4   1          2.68          4.21         3.04 o                         
 -10  -4   1         52.81         43.47         7.72 o                         
  -9  -4   1        288.38        308.72        37.27 o                         
  -8  -4   1         22.33         10.66         3.36 o                         
  -7  -4   1          1.26          7.38         1.73 o                         
  -6  -4   1         49.18         55.25         5.43 o                         
  -5  -4   1         56.52         57.60         5.23 o                         
  -4  -4   1        310.76        334.83        16.54 o                         
  -3  -4   1        828.54        917.92        57.11 o                         
  -2  -4   1       2331.61       2415.95       183.58 o                         
  -1  -4   1        647.09        602.39        21.30 o                         
   0  -4   1       1114.69       1078.81        36.30 o                         
   1  -4   1       4600.49       4823.24       421.87 o                         
   2  -4   1        810.05        796.33        34.82 o                         
   3  -4   1       2504.94       2429.74       178.66 o                         
   4  -4   1       2368.13       2245.15       116.14 o                         
   5  -4   1       3803.53       4007.69       329.30 o                         
   6  -4   1        182.12        175.44         8.61 o                         
   7  -4   1        337.70        351.22        15.10 o                         
   8  -4   1        113.53        105.13         7.01 o                         
   9  -4   1        346.23        336.67        14.96 o                         
  10  -4   1       1276.86       1178.46        53.04 o                         
  11  -4   1        763.88        749.68        34.67 o                         
  12  -4   1          0.93          1.48         3.40 o                         
  13  -4   1         56.14         53.50        10.76 o                         
  14  -4   1        108.32        100.09        18.01 o                         
  15  -4   1         16.15         19.64         8.89 o                         
 -13  -3   1          8.10         11.93         5.38 o                         
 -12  -3   1        220.87        240.49        17.77 o                         
 -11  -3   1        133.25        126.16        12.81 o                         
 -10  -3   1         19.49         24.66         4.85 o                         
  -9  -3   1         24.57         24.06         4.79 o                         
  -8  -3   1         40.43         42.86        10.64 o                         
  -7  -3   1         59.68         58.93         4.61 o                         
  -6  -3   1        775.01        867.62        38.05 o                         
  -5  -3   1        104.68         99.25         6.06 o                         
  -4  -3   1         11.62         20.19         2.50 o                         
  -3  -3   1       1324.55       1434.70       115.06 o                         
  -2  -3   1         13.31         13.90         1.79 o                         
  -1  -3   1         33.65         46.49         2.75 o                         
   0  -3   1       2579.08       2533.34       221.46 o                         
   1  -3   1        685.55        678.01        25.63 o                         
   2  -3   1       1272.84       1174.27        62.01 o                         
   3  -3   1       9904.62       9020.62       552.55 o                         
   4  -3   1          9.67         12.36         1.69 o                         
   5  -3   1        246.49        285.20        12.56 o                         
   6  -3   1       2755.06       2754.80       200.88 o                         
   7  -3   1         86.20        119.56         6.26 o                         
   8  -3   1         66.38         84.53         5.33 o                         
   9  -3   1       4281.03       4292.43       219.50 o                         
  10  -3   1       1045.21       1044.92        54.96 o                         
  11  -3   1          7.69          4.11         2.01 o                         
  12  -3   1          4.93         -1.26         3.74 o                         
  13  -3   1          1.29         13.33         5.96 o                         
  14  -3   1         24.18         26.66         8.89 o                         
  15  -3   1         27.79         17.77         7.48 o                         
 -14  -2   1         11.97         11.93         5.38 o                         
 -13  -2   1          2.77         13.10         3.99 o                         
 -12  -2   1        102.62        124.45        12.78 o                         
 -11  -2   1          2.53          8.96         3.43 o                         
 -10  -2   1        384.09        308.41        20.25 o                         
  -9  -2   1        170.58        143.95        16.49 o                         
  -8  -2   1         62.29         72.83        15.43 o                         
  -7  -2   1         85.58         97.84         6.28 o                         
  -6  -2   1         48.06         67.26         7.31 o                         
  -5  -2   1        140.49        147.77        17.42 o                         
  -4  -2   1        949.77        939.78        49.85 o                         
  -3  -2   1        209.82        231.59        13.23 o                         
  -2  -2   1        221.55        227.29        11.21 o                         
  -1  -2   1       2704.03       2902.60       213.27 o                         
   0  -2   1          0.30          0.12         0.56 o                         
   1  -2   1        123.73        120.52         5.33 o                         
   2  -2   1       3817.54       3400.12       239.35 o                         
   3  -2   1       1251.28       1207.52        57.03 o                         
   4  -2   1        244.54        235.28         9.52 o                         
   5  -2   1          0.72          1.59         1.32 o                         
   6  -2   1         25.88         34.29         2.77 o                         
   7  -2   1         80.29         70.79         4.79 o                         
   8  -2   1        322.19        322.10        13.32 o                         
   9  -2   1        357.79        353.06        20.79 o                         
  10  -2   1        317.11        276.31        18.85 o                         
  11  -2   1          4.82          2.20         6.08 o                         
  12  -2   1         34.29         34.72        15.43 o                         
  13  -2   1         19.22         28.98        10.41 o                         
  15  -2   1        162.79        184.51        26.66 o                         
 -14  -1   1         10.95         20.11         6.55 o                         
 -13  -1   1          8.61         18.23         9.47 o                         
 -12  -1   1         18.34         18.22         6.66 o                         
 -11  -1   1        156.29        148.50        18.71 o                         
 -10  -1   1        172.28        163.85        18.59 o                         
  -9  -1   1          1.51         -2.10         2.10 o                         
  -8  -1   1        223.25        221.59        12.59 o                         
  -7  -1   1         22.27         26.79         2.96 o                         
  -6  -1   1          4.02          2.91         1.07 o                         
  -5  -1   1          3.10          2.83         1.30 o                         
  -4  -1   1         91.63         91.78         6.20 o                         
  -3  -1   1       1534.03       1388.74       113.85 o                         
  -1  -1   1        629.59        707.38        39.02 o                         
   0  -1   1        386.40        382.12        29.93 o                         
   1  -1   1        312.27        337.89        10.46 o                         
   2  -1   1      13227.19      13323.32       741.46 o                         
   3  -1   1       5036.86       5363.65       356.32 o                         
   4  -1   1        205.87        226.32         9.11 o                         
   5  -1   1        175.33        174.22        11.58 o                         
   6  -1   1         53.09         62.83         3.45 o                         
   7  -1   1        588.29        583.37        26.26 o                         
   8  -1   1          4.75         10.55         3.31 o                         
   9  -1   1        171.24        182.89        31.10 o                         
  10  -1   1         56.48         70.80        20.70 o                         
  11  -1   1         25.72         30.51         6.06 o                         
  12  -1   1         12.37         14.15         3.93 o                         
  13  -1   1        102.52         76.47        14.50 o                         
  14  -1   1         18.59         56.12        13.10 o                         
 -15   0   1         72.08         87.46        15.20 o                         
 -14   0   1          0.05         16.14         6.31 o                         
 -13   0   1        138.99        136.34        19.41 o                         
 -12   0   1        122.83        122.33        12.46 o                         
 -11   0   1        168.83        174.03        14.10 o                         
 -10   0   1         53.84         43.42         6.35 o                         
  -9   0   1        322.23        292.83        16.41 o                         
  -8   0   1        218.30        176.47         9.27 o                         
  -7   0   1        453.42        506.22        22.75 o                         
  -6   0   1        867.29        962.77        59.69 o                         
  -5   0   1       1041.08       1172.88        60.93 o                         
  -4   0   1       3495.97       3266.47       335.35 o                         
  -3   0   1       6150.15       5545.62       479.40 o                         
  -2   0   1       4488.25       4358.57       371.59 o                         
  -1   0   1       1218.56       1128.11        83.95 o                         
   0   0   1        340.42        303.07        22.68 o                         
   1   0   1       3704.30       3651.77       231.17 o                         
   2   0   1        227.32        246.78        13.89 o                         
   3   0   1        593.20        589.55        31.83 o                         
   4   0   1        642.93        584.50        31.91 o                         
   5   0   1          5.26          7.19         2.69 o                         
   6   0   1        605.70        626.62        35.06 o                         
   7   0   1        434.14        392.88        23.64 o                         
   8   0   1          1.78         -1.65         1.65 o                         
   9   0   1        201.25        182.68        14.55 o                         
  10   0   1        254.20        277.90        19.26 o                         
  11   0   1        159.44        155.05        15.21 o                         
  12   0   1         75.31        110.93        12.70 o                         
  13   0   1         26.41         29.47         9.12 o                         
  14   0   1         32.82         24.55         8.65 o                         
 -16   1   1          0.23         16.14         9.12 o                         
 -15   1   1          3.17         10.06         4.91 o                         
 -14   1   1         17.70         36.95         9.12 o                         
 -13   1   1         56.11         70.39        13.10 o                         
 -12   1   1        384.89        359.20        32.97 o                         
 -11   1   1        130.21        114.89        22.68 o                         
 -10   1   1        690.62        724.12        32.54 o                         
  -9   1   1        153.54        147.84         8.27 o                         
  -8   1   1        733.57        732.83        32.11 o                         
  -7   1   1        307.90        297.26        13.97 o                         
  -6   1   1        340.57        359.02        16.33 o                         
  -5   1   1         10.51         12.27         1.42 o                         
  -4   1   1       1839.26       1767.30       160.66 o                         
  -3   1   1       4895.34       4288.98       284.18 o                         
  -2   1   1       2241.57       2083.24       153.36 o                         
  -1   1   1          6.32          7.76         1.05 o                         
   0   1   1        449.31        449.39        19.08 o                         
   1   1   1       1719.87       1776.39       136.06 o                         
   2   1   1        131.50        148.59        12.98 o                         
   3   1   1        171.03        193.13        30.99 o                         
   4   1   1         55.43         54.07         5.79 o                         
   5   1   1         23.51         36.11         5.09 o                         
   6   1   1        215.52        202.96        34.14 o                         
   7   1   1        103.64         94.00        14.03 o                         
   8   1   1         22.76         24.93         4.96 o                         
   9   1   1        511.88        492.79        30.09 o                         
  10   1   1          1.38          0.49         2.29 o                         
  11   1   1        178.40        169.07        15.95 o                         
  12   1   1          2.48          6.97         4.05 o                         
  13   1   1         13.56          9.35         5.61 o                         
 -15   2   1         55.46         56.36        12.86 o                         
 -14   2   1        155.71        183.58        23.85 o                         
 -13   2   1         78.38         56.36        11.46 o                         
 -11   2   1         97.83         96.11         8.00 o                         
 -10   2   1        599.14        637.25        35.35 o                         
  -9   2   1        245.00        264.29        16.09 o                         
  -8   2   1       1457.95       1426.34        60.48 o                         
  -7   2   1         43.32         41.84         5.03 o                         
  -6   2   1        111.87        109.63         5.94 o                         
  -5   2   1        425.67        440.35        29.21 o                         
  -4   2   1        556.82        504.81        26.95 o                         
  -3   2   1          3.17          6.31         1.40 o                         
  -2   2   1        197.08        183.11        14.73 o                         
  -1   2   1        415.42        357.59        13.59 o                         
   0   2   1       3278.52       2195.42       237.36 o                         
   1   2   1       2254.13       1846.03       144.81 o                         
   2   2   1        195.26        169.36         8.31 o                         
   3   2   1        147.61        161.68        10.74 o                         
   4   2   1       1459.42       1364.89       179.72 o                         
   5   2   1        376.94        446.23        26.04 o                         
   6   2   1        233.55        222.00        15.67 o                         
   7   2   1        237.84        201.79        14.55 o                         
   8   2   1          1.42         -1.01         2.13 o                         
   9   2   1         16.91         27.47         5.54 o                         
  10   2   1         14.64         14.67         8.77 o                         
  11   2   1        123.95        124.30        13.47 o                         
  12   2   1         32.15         37.88        10.29 o                         
  13   2   1          8.65         18.01         7.72 o                         
 -16   3   1          4.31         13.80         6.08 o                         
 -15   3   1         58.52         98.92        16.84 o                         
 -14   3   1         53.38         54.72        11.93 o                         
 -13   3   1         41.64         37.30         7.25 o                         
 -12   3   1         99.33        105.47        12.16 o                         
 -11   3   1        174.27        167.23        12.30 o                         
 -10   3   1        485.53        469.30        21.76 o                         
  -9   3   1       1219.99       1104.56        66.57 o                         
  -8   3   1        125.96        146.43         8.50 o                         
  -7   3   1        569.26        571.06        25.47 o                         
  -6   3   1        658.16        722.69        31.50 o                         
  -5   3   1        106.26         91.67         9.12 o                         
  -4   3   1        654.44        656.37        34.89 o                         
  -3   3   1       2111.87       2188.46       186.81 o                         
  -2   3   1       2149.90       2209.18       176.60 o                         
  -1   3   1      14748.22       8243.12       717.46 o                         
   0   3   1       3876.49       3005.64       508.28 o                         
   1   3   1        214.86        185.67         9.08 o                         
   2   3   1        968.37        967.08        41.43 o                         
   3   3   1         88.05        115.57         6.54 o                         
   4   3   1          0.34          3.97         2.23 o                         
   5   3   1         54.50         73.64         8.54 o                         
   6   3   1         78.20         93.82        28.30 o                         
   7   3   1        474.58        531.01        31.83 o                         
   8   3   1         23.33         21.10         4.93 o                         
   9   3   1        107.76         83.77        10.62 o                         
  10   3   1         52.21         59.56         8.92 o                         
  11   3   1        154.06        151.71        18.20 o                         
  12   3   1          3.82         23.39         7.95 o                         
 -17   4   1         24.18         30.87         9.35 o                         
 -16   4   1          0.01          5.38         5.38 o                         
 -15   4   1        129.58        109.43         9.17 o                         
 -14   4   1         53.18         68.35         7.58 o                         
 -13   4   1         19.98         19.61         4.11 o                         
 -12   4   1         28.57         28.06         5.85 o                         
 -11   4   1          7.88          7.01         2.81 o                         
 -10   4   1         35.45         39.29         5.18 o                         
  -9   4   1         80.29         91.37         6.91 o                         
  -8   4   1         38.17         45.40         4.29 o                         
  -7   4   1        138.82        138.44         7.78 o                         
  -6   4   1        134.87        152.26        10.09 o                         
  -5   4   1          2.58         -0.26         0.90 o                         
  -4   4   1          4.48          4.33         1.56 o                         
  -3   4   1      22434.30      23385.41      1821.96 o                         
  -2   4   1        248.31        200.44        10.56 o                         
  -1   4   1       1411.27       1262.52        46.48 o                         
   0   4   1        552.09        477.19        17.64 o                         
   1   4   1          1.80          2.45         0.94 o                         
   2   4   1         86.01         84.91         4.65 o                         
   3   4   1        180.88        184.86        16.67 o                         
   4   4   1        290.58        308.75        14.86 o                         
   5   4   1        880.11        829.05        46.47 o                         
   6   4   1        333.90        338.17        21.91 o                         
   7   4   1        321.45        310.57        20.83 o                         
   8   4   1        100.32        114.66        17.07 o                         
   9   4   1        148.10        102.60        12.98 o                         
  10   4   1          7.80          2.10         3.27 o                         
  11   4   1          2.77         -0.47         2.28 o                         
  12   4   1         21.32         18.71         7.48 o                         
 -17   5   1          3.85         12.86         6.78 o                         
 -16   5   1         10.75         10.29         7.02 o                         
 -15   5   1         36.51         41.01         6.19 o                         
 -14   5   1        139.92        132.72        12.24 o                         
 -13   5   1        127.39        140.30        10.28 o                         
 -12   5   1        360.49        365.72        18.80 o                         
 -11   5   1       2604.78       2510.93       106.07 o                         
 -10   5   1       2443.68       2404.12       101.93 o                         
  -9   5   1        108.47        135.38         8.86 o                         
  -8   5   1        567.84        556.58        25.47 o                         
  -7   5   1        125.74        136.35         9.59 o                         
  -6   5   1        242.67        256.31        15.71 o                         
  -5   5   1        498.99        494.60        39.40 o                         
  -4   5   1         80.26         71.89         6.97 o                         
  -3   5   1          7.84          5.30         1.49 o                         
  -2   5   1       5672.82       5699.45       381.23 o                         
  -1   5   1        136.66        128.52         6.27 o                         
   0   5   1        233.60        223.65         9.29 o                         
   1   5   1         55.87         45.34         4.00 o                         
   2   5   1         17.08         12.30         1.80 o                         
   3   5   1        528.63        484.79        19.16 o                         
   4   5   1        232.40        204.83        13.55 o                         
   5   5   1         91.27        100.56        10.71 o                         
   6   5   1        160.55        186.43        15.11 o                         
   7   5   1        324.77        330.74        22.32 o                         
   8   5   1         74.52         98.92        19.76 o                         
   9   5   1         67.62         60.73         9.26 o                         
  10   5   1          0.07         13.61         5.84 o                         
  11   5   1         52.50         57.06        13.10 o                         
 -17   6   1         10.76         14.97         8.18 o                         
 -16   6   1         19.55         14.04         5.73 o                         
 -15   6   1         70.29         80.77        11.46 o                         
 -14   6   1        109.09         96.31        11.07 o                         
 -13   6   1         30.80         30.22         4.36 o                         
 -12   6   1        147.54        141.90        10.41 o                         
 -11   6   1         70.15         66.80         6.47 o                         
 -10   6   1         18.24         30.30         5.03 o                         
  -9   6   1        122.41        142.50         9.85 o                         
  -8   6   1        288.07        297.37        18.44 o                         
  -7   6   1        332.59        352.74        28.18 o                         
  -6   6   1          1.48         -0.19         1.14 o                         
  -5   6   1        322.39        309.81        18.60 o                         
  -4   6   1        636.34        582.72        52.15 o                         
  -3   6   1        395.62        396.87        15.97 o                         
  -2   6   1        417.67        470.49        21.82 o                         
  -1   6   1          7.32          9.27         1.54 o                         
   0   6   1        152.03        130.72         7.70 o                         
   1   6   1         95.76         86.72         5.77 o                         
   2   6   1        114.01        104.69        10.91 o                         
   3   6   1         13.96         13.49         2.54 o                         
   4   6   1        547.56        526.81        23.56 o                         
   5   6   1         10.91         10.71         4.09 o                         
   6   6   1          0.09          0.62         2.06 o                         
   7   6   1        356.83        331.43        28.32 o                         
   8   6   1         41.70         47.35         7.56 o                         
   9   6   1         52.52         30.87         9.12 o                         
  10   6   1        190.84        241.20        24.66 o                         
 -17   7   1         10.02         -1.17         4.44 o                         
 -16   7   1          2.47          3.25         2.85 o                         
 -15   7   1         44.91         54.40         7.12 o                         
 -14   7   1         13.10         17.48         3.49 o                         
 -13   7   1          4.13          5.22         3.27 o                         
 -12   7   1        206.17        207.67        12.19 o                         
 -11   7   1        133.92        107.70        10.66 o                         
 -10   7   1        105.67        105.61         8.41 o                         
  -9   7   1          4.68          5.88         2.51 o                         
  -8   7   1         28.99         40.41         5.05 o                         
  -7   7   1       1472.76       1558.94        67.90 o                         
  -6   7   1       2269.48       2368.25       100.49 o                         
  -5   7   1        333.17        294.53        14.81 o                         
  -4   7   1       3382.47       3528.88       180.41 o                         
  -3   7   1         19.17         19.12         2.58 o                         
  -2   7   1       1452.69       1662.90        87.56 o                         
  -1   7   1        293.69        313.07        13.31 o                         
   0   7   1        137.26        145.51        10.12 o                         
   1   7   1         13.73         13.79         2.19 o                         
   2   7   1        917.51        836.77        29.73 o                         
   3   7   1        769.49        778.87        31.43 o                         
   4   7   1        128.40        117.82         8.19 o                         
   5   7   1        156.79        131.87         8.45 o                         
   6   7   1          4.51          3.87         3.04 o                         
   7   7   1        166.49        163.33        15.20 o                         
   8   7   1         21.05         24.73         7.82 o                         
   9   7   1         23.64         19.76         8.18 o                         
 -17   8   1          0.04          1.45         3.16 o                         
 -16   8   1         80.92         77.10        13.33 o                         
 -15   8   1         15.34         23.36         4.16 o                         
 -14   8   1         39.20         45.58         5.85 o                         
 -13   8   1          0.63          2.06         2.58 o                         
 -12   8   1         51.65         51.23         6.89 o                         
 -11   8   1          3.27          9.55         3.02 o                         
 -10   8   1         18.36         18.06         3.32 o                         
  -9   8   1       1066.33        998.13        45.80 o                         
  -8   8   1        341.34        332.77        17.68 o                         
  -7   8   1        144.99        137.09        11.18 o                         
  -6   8   1        718.55        696.41        32.17 o                         
  -5   8   1          1.28          0.41         1.27 o                         
  -4   8   1         68.08         56.96         5.10 o                         
  -3   8   1        182.80        231.36        16.35 o                         
  -2   8   1        142.81        157.28         9.69 o                         
  -1   8   1        123.58        128.75        11.55 o                         
   0   8   1        728.74        688.71        24.70 o                         
   1   8   1        134.64        129.81         8.13 o                         
   2   8   1        226.06        219.61        10.27 o                         
   3   8   1          7.93         10.54         3.98 o                         
   4   8   1        460.38        422.23        19.33 o                         
   5   8   1         16.19         14.93         3.84 o                         
   6   8   1          3.42          1.75         2.51 o                         
   7   8   1          6.56          5.99         4.20 o                         
   8   8   1          9.94         11.87         6.78 o                         
   9   8   1         31.49         30.17        13.56 o                         
 -17   9   1          5.50          2.10         3.86 o                         
 -16   9   1          9.40         11.92         5.73 o                         
 -15   9   1        132.50        136.53        10.60 o                         
 -14   9   1        199.73        195.05        13.11 o                         
 -13   9   1          8.52          6.93         2.51 o                         
 -12   9   1        285.53        281.74        17.72 o                         
 -11   9   1         58.07         63.52         6.45 o                         
 -10   9   1        875.51        928.16        43.54 o                         
  -9   9   1        345.47        277.14        19.81 o                         
  -8   9   1        222.83        206.52        12.48 o                         
  -7   9   1        294.05        271.94        14.97 o                         
  -6   9   1          3.01          3.55         2.19 o                         
  -5   9   1        145.26        157.24         9.32 o                         
  -4   9   1         39.06         37.94         4.10 o                         
  -3   9   1          1.15         -0.53         1.28 o                         
  -2   9   1       1474.31       1468.53        78.53 o                         
  -1   9   1        266.00        264.68        28.43 o                         
   0   9   1       1204.66       1163.27        51.64 o                         
   1   9   1         19.47         20.26         2.93 o                         
   2   9   1        142.93        170.96        10.79 o                         
   3   9   1          7.10         10.35         3.04 o                         
   4   9   1        508.90        557.32        31.08 o                         
   5   9   1         12.52         18.98         3.34 o                         
   6   9   1        145.48        137.28        20.43 o                         
   7   9   1         39.93         55.08         9.56 o                         
   8   9   1         15.67         20.58        13.80 o                         
 -17  10   1         62.31         57.76        12.16 o                         
 -16  10   1        108.26        131.82        18.12 o                         
 -15  10   1          1.85         10.87         3.31 o                         
 -14  10   1         21.54         26.82         5.81 o                         
 -13  10   1         89.27         69.73         7.07 o                         
 -12  10   1         38.25         43.70         5.52 o                         
 -11  10   1         36.94         41.95         6.33 o                         
 -10  10   1        266.35        290.08        16.91 o                         
  -9  10   1          6.54          7.26         3.97 o                         
  -8  10   1          6.06          6.72         2.95 o                         
  -7  10   1       1060.31       1054.62        47.61 o                         
  -6  10   1        353.90        340.59        16.76 o                         
  -5  10   1         27.46         30.63         3.94 o                         
  -4  10   1        127.08        135.76        10.62 o                         
  -3  10   1        216.43        215.82        13.00 o                         
  -2  10   1        146.76        132.64        10.32 o                         
  -1  10   1        367.93        463.15        42.08 o                         
   0  10   1         76.37         72.98         6.15 o                         
   1  10   1        101.29        109.49         8.51 o                         
   2  10   1          6.75          9.54         2.56 o                         
   3  10   1         60.08         72.77         9.27 o                         
   4  10   1        152.66        170.38        21.13 o                         
   5  10   1        385.68        363.07        22.26 o                         
   6  10   1         12.62         22.77         9.12 o                         
   7  10   1         60.34         59.40        16.84 o                         
 -18  11   1        122.63        121.37        18.94 o                         
 -17  11   1        154.51        159.49        22.68 o                         
 -16  11   1         48.49         54.96        13.56 o                         
 -15  11   1         61.48         72.06         9.10 o                         
 -14  11   1        196.70        160.27        14.25 o                         
 -13  11   1         21.88         18.85         3.83 o                         
 -12  11   1        112.32        105.55         9.14 o                         
 -11  11   1        189.37        205.13        15.75 o                         
 -10  11   1        216.84        221.71        15.84 o                         
  -9  11   1        560.52        530.72        35.47 o                         
  -8  11   1        140.29        128.55        11.04 o                         
  -7  11   1        415.22        388.79        17.94 o                         
  -6  11   1        542.80        571.95        28.35 o                         
  -5  11   1        188.90        200.70        12.86 o                         
  -4  11   1        104.91        112.01        11.52 o                         
  -3  11   1          0.32          8.00         2.68 o                         
  -2  11   1        224.58        236.82        14.46 o                         
  -1  11   1          3.53          0.91         1.87 o                         
   0  11   1         24.89         19.24         4.55 o                         
   1  11   1         90.84         98.43         7.74 o                         
   2  11   1        629.84        612.40        48.96 o                         
   3  11   1        778.79        767.44        46.01 o                         
   4  11   1          6.73          7.30         5.00 o                         
   5  11   1          6.31          9.12         8.18 o                         
 -17  12   1         22.38         21.51         9.35 o                         
 -16  12   1         37.42         40.92        10.99 o                         
 -15  12   1         74.08         83.64        10.12 o                         
 -14  12   1          0.77          2.30         2.42 o                         
 -13  12   1          1.88          0.06         2.52 o                         
 -12  12   1          0.16          0.38         2.69 o                         
 -11  12   1         26.12         27.58         5.57 o                         
 -10  12   1        267.31        264.32        16.85 o                         
  -9  12   1        404.52        395.60        21.55 o                         
  -8  12   1        321.76        303.01        17.48 o                         
  -7  12   1        303.75        307.19        21.41 o                         
  -6  12   1        223.22        255.40        14.84 o                         
  -5  12   1         26.26         34.36         7.13 o                         
  -4  12   1         19.24         25.61         5.93 o                         
  -3  12   1          0.77          2.15         1.65 o                         
  -2  12   1          1.03          2.53         2.25 o                         
  -1  12   1        385.55        418.61        21.95 o                         
   0  12   1          1.70          2.34         2.15 o                         
   1  12   1         86.84        126.37        32.15 o                         
   2  12   1        999.21       1025.95        73.32 o                         
   3  12   1        598.42        558.16        35.84 o                         
   4  12   1         35.83         40.22        11.46 o                         
 -15  13   1          0.19         -0.87         2.20 o                         
 -14  13   1        224.77        270.29        19.89 o                         
 -13  13   1          0.14          2.68         3.59 o                         
 -12  13   1        130.32         90.95        13.20 o                         
 -11  13   1        277.34        229.18        28.53 o                         
 -10  13   1        198.02        206.95        36.60 o                         
  -9  13   1        221.06        268.08        18.98 o                         
  -8  13   1        175.02        186.54        12.88 o                         
  -7  13   1         23.68         21.06         5.81 o                         
  -6  13   1         31.04         38.39         8.72 o                         
  -5  13   1        746.98        703.40        42.41 o                         
  -4  13   1          3.68          6.01         3.90 o                         
  -3  13   1         12.97         18.92         4.71 o                         
  -2  13   1        134.52        122.17        12.89 o                         
  -1  13   1          0.88          7.37         3.48 o                         
   0  13   1         22.77         13.80         5.85 o                         
   1  13   1         32.87         34.77        12.16 o                         
   2  13   1          9.06         14.03         4.91 o                         
 -15  14   1         52.56        112.95        27.36 o                         
 -14  14   1          8.24         17.45         6.74 o                         
 -13  14   1          6.06          8.75         4.68 o                         
 -12  14   1        175.84        180.80        19.63 o                         
 -11  14   1         62.61         59.06        10.08 o                         
 -10  14   1          3.62         18.24         8.89 o                         
  -9  14   1        207.62        233.65        28.53 o                         
  -8  14   1         88.75        110.02        15.20 o                         
  -7  14   1        241.49        218.65        27.36 o                         
  -6  14   1         39.69         36.72        10.06 o                         
  -5  14   1         10.69         16.60         6.31 o                         
  -4  14   1         12.40          6.78         5.61 o                         
  -3  14   1         67.18         75.41        10.90 o                         
  -2  14   1         17.26         29.28         9.70 o                         
  -1  14   1         61.75         91.83        11.06 o                         
   0  14   1          2.69          2.93         2.56 o                         
   1  14   1          0.21          5.61         4.21 o                         
 -15  15   1          9.19         10.06         9.59 o                         
 -14  15   1        181.54        177.50        32.27 o                         
 -13  15   1         25.81          6.78         6.55 o                         
 -12  15   1          1.01          4.21         6.55 o                         
 -11  15   1          2.93          0.27         2.49 o                         
 -10  15   1          6.05          3.98         5.14 o                         
  -9  15   1        531.35        543.90        35.30 o                         
  -8  15   1        204.90        199.95        27.59 o                         
  -7  15   1       1646.76       1692.64       132.36 o                         
  -6  15   1         28.37         24.32         8.42 o                         
  -5  15   1         11.17          5.85         7.02 o                         
  -2  15   1         31.52         50.51        17.07 o                         
  -1  15   1         15.45          5.38         5.14 o                         
   0  15   1        204.23        205.09        25.72 o                         
 -15  16   1         39.82         44.90        16.60 o                         
 -14  16   1        337.33        323.89        46.77 o                         
 -13  16   1         76.68         72.26        19.64 o                         
 -12  16   1         82.12         99.39        22.22 o                         
 -11  16   1          2.50          3.51         5.85 o                         
 -10  16   1         58.43         55.42        14.27 o                         
  -8  16   1         73.17         74.83        24.09 o                         
  -7  16   1         37.93         35.55        10.99 o                         
  -6  16   1         36.50         40.46        11.22 o                         
  -5  16   1         30.58         31.34        11.22 o                         
  -4  16   1          4.45         12.86         6.08 o                         
  -3  16   1         20.15         10.99         6.08 o                         
  -2  16   1        169.46        168.61        23.85 o                         
  -1  16   1         13.68          9.82         5.61 o                         
 -15  17   1         18.71         20.35        12.39 o                         
 -14  17   1        113.77        133.30        27.59 o                         
 -13  17   1         71.40         38.59        14.27 o                         
 -11  17   1         15.67         20.81        10.52 o                         
   9 -18   2         39.95         25.72        14.27 o                         
  10 -18   2          4.80         -3.27         5.85 o                         
  11 -18   2        101.48         77.87        23.39 o                         
  12 -18   2         85.93         83.72        25.49 o                         
  13 -18   2         42.85         44.43        21.51 o                         
   6 -17   2         44.84         39.76        12.39 o                         
   7 -17   2         22.10         27.36        11.46 o                         
   8 -17   2          1.93          2.10         6.78 o                         
   9 -17   2         38.51         10.76        13.33 o                         
  10 -17   2          2.06         18.47        11.69 o                         
  11 -17   2          0.34          4.21         7.72 o                         
  12 -17   2        164.16        211.17        41.39 o                         
  13 -17   2          6.19          3.27         7.02 o                         
   1 -16   2          2.18          0.23         3.04 o                         
   2 -16   2         58.97         68.75        15.20 o                         
   3 -16   2         34.34         24.09         9.12 o                         
   4 -16   2         27.46         20.58         8.18 o                         
   5 -16   2        167.70        158.61        17.99 o                         
   6 -16   2        326.84        300.94        29.26 o                         
   7 -16   2         18.96         23.15        11.93 o                         
   8 -16   2          6.15         14.97         9.59 o                         
   9 -16   2          7.73         14.97         9.59 o                         
  10 -16   2          7.13          5.14         6.08 o                         
  11 -16   2         14.25          9.12         9.12 o                         
  12 -16   2          0.31          1.87         5.85 o                         
  13 -16   2         18.48         13.33        11.22 o                         
   1 -15   2        202.99        194.65        15.78 o                         
   2 -15   2         28.63         31.85         6.66 o                         
   3 -15   2        833.81        855.78        49.30 o                         
   4 -15   2         81.54         64.77        10.71 o                         
   5 -15   2         40.84         51.33         9.65 o                         
   6 -15   2         39.43         41.17         8.67 o                         
   7 -15   2        305.60        327.49        27.06 o                         
   8 -15   2          0.07          3.19         7.48 o                         
   9 -15   2          1.72          5.61         5.61 o                         
  10 -15   2         70.80         64.39        12.02 o                         
  11 -15   2          9.48          8.28         5.71 o                         
  12 -15   2         48.39         33.67        14.97 o                         
  13 -15   2         35.23         65.01        21.05 o                         
  -1 -14   2         24.50         25.49         9.12 o                         
   0 -14   2        205.23        188.39        22.10 o                         
   1 -14   2        123.21         85.12        14.97 o                         
   2 -14   2         23.02         31.91         6.19 o                         
   3 -14   2          0.09          0.67         1.89 o                         
   4 -14   2          2.83          3.77         2.50 o                         
   5 -14   2         12.74         10.57         4.67 o                         
   6 -14   2        604.89        650.67        42.00 o                         
   7 -14   2         17.06         13.69         5.39 o                         
   8 -14   2        286.95        290.12        27.43 o                         
   9 -14   2         51.13         42.08        11.27 o                         
  10 -14   2         13.34         15.33         6.23 o                         
  11 -14   2         27.86         33.22         9.04 o                         
  12 -14   2         32.96         50.03         9.77 o                         
  13 -14   2        174.52        240.73        25.21 o                         
  -3 -13   2         76.53         84.56        12.86 o                         
  -2 -13   2         33.03         29.13        12.86 o                         
  -1 -13   2          5.60         11.22         6.55 o                         
   0 -13   2         19.55         28.86         4.58 o                         
   1 -13   2         33.34         31.97         7.86 o                         
   2 -13   2        112.00        104.24         8.50 o                         
   3 -13   2         75.88         57.90         5.75 o                         
   4 -13   2        161.61        177.80        11.09 o                         
   5 -13   2        322.50        395.33        21.77 o                         
   6 -13   2       1668.77       1713.38        77.37 o                         
   7 -13   2        450.72        455.48        25.10 o                         
   8 -13   2        810.93        901.26        44.70 o                         
   9 -13   2          1.02          2.92         3.19 o                         
  10 -13   2         93.60        101.22        13.91 o                         
  11 -13   2        102.64        126.47        12.60 o                         
  12 -13   2         10.12          8.86         3.97 o                         
  13 -13   2          5.26          6.53         7.02 o                         
  14 -13   2         10.51         15.50         6.90 o                         
  15 -13   2         48.35         52.62        12.86 o                         
  -5 -12   2         56.90         88.86        30.17 o                         
  -4 -12   2         11.50         12.79         4.60 o                         
  -3 -12   2          1.19         -0.86         2.22 o                         
  -2 -12   2        179.46        198.53        23.74 o                         
  -1 -12   2         10.16         18.37         3.61 o                         
   0 -12   2        321.09        304.81        15.02 o                         
   1 -12   2        232.96        251.83        21.60 o                         
   2 -12   2        244.01        265.35        14.80 o                         
   3 -12   2        142.14        154.99        11.36 o                         
   4 -12   2        557.24        546.45        24.94 o                         
   5 -12   2         20.77         21.33         4.04 o                         
   6 -12   2         25.58         25.03         6.57 o                         
   7 -12   2         15.53         12.21         4.37 o                         
   8 -12   2         25.36         25.97         5.79 o                         
   9 -12   2        149.70        175.17        21.83 o                         
  10 -12   2         61.31         77.29         9.45 o                         
  11 -12   2          7.82          0.83         1.69 o                         
  12 -12   2          0.02          3.40         2.63 o                         
  13 -12   2         14.23         13.68         4.73 o                         
  14 -12   2          0.04         -1.40         7.48 o                         
  15 -12   2         44.28         49.81        11.46 o                         
  16 -12   2        188.21        160.89        22.45 o                         
  -6 -11   2          8.57          2.81        10.52 o                         
  -5 -11   2        137.65        120.53        30.52 o                         
  -4 -11   2         22.43         19.40         8.15 o                         
  -3 -11   2         28.48         27.80         5.04 o                         
  -2 -11   2        636.57        725.44        54.89 o                         
  -1 -11   2        106.95        104.35         8.39 o                         
   0 -11   2          2.36          1.89         1.72 o                         
   1 -11   2          3.12          3.48         2.32 o                         
   2 -11   2        142.62        164.81        11.62 o                         
   3 -11   2          0.33          0.95         1.45 o                         
   4 -11   2         21.98         22.68         3.95 o                         
   5 -11   2         17.05         18.21         3.49 o                         
   6 -11   2        337.00        332.59        18.94 o                         
   7 -11   2        175.58        171.67        13.74 o                         
   8 -11   2          4.01          4.39         2.35 o                         
   9 -11   2         10.13          6.75         2.91 o                         
  10 -11   2        545.85        481.79        22.65 o                         
  11 -11   2         18.37         11.88         3.40 o                         
  12 -11   2        129.08        125.56        10.21 o                         
  13 -11   2          1.86          5.52         2.24 o                         
  14 -11   2          2.29          4.59         3.38 o                         
  15 -11   2          3.08          7.02         4.44 o                         
  -7 -10   2         47.32         34.38        19.88 o                         
  -6 -10   2         81.21         98.93        18.68 o                         
  -5 -10   2         29.92         34.20         6.60 o                         
  -4 -10   2        621.56        631.01        32.29 o                         
  -3 -10   2        161.91        186.24        22.25 o                         
  -2 -10   2        104.80        123.78        11.78 o                         
  -1 -10   2         48.77         65.33         7.80 o                         
   0 -10   2         85.31         94.75         8.36 o                         
   1 -10   2          0.04          2.93         1.51 o                         
   2 -10   2          3.38          8.12         2.15 o                         
   3 -10   2          0.44          0.93         1.82 o                         
   4 -10   2        138.52        171.61        12.66 o                         
   5 -10   2          0.03          0.65         1.53 o                         
   6 -10   2        457.92        446.04        23.26 o                         
   7 -10   2         17.25         16.31         5.42 o                         
   8 -10   2         55.28         63.44         7.98 o                         
   9 -10   2         33.39         33.83         4.57 o                         
  10 -10   2         19.91         18.33         3.67 o                         
  11 -10   2          2.63          1.03         1.83 o                         
  12 -10   2         63.52         59.17         6.86 o                         
  13 -10   2          0.52          2.08         2.06 o                         
  14 -10   2          3.08          9.44         2.91 o                         
  15 -10   2          7.80         15.35         4.21 o                         
  16 -10   2          1.27         10.52         4.91 o                         
  -8  -9   2          6.11          5.61         6.08 o                         
  -7  -9   2         69.76         89.08         9.00 o                         
  -6  -9   2         35.64         37.24         8.23 o                         
  -5  -9   2          3.54          1.67         2.08 o                         
  -4  -9   2        299.50        280.87        40.35 o                         
  -3  -9   2        593.81        498.04        33.48 o                         
  -2  -9   2        128.04        152.59        12.33 o                         
  -1  -9   2        475.05        477.75        20.59 o                         
   0  -9   2        221.28        222.65        10.66 o                         
   1  -9   2        421.10        424.49        16.99 o                         
   2  -9   2        751.54        728.53        29.98 o                         
   3  -9   2         65.44         72.72         6.54 o                         
   4  -9   2         16.17         18.46         3.17 o                         
   5  -9   2         79.83         61.43         6.24 o                         
   6  -9   2          9.08          5.52         2.24 o                         
   7  -9   2          2.74         10.20         3.07 o                         
   8  -9   2        141.14        151.65        15.41 o                         
   9  -9   2         49.92         78.54         9.31 o                         
  10  -9   2         36.82         29.58         4.37 o                         
  11  -9   2         38.35         36.36         5.97 o                         
  12  -9   2        227.04        207.35        12.46 o                         
  13  -9   2        164.55        164.80        11.86 o                         
  14  -9   2         12.05         22.90         4.26 o                         
  15  -9   2        185.62        220.76        16.04 o                         
  16  -9   2         82.61        107.81        20.58 o                         
  -9  -8   2          0.03         -2.34         3.51 o                         
  -8  -8   2          0.14          3.65         2.22 o                         
  -7  -8   2         51.89         72.71        12.01 o                         
  -6  -8   2          5.28          5.63         2.78 o                         
  -5  -8   2       1797.53       1658.12        94.82 o                         
  -4  -8   2        546.14        507.28        26.26 o                         
  -3  -8   2        522.60        525.02        33.24 o                         
  -2  -8   2         86.43        109.49        18.37 o                         
  -1  -8   2         68.69         75.02         8.64 o                         
   0  -8   2        311.66        372.04        15.21 o                         
   1  -8   2        425.75        490.10        19.03 o                         
   2  -8   2        302.58        302.83        16.67 o                         
   3  -8   2        367.72        350.65        16.03 o                         
   4  -8   2        241.96        258.94        12.52 o                         
   5  -8   2         58.24         45.52         6.78 o                         
   6  -8   2          0.55          0.73         1.47 o                         
   7  -8   2          1.57          1.74         1.75 o                         
   8  -8   2        116.61        113.94         8.69 o                         
   9  -8   2         21.41         13.33         2.88 o                         
  10  -8   2        104.77         85.09         7.37 o                         
  11  -8   2         99.06        101.64         8.45 o                         
  12  -8   2        419.86        386.25        19.12 o                         
  13  -8   2          0.00          1.09         1.76 o                         
  14  -8   2         46.44         43.49         5.42 o                         
  15  -8   2         15.67         15.35         3.98 o                         
 -11  -7   2         36.24         43.96        10.99 o                         
 -10  -7   2         39.43         44.07         7.77 o                         
  -9  -7   2          5.73          8.07         3.47 o                         
  -8  -7   2         94.00         82.79         9.48 o                         
  -7  -7   2         27.43         41.46         4.74 o                         
  -6  -7   2        110.76        124.09        10.87 o                         
  -5  -7   2         10.27          6.41         2.11 o                         
  -4  -7   2         31.20         34.64         5.26 o                         
  -3  -7   2          0.02          1.74         1.78 o                         
  -2  -7   2          8.20          7.81         2.43 o                         
  -1  -7   2        214.88        228.66        10.15 o                         
   0  -7   2         68.11         62.72         4.93 o                         
   1  -7   2         48.12         55.12         5.17 o                         
   2  -7   2         83.70        102.07         8.91 o                         
   3  -7   2         48.83         65.84         5.70 o                         
   4  -7   2        143.54        145.50         9.11 o                         
   5  -7   2        492.80        525.31        25.26 o                         
   6  -7   2         49.37         49.84         5.62 o                         
   7  -7   2        494.05        485.66        24.10 o                         
   8  -7   2        379.67        377.48        17.02 o                         
   9  -7   2         96.74        100.37         8.44 o                         
  10  -7   2          1.87          4.15         1.84 o                         
  11  -7   2          0.15          0.37         1.45 o                         
  12  -7   2         52.65         58.96         5.95 o                         
  13  -7   2        199.93        215.52        12.32 o                         
  14  -7   2        118.40        144.07        10.14 o                         
  15  -7   2         53.72         76.70        10.99 o                         
 -12  -6   2         29.21         33.91        11.46 o                         
 -11  -6   2          7.90         12.16         5.85 o                         
 -10  -6   2         30.56         28.43         5.59 o                         
  -9  -6   2         89.58         79.16         9.21 o                         
  -8  -6   2          1.88          2.14         2.46 o                         
  -7  -6   2        164.20        172.63        10.36 o                         
  -6  -6   2        492.97        438.57        19.92 o                         
  -5  -6   2        305.98        278.92        25.18 o                         
  -4  -6   2        109.92        108.09         7.30 o                         
  -3  -6   2        919.08        928.84        42.88 o                         
  -2  -6   2       1408.55       1452.66        83.28 o                         
  -1  -6   2        235.35        276.42        11.79 o                         
   0  -6   2       2605.81       3014.38       159.31 o                         
   1  -6   2       1821.94       1942.15        96.13 o                         
   2  -6   2        275.50        293.33        13.50 o                         
   3  -6   2        420.29        478.01        19.83 o                         
   4  -6   2        429.20        478.20        19.91 o                         
   5  -6   2        383.42        356.31        21.20 o                         
   6  -6   2       1358.70       1471.30        55.59 o                         
   7  -6   2        244.28        272.39        15.36 o                         
   8  -6   2        389.82        379.18        16.86 o                         
   9  -6   2        354.08        327.96        15.31 o                         
  10  -6   2         48.07         50.24         5.07 o                         
  11  -6   2         24.58         31.56         5.30 o                         
  12  -6   2        286.36        276.16        14.18 o                         
  13  -6   2         99.97        111.64        12.73 o                         
  14  -6   2          5.14          5.54         3.10 o                         
 -12  -5   2          0.04          7.02         3.98 o                         
 -11  -5   2        152.13        155.60        14.63 o                         
 -10  -5   2         25.98         22.79         5.12 o                         
  -9  -5   2        121.81        103.17        10.37 o                         
  -8  -5   2        306.42        270.85        18.42 o                         
  -7  -5   2         28.34         35.27         4.03 o                         
  -6  -5   2        254.03        236.86        17.92 o                         
  -5  -5   2         23.44         29.73         3.59 o                         
  -4  -5   2         99.41        136.79        11.98 o                         
  -3  -5   2        515.02        509.72        23.76 o                         
  -2  -5   2        245.67        223.40        12.57 o                         
  -1  -5   2        124.88        142.64         7.01 o                         
   0  -5   2         42.01         69.57         5.45 o                         
   1  -5   2        709.41        713.62        28.05 o                         
   2  -5   2         35.08         41.59         4.20 o                         
   3  -5   2       1445.17       1416.03        53.19 o                         
   4  -5   2        314.05        301.92        13.41 o                         
   5  -5   2       2425.55       2559.29       108.89 o                         
   6  -5   2       1329.12       1470.53        55.37 o                         
   7  -5   2        352.50        371.73        16.13 o                         
   8  -5   2        160.33        175.16         9.31 o                         
   9  -5   2        283.20        315.82        16.78 o                         
  10  -5   2        154.20        138.01        16.08 o                         
  11  -5   2         59.48         58.86         6.48 o                         
  12  -5   2          9.45         14.47         2.62 o                         
  13  -5   2          3.33         -1.22         3.50 o                         
  14  -5   2         75.11         40.69        11.46 o                         
 -13  -4   2         14.08         10.52         5.38 o                         
 -12  -4   2         21.18         30.91         5.95 o                         
 -11  -4   2          0.74          3.69         5.03 o                         
 -10  -4   2        100.21        117.21        16.95 o                         
  -9  -4   2          2.44          2.37         2.80 o                         
  -8  -4   2         22.39         22.27         6.41 o                         
  -7  -4   2         67.08         68.27         5.45 o                         
  -6  -4   2          0.04         -0.83         1.49 o                         
  -5  -4   2        337.89        370.88        16.47 o                         
  -4  -4   2        266.72        279.25        20.35 o                         
  -3  -4   2        637.76        652.07        25.87 o                         
  -2  -4   2         18.10         22.19         2.92 o                         
  -1  -4   2        520.70        575.20        20.68 o                         
   0  -4   2       1199.93       1152.10        43.50 o                         
   1  -4   2        250.32        226.37        10.14 o                         
   2  -4   2       6778.44       6873.11       544.30 o                         
   3  -4   2        734.13        706.89        27.53 o                         
   4  -4   2        243.17        236.69        10.45 o                         
   5  -4   2       3522.14       3884.32       286.24 o                         
   6  -4   2        304.60        251.16        11.27 o                         
   7  -4   2        116.86        108.64         7.05 o                         
   8  -4   2          9.11          6.03         1.72 o                         
   9  -4   2        303.69        308.56        14.31 o                         
  10  -4   2          0.01         -0.65         1.20 o                         
  11  -4   2         20.21         17.21         2.52 o                         
  12  -4   2          9.09          4.14         4.19 o                         
  13  -4   2          1.71          1.01         4.14 o                         
  14  -4   2          0.40          9.82         7.72 o                         
 -13  -3   2        160.05        160.66        21.51 o                         
 -12  -3   2         84.59         88.42        10.16 o                         
 -11  -3   2        314.19        243.68        23.62 o                         
 -10  -3   2         90.27         67.27         7.64 o                         
  -9  -3   2        796.29        705.91        57.63 o                         
  -8  -3   2         11.60         22.35         3.22 o                         
  -7  -3   2          0.11         -0.58         1.46 o                         
  -6  -3   2          0.00          0.26         0.89 o                         
  -5  -3   2        139.38        138.32         7.15 o                         
  -4  -3   2       1974.35       2200.24       173.52 o                         
  -3  -3   2       1568.86       1668.78       132.36 o                         
   0  -3   2       6495.63       7092.64       407.00 o                         
   1  -3   2        250.07        232.14        10.05 o                         
   2  -3   2         45.32         49.87         3.23 o                         
   3  -3   2        408.01        435.13        16.91 o                         
   4  -3   2       2199.23       2179.06       179.13 o                         
   5  -3   2        166.34        190.37         7.85 o                         
   6  -3   2       1479.88       1440.15        62.29 o                         
   7  -3   2         23.33         48.60         8.67 o                         
   8  -3   2          1.01          0.50         1.19 o                         
   9  -3   2        715.64        668.01        27.48 o                         
  10  -3   2        357.77        344.20        16.32 o                         
  11  -3   2         47.85         45.79         9.20 o                         
  12  -3   2         80.57         59.28        10.82 o                         
  13  -3   2        189.07        157.85        23.62 o                         
  14  -3   2         58.32         53.55        13.56 o                         
 -14  -2   2         21.58         21.05         6.55 o                         
 -13  -2   2         68.53         80.13         9.51 o                         
 -12  -2   2         82.54         74.42         8.89 o                         
 -11  -2   2         28.73         24.78         4.79 o                         
 -10  -2   2         47.01         32.24         5.04 o                         
  -9  -2   2         36.17         25.12         2.48 o                         
  -8  -2   2         59.89         70.86         4.19 o                         
  -7  -2   2         13.07         15.40         2.33 o                         
  -6  -2   2        450.62        476.08        32.74 o                         
  -5  -2   2         26.76         17.27         6.94 o                         
  -4  -2   2       1319.58       1422.25        77.17 o                         
  -3  -2   2       3580.13       3262.27       244.85 o                         
  -2  -2   2        654.58        606.41        28.45 o                         
  -1  -2   2       6131.90       6116.20       350.12 o                         
   0  -2   2        461.40        447.68        20.63 o                         
   1  -2   2         12.85         11.96         1.52 o                         
   2  -2   2      11102.85      10638.96       892.62 o                         
   3  -2   2       1647.14       1616.35        58.99 o                         
   4  -2   2         55.44         57.60         3.38 o                         
   5  -2   2          2.47          5.00         1.32 o                         
   6  -2   2        167.38        147.83         6.54 o                         
   7  -2   2        169.20        194.04         8.23 o                         
   8  -2   2        326.87        327.29        34.43 o                         
   9  -2   2       2207.03       2143.06        94.41 o                         
  10  -2   2        528.64        520.38        27.51 o                         
  11  -2   2        482.87        417.59        24.39 o                         
  12  -2   2          2.84          8.13         3.38 o                         
  14  -2   2          4.24          7.95         5.61 o                         
 -15  -1   2        139.88        158.32        25.26 o                         
 -14  -1   2         66.17         56.12        11.22 o                         
 -13  -1   2        215.53        233.74        16.78 o                         
 -12  -1   2          0.63         -1.12         1.12 o                         
 -11  -1   2        109.23         97.31         9.92 o                         
 -10  -1   2         93.96        110.00        10.96 o                         
  -9  -1   2        190.33        184.18         9.65 o                         
  -8  -1   2        212.51        193.80        12.20 o                         
  -7  -1   2          2.81          4.42         1.41 o                         
  -6  -1   2       1194.44       1286.25        54.63 o                         
  -5  -1   2       1177.75       1351.21        98.45 o                         
  -4  -1   2       1938.53       1789.45       141.01 o                         
  -3  -1   2       1125.45       1161.79        93.54 o                         
  -2  -1   2         79.25         75.59         5.05 o                         
  -1  -1   2        724.81        466.07        39.29 o                         
   0  -1   2       1044.06        909.06       101.73 o                         
   1  -1   2       2424.96       2334.10       200.41 o                         
   2  -1   2         14.11         13.13         1.48 o                         
   3  -1   2       1069.42       1003.05        37.47 o                         
   4  -1   2          3.85          5.07         1.20 o                         
   5  -1   2         62.16         66.18         4.70 o                         
   6  -1   2        926.90       1064.42        40.65 o                         
   7  -1   2          1.27         -1.33         1.33 o                         
   8  -1   2        513.84        465.01        24.18 o                         
   9  -1   2         86.06         80.39         8.90 o                         
  10  -1   2         24.19         21.45         6.87 o                         
  11  -1   2        330.84        282.43        18.43 o                         
  12  -1   2        193.13        179.58        20.24 o                         
  13  -1   2          0.07          7.72         6.08 o                         
 -15   0   2         67.38         82.32        14.73 o                         
 -14   0   2        143.42        128.62        18.01 o                         
 -13   0   2         74.29         74.13        12.63 o                         
 -12   0   2         35.51         41.63         8.89 o                         
 -11   0   2         46.38         51.33         4.71 o                         
 -10   0   2       1085.44       1117.53       123.01 o                         
  -9   0   2          8.13         14.09         3.31 o                         
  -8   0   2         46.09         39.35         4.95 o                         
  -7   0   2         24.02         37.14         3.92 o                         
  -6   0   2       2780.68       3011.85       253.97 o                         
  -5   0   2       1356.77       1455.69       148.46 o                         
  -4   0   2       3473.28       2106.79       278.75 o                         
  -3   0   2         67.72         58.24         4.39 o                         
  -2   0   2       1117.01       1122.97        86.76 o                         
  -1   0   2       2052.19       1512.10       112.48 o                         
   0   0   2       2894.09       2655.40       194.37 o                         
   1   0   2       3643.45       3584.64       251.84 o                         
   2   0   2       1396.56       1219.12        64.31 o                         
   3   0   2       1408.97       1576.95        67.63 o                         
   4   0   2        279.12        318.36        19.02 o                         
   5   0   2        371.17        486.28        27.94 o                         
   6   0   2        159.61        186.96        13.23 o                         
   7   0   2         79.03         59.53         7.44 o                         
   8   0   2        574.99        492.71        30.00 o                         
   9   0   2         17.82         27.41         5.30 o                         
  10   0   2        129.38        112.02        11.58 o                         
  11   0   2          0.60         -0.02         3.20 o                         
  12   0   2         93.51         90.51        15.56 o                         
  13   0   2         36.33         50.51        12.39 o                         
 -16   1   2         18.71         28.06        10.29 o                         
 -15   1   2          0.71         11.69         4.91 o                         
 -14   1   2         58.47         41.63         9.59 o                         
 -13   1   2         32.04         24.09         7.95 o                         
 -12   1   2          4.95         10.76         4.91 o                         
 -11   1   2          0.04          0.12         2.69 o                         
 -10   1   2        253.41        215.34        13.75 o                         
  -9   1   2         90.08         86.08         6.37 o                         
  -8   1   2        179.29        214.79        19.81 o                         
  -7   1   2       1333.65       1302.10        95.88 o                         
  -6   1   2         19.84         35.01         5.96 o                         
  -5   1   2        230.65        199.77        11.48 o                         
  -4   1   2          9.39         13.44         1.55 o                         
  -3   1   2          0.65          0.57         3.01 o                         
  -2   1   2        663.27        640.19        24.28 o                         
  -1   1   2       9834.71       6242.52       397.51 o                         
   0   1   2       6851.75       6057.39       615.27 o                         
   1   1   2        368.68        358.83        14.02 o                         
   2   1   2        500.71        450.15        20.82 o                         
   3   1   2       1004.65       1072.55        56.97 o                         
   4   1   2          1.33         -1.33         1.46 o                         
   5   1   2         33.39         41.97         9.70 o                         
   6   1   2         10.91         16.61         7.25 o                         
   7   1   2          0.45          0.53         2.55 o                         
   8   1   2          0.99          6.46         3.51 o                         
   9   1   2        157.72        153.19        13.14 o                         
  10   1   2        158.05        144.11        13.93 o                         
  11   1   2          0.90         -1.61         2.92 o                         
  12   1   2         69.12         83.25        15.43 o                         
 -16   2   2         62.38         63.61        12.16 o                         
 -15   2   2         72.97         85.12        14.27 o                         
 -14   2   2         91.92        103.83        15.90 o                         
 -13   2   2          3.74          3.04         2.10 o                         
 -12   2   2         25.70         24.44         4.10 o                         
 -11   2   2          0.51          4.11         2.22 o                         
 -10   2   2         16.94         19.68         5.14 o                         
  -9   2   2          1.48          0.28         1.23 o                         
  -8   2   2         97.85        121.25         8.43 o                         
  -7   2   2          4.70          9.45         1.79 o                         
  -6   2   2         15.22         27.56         2.78 o                         
  -5   2   2        121.30        116.15         7.02 o                         
  -4   2   2         39.36         48.40         4.55 o                         
  -3   2   2       1354.56       1109.40       132.70 o                         
  -2   2   2      16147.74       8593.20       775.23 o                         
  -1   2   2      32954.62      20534.87      1961.80 o                         
   0   2   2      10418.31       8434.88       742.72 o                         
   1   2   2        368.43        381.60        13.91 o                         
   2   2   2       3344.14       3132.28       248.07 o                         
   3   2   2       1046.65       1189.75        87.23 o                         
   4   2   2        363.02        389.97        23.32 o                         
   5   2   2        325.91        278.52        25.72 o                         
   6   2   2          3.40          2.00         2.29 o                         
   7   2   2        409.65        335.35        30.87 o                         
   8   2   2        167.48        165.42        24.55 o                         
   9   2   2         12.98         12.85         4.27 o                         
  10   2   2          1.18          6.96         3.21 o                         
  11   2   2          0.55         -0.35         4.21 o                         
  12   2   2         50.22         55.42        13.33 o                         
 -16   3   2         14.47         12.16         5.61 o                         
 -15   3   2        132.83        175.15        12.74 o                         
 -14   3   2        125.46        152.54        11.89 o                         
 -13   3   2          1.78          1.92         1.98 o                         
 -12   3   2          0.63          0.80         1.95 o                         
 -11   3   2         78.59         82.63         8.29 o                         
 -10   3   2         26.18         39.66         5.29 o                         
  -9   3   2        547.01        568.88        25.65 o                         
  -8   3   2        165.84        163.32         8.64 o                         
  -7   3   2        348.29        373.21        17.24 o                         
  -6   3   2         81.55         92.98         7.32 o                         
  -5   3   2        777.63        772.78        45.13 o                         
  -4   3   2       1942.10       1785.40       178.22 o                         
  -3   3   2        288.99        260.92        20.46 o                         
  -2   3   2        533.46        465.43        17.92 o                         
  -1   3   2       2777.19       1287.60       235.49 o                         
   0   3   2        598.37        543.34        25.92 o                         
   1   3   2          6.86          7.54         2.05 o                         
   2   3   2         61.13         42.24         2.70 o                         
   3   3   2       1403.58       1539.19        81.36 o                         
   4   3   2         48.29         75.68         8.35 o                         
   5   3   2          1.21          1.17         2.24 o                         
   6   3   2        126.55        145.01        13.68 o                         
   7   3   2        539.09        505.58        46.89 o                         
   8   3   2         85.57        119.60        13.10 o                         
   9   3   2         32.40         33.80         6.13 o                         
  10   3   2        123.07        101.28        15.16 o                         
  11   3   2        146.73        154.58        23.39 o                         
 -17   4   2          1.49         10.06         5.85 o                         
 -16   4   2          5.77          5.38         5.38 o                         
 -15   4   2         10.74          6.82         2.86 o                         
 -14   4   2         20.98         35.00         5.45 o                         
 -13   4   2         26.29         29.01         5.27 o                         
 -12   4   2        121.78        125.54        11.28 o                         
 -11   4   2        471.33        467.63        22.14 o                         
 -10   4   2          2.91          2.06         1.61 o                         
  -9   4   2        232.20        261.30        13.14 o                         
  -8   4   2          4.35          2.29         1.33 o                         
  -7   4   2       2861.85       3012.98       218.89 o                         
  -6   4   2         79.12         75.55         6.78 o                         
  -5   4   2        680.26        638.79        34.64 o                         
  -4   4   2       2116.32       1894.96        97.89 o                         
  -3   4   2       2986.72       3287.16       263.67 o                         
  -2   4   2         49.20         64.45         5.40 o                         
  -1   4   2       2981.76       2212.26       296.53 o                         
   0   4   2        106.67        132.54         6.18 o                         
   1   4   2         83.23         83.54         4.69 o                         
   2   4   2        351.44        372.52        16.34 o                         
   3   4   2       1063.23       1245.07        46.11 o                         
   4   4   2        383.84        380.00        23.73 o                         
   5   4   2       1320.09       1198.75        65.81 o                         
   6   4   2        377.86        372.80        24.31 o                         
   7   4   2         88.10         78.78        10.52 o                         
   8   4   2         22.93         18.13         5.32 o                         
   9   4   2          0.02          1.97         2.94 o                         
  10   4   2         88.66         67.41        13.48 o                         
  11   4   2          0.24          5.61         5.14 o                         
 -17   5   2         16.90         21.98         8.18 o                         
 -16   5   2        325.06        340.15        21.87 o                         
 -15   5   2          3.99          4.98         5.61 o                         
 -14   5   2          0.06          3.03         2.46 o                         
 -13   5   2        290.24        316.70        32.04 o                         
 -12   5   2        703.89        698.49        31.99 o                         
 -11   5   2        180.09        156.99         9.92 o                         
 -10   5   2       1243.38       1166.13        50.81 o                         
  -9   5   2          2.26         -0.73         1.06 o                         
  -8   5   2        349.24        320.63        19.34 o                         
  -7   5   2        247.89        261.59        16.12 o                         
  -6   5   2        637.67        650.39        36.72 o                         
  -5   5   2        334.27        344.60        29.23 o                         
  -4   5   2       2424.16       2358.92       121.70 o                         
  -3   5   2       1056.47       1147.78        42.43 o                         
  -2   5   2          3.37          7.53         1.67 o                         
  -1   5   2        426.03        416.79        25.65 o                         
   0   5   2         19.38         24.29         3.07 o                         
   1   5   2        208.95        195.18        12.55 o                         
   2   5   2         92.24        101.31         7.87 o                         
   3   5   2          3.52          6.68         1.45 o                         
   4   5   2         51.27         66.92         8.85 o                         
   5   5   2         10.28         12.78         4.16 o                         
   6   5   2        281.90        263.49        18.92 o                         
   7   5   2          0.63         -0.28         3.04 o                         
   8   5   2        166.28        148.83        21.52 o                         
   9   5   2         76.28         89.68        21.87 o                         
  10   5   2         76.09         83.56        13.93 o                         
 -18   6   2          9.36          4.44         4.91 o                         
 -17   6   2          1.68          3.51         4.91 o                         
 -16   6   2         27.22         32.74        10.06 o                         
 -15   6   2         51.21         51.36         7.92 o                         
 -14   6   2        176.10        172.78        12.12 o                         
 -13   6   2        104.36        121.75         9.39 o                         
 -12   6   2        544.69        541.54        25.83 o                         
 -11   6   2          1.38         -0.70         2.26 o                         
 -10   6   2        673.69        622.22        28.89 o                         
  -9   6   2        104.95         99.54        19.41 o                         
  -8   6   2        152.51        122.61        10.81 o                         
  -7   6   2        248.82        209.48        26.66 o                         
  -6   6   2        745.49        791.03        43.24 o                         
  -5   6   2         46.88         49.58         5.95 o                         
  -4   6   2       2257.37       2689.51       112.69 o                         
  -3   6   2       1699.54       2050.19        87.08 o                         
  -2   6   2        726.43        840.36        32.09 o                         
  -1   6   2         62.23         80.09         5.51 o                         
   0   6   2         24.64         24.48         2.82 o                         
   1   6   2        299.39        254.28        11.54 o                         
   2   6   2         40.74         33.85         3.28 o                         
   3   6   2        902.93        765.51        37.97 o                         
   4   6   2        585.08        516.86        36.32 o                         
   5   6   2        205.96        221.24        17.91 o                         
   6   6   2         15.54         14.82         8.07 o                         
   7   6   2        121.26        128.30        12.54 o                         
   8   6   2        438.24        415.68        27.79 o                         
   9   6   2        294.01        333.12        29.03 o                         
 -18   7   2         11.16          9.35         7.48 o                         
 -17   7   2          4.05          6.24         5.85 o                         
 -16   7   2        148.56        142.85        13.81 o                         
 -15   7   2         20.71         18.55         3.95 o                         
 -14   7   2        332.33        301.60        26.06 o                         
 -13   7   2        225.95        199.92        11.97 o                         
 -12   7   2        277.07        286.25        34.38 o                         
 -11   7   2          7.66          6.50         2.51 o                         
 -10   7   2        278.00        289.65        24.56 o                         
  -9   7   2        451.14        439.61        29.58 o                         
  -8   7   2        104.19        105.58        18.71 o                         
  -7   7   2       1432.49       1571.97       117.86 o                         
  -6   7   2        869.56        851.08        38.07 o                         
  -5   7   2         28.46         24.81         2.94 o                         
  -4   7   2       4338.50       4623.76       336.05 o                         
  -3   7   2         35.81         52.79         8.83 o                         
  -2   7   2          7.67          6.09         1.81 o                         
  -1   7   2        137.70        163.24        10.56 o                         
   0   7   2          1.75          1.03         1.09 o                         
   1   7   2        161.84        134.86         7.10 o                         
   2   7   2        713.59        735.72        29.46 o                         
   3   7   2          1.97          2.67         1.53 o                         
   4   7   2         22.04         24.36         3.67 o                         
   5   7   2         29.47         18.89         6.63 o                         
   6   7   2        304.93        316.32        18.14 o                         
   7   7   2         31.38         39.72         7.85 o                         
   8   7   2          0.34          3.72         3.28 o                         
   9   7   2         68.00         65.48        20.35 o                         
 -18   8   2        118.25        109.68        18.94 o                         
 -17   8   2          6.45         -0.56         2.41 o                         
 -16   8   2        559.47        590.75        36.02 o                         
 -15   8   2          0.31          6.03         2.35 o                         
 -14   8   2        330.55        319.40        17.54 o                         
 -13   8   2        116.79        124.95        10.99 o                         
 -12   8   2         21.56         18.74         6.40 o                         
 -11   8   2         43.16         32.61         7.13 o                         
 -10   8   2        471.66        433.44        26.62 o                         
  -9   8   2        120.11        114.01        11.32 o                         
  -8   8   2        178.86        190.38        11.55 o                         
  -7   8   2        286.84        251.87        13.85 o                         
  -6   8   2       3052.24       3142.07       162.80 o                         
  -5   8   2        608.92        536.89        21.70 o                         
  -4   8   2        108.00        119.75        11.58 o                         
  -3   8   2        151.37        175.70        12.53 o                         
  -2   8   2         21.54         15.04         3.82 o                         
  -1   8   2        227.64        257.65        12.06 o                         
   0   8   2         54.25         39.62         3.25 o                         
   1   8   2        254.39        284.82        16.21 o                         
   2   8   2        853.26        862.29        30.86 o                         
   3   8   2          5.61          6.39         1.70 o                         
   4   8   2        167.43        169.66        10.46 o                         
   5   8   2         20.62         10.49         6.78 o                         
   6   8   2          3.41         11.88         4.30 o                         
   7   8   2         20.17         15.15         5.32 o                         
   8   8   2          4.29         -0.94         4.68 o                         
   9   8   2         68.64         53.08        18.47 o                         
 -18   9   2          1.93         -2.10         2.81 o                         
 -17   9   2          3.34          1.61         2.56 o                         
 -16   9   2         37.87         35.12         5.30 o                         
 -15   9   2          1.32          3.70         2.28 o                         
 -14   9   2        515.39        461.07        25.32 o                         
 -13   9   2         31.10         34.21         4.75 o                         
 -12   9   2         15.31         12.02         2.95 o                         
 -11   9   2        222.09        191.41        14.40 o                         
 -10   9   2         43.01         47.79         6.16 o                         
  -9   9   2        116.71        129.55        16.43 o                         
  -8   9   2          1.24          0.57         4.56 o                         
  -7   9   2        866.65        934.25        44.37 o                         
  -6   9   2        236.75        236.50        11.42 o                         
  -5   9   2        629.63        673.70        27.05 o                         
  -4   9   2          2.12          1.62         1.57 o                         
  -3   9   2          0.14          1.11         1.47 o                         
  -2   9   2        349.07        406.42        29.88 o                         
  -1   9   2        263.20        208.63        12.01 o                         
   0   9   2         47.85         33.33         4.99 o                         
   1   9   2        109.22        126.98         7.95 o                         
   2   9   2        102.63        105.04         6.96 o                         
   3   9   2        266.15        255.91        12.45 o                         
   4   9   2        207.74        217.70        12.99 o                         
   5   9   2         15.96         11.22         9.82 o                         
   6   9   2        139.85        149.06        15.90 o                         
   7   9   2         13.73         11.22         7.48 o                         
   8   9   2         28.34         27.59        16.84 o                         
 -18  10   2         14.58         14.50         7.02 o                         
 -17  10   2        318.07        328.00        23.73 o                         
 -16  10   2        147.24        141.25        20.81 o                         
 -15  10   2         60.83         71.10         8.04 o                         
 -14  10   2         25.65         24.00         4.51 o                         
 -13  10   2          3.59          0.56         1.79 o                         
 -12  10   2        241.37        248.72        18.12 o                         
 -11  10   2          7.68          3.99         5.85 o                         
 -10  10   2         18.40         13.93         3.68 o                         
  -9  10   2        348.17        315.31        17.58 o                         
  -8  10   2       2557.33       2465.66       105.54 o                         
  -7  10   2        206.99        227.88        11.90 o                         
  -6  10   2        216.39        231.17        13.97 o                         
  -5  10   2         74.49         92.00         8.82 o                         
  -4  10   2          6.09          9.43         2.87 o                         
  -3  10   2         76.14        130.67        10.38 o                         
  -2  10   2         31.26         39.16         5.29 o                         
  -1  10   2        201.48        206.27        16.86 o                         
   0  10   2        165.31        160.85        24.02 o                         
   1  10   2        259.41        267.71        12.06 o                         
   2  10   2          9.09          9.24         1.92 o                         
   3  10   2         32.55         32.83         4.73 o                         
   4  10   2        141.16        167.20        13.97 o                         
   5  10   2         90.94         98.22        13.72 o                         
   6  10   2         58.13         34.61        12.39 o                         
 -18  11   2         42.70         33.91         9.82 o                         
 -17  11   2        176.54        219.35        20.08 o                         
 -16  11   2          3.00          2.92         3.42 o                         
 -15  11   2         96.27        111.58        11.83 o                         
 -14  11   2         36.55         59.97         8.44 o                         
 -13  11   2         60.72         61.90         6.80 o                         
 -12  11   2          9.83         10.81         3.51 o                         
 -11  11   2         30.43         38.14         5.85 o                         
 -10  11   2        178.61        171.09        17.04 o                         
  -9  11   2        770.45        797.28        37.52 o                         
  -8  11   2        350.66        344.81        17.32 o                         
  -7  11   2        645.87        591.06        55.20 o                         
  -6  11   2         46.48         53.93         6.61 o                         
  -5  11   2        191.39        192.64        22.42 o                         
  -4  11   2        911.33        863.98        40.32 o                         
  -3  11   2         84.55         97.47         8.84 o                         
  -2  11   2        161.79        185.67        14.81 o                         
  -1  11   2        176.79        194.40        13.35 o                         
   0  11   2         59.81         67.96         7.53 o                         
   1  11   2         10.77         14.21         7.13 o                         
   2  11   2        950.34        830.37        33.13 o                         
   3  11   2        380.18        347.07        16.89 o                         
   4  11   2          7.69          4.67         3.37 o                         
   5  11   2          0.72          3.74         9.12 o                         
 -17  12   2        299.77        349.38        51.92 o                         
 -16  12   2        220.62        287.59        28.79 o                         
 -15  12   2        120.13        119.52        13.61 o                         
 -14  12   2         35.41         40.10        12.63 o                         
 -13  12   2         49.96         69.17        12.04 o                         
 -12  12   2          2.42         -0.62         1.85 o                         
 -11  12   2        264.53        245.91        17.72 o                         
 -10  12   2         12.96          7.61         3.44 o                         
  -9  12   2         40.36         40.66         5.18 o                         
  -8  12   2         73.86         76.27         7.04 o                         
  -7  12   2        349.28        316.20        17.89 o                         
  -6  12   2        118.48        105.52        10.01 o                         
  -5  12   2        145.57        154.40        28.68 o                         
  -4  12   2         44.40         34.68         5.44 o                         
  -3  12   2          0.42          0.85         1.70 o                         
  -2  12   2        234.90        284.01        36.02 o                         
  -1  12   2         78.82         70.13         8.72 o                         
   0  12   2        129.15        142.26        13.38 o                         
   1  12   2        251.81        205.03        14.71 o                         
   2  12   2        328.32        317.81        28.53 o                         
   3  12   2         47.90         43.96         9.82 o                         
 -16  13   2          6.97         10.76        10.52 o                         
 -15  13   2         43.14         38.45         8.01 o                         
 -14  13   2          2.93          2.72         3.05 o                         
 -13  13   2         17.93         19.26         6.02 o                         
 -12  13   2          0.20          4.64         3.63 o                         
 -11  13   2          7.52         10.81         4.53 o                         
 -10  13   2          0.43         -1.48         1.66 o                         
  -9  13   2         50.12         63.88        10.67 o                         
  -8  13   2        288.05        303.97        15.50 o                         
  -7  13   2        531.33        460.93        43.50 o                         
  -6  13   2         53.15         72.00         8.36 o                         
  -5  13   2        100.77        112.75        10.76 o                         
  -4  13   2         58.44         53.64         7.93 o                         
  -3  13   2         42.57         45.73         9.59 o                         
  -2  13   2          4.68          8.72         3.33 o                         
  -1  13   2          4.89         12.86         6.08 o                         
   0  13   2         55.91         52.16         7.56 o                         
   1  13   2        507.91        513.14        49.81 o                         
 -16  14   2          0.46          1.40         5.14 o                         
 -14  14   2         10.40          6.85         5.22 o                         
 -13  14   2         95.79         71.65        22.68 o                         
 -12  14   2         70.40         62.86        12.39 o                         
 -11  14   2          0.08          1.29         2.48 o                         
 -10  14   2         32.93         29.47         7.87 o                         
  -9  14   2          2.21          9.07         4.03 o                         
  -8  14   2         39.21         10.99         6.31 o                         
  -7  14   2          1.30          1.17         3.74 o                         
  -6  14   2         39.78         32.51         9.59 o                         
  -5  14   2        326.53        303.07        30.63 o                         
  -4  14   2         18.55         18.94         8.42 o                         
  -3  14   2        139.16        115.28        14.18 o                         
  -2  14   2         96.83        114.65        21.51 o                         
  -1  14   2         87.91         92.35        11.46 o                         
   0  14   2        155.73        137.34        16.49 o                         
   1  14   2          2.43          9.35         4.68 o                         
 -16  15   2          0.65          4.44         7.02 o                         
 -15  15   2          8.51         10.99         8.42 o                         
 -14  15   2          6.14         16.14         9.59 o                         
 -13  15   2         55.77         45.84        13.80 o                         
 -11  15   2         46.25         49.87         9.44 o                         
 -10  15   2          1.85          8.89         5.85 o                         
  -9  15   2          0.01          1.40         3.51 o                         
  -8  15   2         23.79         30.17         9.82 o                         
  -7  15   2        156.49        137.04        21.05 o                         
  -6  15   2         38.21         33.67        10.29 o                         
  -5  15   2          7.26         11.22         7.02 o                         
  -2  15   2          1.76          0.94         6.08 o                         
  -1  15   2         11.33          9.82         5.14 o                         
   0  15   2          0.12          0.00         3.27 o                         
 -16  16   2          1.67          2.57         5.85 o                         
 -15  16   2         66.91         53.08        17.07 o                         
 -14  16   2        139.64        134.70        26.89 o                         
 -13  16   2         15.45         18.47        10.06 o                         
 -12  16   2         12.67         16.84         8.18 o                         
 -11  16   2        107.88        120.20        20.58 o                         
  -7  16   2          1.02          0.94         2.81 o                         
  -6  16   2          0.53          1.64         4.21 o                         
  -5  16   2         20.85         13.56         7.02 o                         
  -4  16   2          0.63          7.72         5.38 o                         
  -3  16   2          0.34          7.02         4.91 o                         
  -2  16   2         13.72         14.03         7.25 o                         
  -1  16   2         19.44         10.99         6.08 o                         
 -16  17   2          2.38          1.87         5.85 o                         
 -15  17   2         43.04         51.21        18.24 o                         
 -14  17   2         93.47         94.24        22.45 o                         
 -13  17   2          0.00          3.04         4.91 o                         
 -12  17   2         24.07         29.23        11.46 o                         
   8 -18   3        176.90        140.08        32.51 o                         
   9 -18   3          3.49         -0.47         7.25 o                         
  10 -18   3         71.63        101.73        27.83 o                         
  11 -18   3          1.86         17.31        13.80 o                         
  12 -18   3        151.72        163.46        37.88 o                         
   5 -17   3         68.25         60.10        18.01 o                         
   6 -17   3          1.64         12.39         9.59 o                         
   7 -17   3          1.24          0.94         6.55 o                         
   8 -17   3          3.65         15.43        11.46 o                         
   9 -17   3         10.42         12.16        10.99 o                         
  10 -17   3         64.93        117.63        30.87 o                         
  11 -17   3        136.02        120.90        30.63 o                         
  12 -17   3         86.27        104.53        29.23 o                         
   3 -16   3        181.71        172.12        22.92 o                         
   4 -16   3         36.23         39.05        14.03 o                         
   5 -16   3        368.55        311.26        44.67 o                         
   6 -16   3         27.69         16.37        10.76 o                         
   7 -16   3         50.01         28.53        14.73 o                         
   8 -16   3          1.80          5.14         7.25 o                         
   9 -16   3          0.54          3.74         6.78 o                         
  10 -16   3         52.49         46.30        18.71 o                         
  11 -16   3         63.60        112.95        29.23 o                         
  12 -16   3         13.22          8.65         9.12 o                         
  13 -16   3         27.42          8.65        10.99 o                         
   1 -15   3          1.13          5.72         7.37 o                         
   2 -15   3          5.19          5.56         3.63 o                         
   3 -15   3         32.83         25.59         5.35 o                         
   4 -15   3        209.09        214.30        18.91 o                         
   5 -15   3         24.18         27.87        12.63 o                         
   6 -15   3          0.78          4.26         5.14 o                         
   7 -15   3          3.57          1.83         3.21 o                         
   8 -15   3          6.08         15.75         6.29 o                         
   9 -15   3        101.51         89.83        29.82 o                         
  10 -15   3         81.30         82.80        14.23 o                         
  11 -15   3        142.47        128.39        29.93 o                         
  12 -15   3         31.93         34.38        16.14 o                         
  13 -15   3          0.05          1.40         6.08 o                         
  -2 -14   3         56.95         41.63        13.33 o                         
  -1 -14   3         89.98        124.41        22.22 o                         
   1 -14   3        460.08        494.50        31.50 o                         
   2 -14   3          1.45          5.08         3.11 o                         
   3 -14   3         23.74         17.89         4.73 o                         
   4 -14   3         43.36         43.15         7.86 o                         
   5 -14   3        118.05        123.30        14.37 o                         
   6 -14   3        261.39        256.33        24.83 o                         
   7 -14   3          0.44          4.39         3.97 o                         
   8 -14   3        207.55        199.98        25.24 o                         
   9 -14   3        202.03        168.15        19.21 o                         
  10 -14   3         18.84         24.44         7.14 o                         
  11 -14   3         48.71         53.40         8.70 o                         
  12 -14   3         29.82         51.00        11.22 o                         
  13 -14   3        111.78        126.52        31.10 o                         
  -4 -13   3        109.78        109.21        16.84 o                         
  -3 -13   3          0.71          1.81         3.39 o                         
  -2 -13   3          3.14          2.44         2.65 o                         
  -1 -13   3         23.44         30.70         5.62 o                         
   0 -13   3         59.81         64.74         6.87 o                         
   1 -13   3         47.83         50.65         5.91 o                         
   2 -13   3         57.79         64.04         7.39 o                         
   3 -13   3         51.07         54.24         5.79 o                         
   4 -13   3       1242.68       1282.94        46.12 o                         
   5 -13   3        192.44        196.62        19.31 o                         
   6 -13   3        114.33        115.06        11.45 o                         
   7 -13   3        104.84        101.58        12.02 o                         
   8 -13   3        165.38        176.12        19.43 o                         
   9 -13   3          0.92         -1.26         3.16 o                         
  10 -13   3         42.88         39.54         6.83 o                         
  11 -13   3         23.04         18.82         9.47 o                         
  12 -13   3          1.59          2.98         3.09 o                         
  13 -13   3         46.63         44.83         9.38 o                         
  14 -13   3          0.00          1.40         3.74 o                         
  -5 -12   3         42.83         59.15        10.24 o                         
  -4 -12   3         13.45          6.58         4.21 o                         
  -3 -12   3          1.36         11.11         4.81 o                         
  -2 -12   3        107.14        146.25        35.90 o                         
  -1 -12   3          5.31         13.25         6.08 o                         
   0 -12   3        127.96        141.05        11.17 o                         
   1 -12   3        109.26        101.24         8.17 o                         
   2 -12   3        291.84        285.16        14.25 o                         
   3 -12   3          0.01          2.80         1.92 o                         
   4 -12   3         14.30         21.03         4.70 o                         
   5 -12   3        794.83        800.97        35.01 o                         
   6 -12   3        857.25        892.19        43.39 o                         
   7 -12   3         49.89         64.59         8.19 o                         
   8 -12   3        131.99        129.42        12.05 o                         
   9 -12   3         20.25         28.49         5.46 o                         
  10 -12   3          6.94          4.68         2.45 o                         
  11 -12   3         47.71         42.35         8.55 o                         
  12 -12   3          2.47          0.56         3.86 o                         
  13 -12   3          8.36          6.30         3.88 o                         
  14 -12   3         22.27         36.25        10.29 o                         
  15 -12   3          6.29         13.10         6.31 o                         
  16 -12   3         23.03         37.88        10.29 o                         
  -6 -11   3         58.08         81.32         9.43 o                         
  -5 -11   3         17.50         26.73         5.19 o                         
  -4 -11   3          5.35          8.97         3.50 o                         
  -3 -11   3        140.57        115.23        11.18 o                         
  -2 -11   3         98.92         90.26         9.44 o                         
  -1 -11   3         23.95         20.88         5.53 o                         
   0 -11   3        561.51        560.92        22.36 o                         
   1 -11   3          0.01         -0.21         1.08 o                         
   2 -11   3          0.45          2.76         1.72 o                         
   3 -11   3        296.88        297.36        16.07 o                         
   4 -11   3        191.44        209.11        12.10 o                         
   5 -11   3       2128.88       2005.80        88.51 o                         
   6 -11   3       1033.25        987.13        40.49 o                         
   7 -11   3        247.39        253.73        17.15 o                         
   8 -11   3        360.39        337.10        19.50 o                         
   9 -11   3          5.93          4.09         5.37 o                         
  10 -11   3         73.75         60.12         6.70 o                         
  11 -11   3          2.50          6.83         2.55 o                         
  12 -11   3        149.62        108.93        10.02 o                         
  13 -11   3          0.63         -1.07         1.92 o                         
  14 -11   3          0.01          0.00         3.51 o                         
  15 -11   3        205.28        211.40        25.72 o                         
  -7 -10   3        221.40        229.42        29.00 o                         
  -6 -10   3         92.21         65.25        10.76 o                         
  -5 -10   3         33.51         21.97         4.24 o                         
  -4 -10   3         14.81         16.85         4.11 o                         
  -3 -10   3          5.46          8.81         3.02 o                         
  -2 -10   3         36.51         34.93         6.03 o                         
  -1 -10   3         69.79         69.72         7.35 o                         
   0 -10   3        306.01        277.51        14.11 o                         
   1 -10   3         68.03         87.48         6.99 o                         
   2 -10   3        212.58        223.18        20.21 o                         
   3 -10   3          4.86          3.36         1.91 o                         
   4 -10   3         10.96          7.63         2.53 o                         
   5 -10   3        170.33        196.49        12.37 o                         
   6 -10   3         86.65        111.97         9.34 o                         
   7 -10   3         15.23         19.17         4.29 o                         
   8 -10   3        389.70        382.89        18.22 o                         
   9 -10   3         23.19         28.55         4.27 o                         
  10 -10   3        411.77        344.74        17.48 o                         
  11 -10   3         86.03         85.34         7.96 o                         
  12 -10   3          3.19          2.81         4.44 o                         
  13 -10   3         76.98         82.18         8.07 o                         
  14 -10   3          0.18          7.33         2.75 o                         
  15 -10   3          0.01          7.86         2.63 o                         
  -8  -9   3         42.96         53.41         7.30 o                         
  -7  -9   3         57.05         55.95        13.38 o                         
  -6  -9   3          0.20         -0.25         1.58 o                         
  -5  -9   3         52.83         45.95         6.26 o                         
  -4  -9   3        314.33        279.58        33.43 o                         
  -3  -9   3        588.38        551.67        57.11 o                         
  -2  -9   3       1077.41        955.37        44.69 o                         
  -1  -9   3        178.21        184.08        11.46 o                         
   0  -9   3         12.91         21.97         3.19 o                         
   1  -9   3         10.12          8.60         2.39 o                         
   2  -9   3         30.03         37.24         4.57 o                         
   3  -9   3         71.14         77.63         6.99 o                         
   4  -9   3        112.50        140.37        10.05 o                         
   5  -9   3        194.23        207.03        11.57 o                         
   6  -9   3         27.45         20.36         4.02 o                         
   7  -9   3        102.86        116.44         9.33 o                         
   8  -9   3         25.48         18.68         3.65 o                         
   9  -9   3        438.87        340.53        16.40 o                         
  10  -9   3        130.02         83.92         8.71 o                         
  11  -9   3         80.98         74.13         7.20 o                         
  12  -9   3         15.97         16.15         4.25 o                         
  13  -9   3         63.21         63.77         6.81 o                         
  14  -9   3         42.69         44.58         6.86 o                         
  15  -9   3         78.79        109.68        15.67 o                         
  -9  -8   3         16.15         16.49         3.51 o                         
  -8  -8   3         16.63         22.90         4.74 o                         
  -7  -8   3         19.30         17.47         3.82 o                         
  -6  -8   3        168.50        186.36        21.23 o                         
  -5  -8   3       1284.43       1217.03        56.38 o                         
  -4  -8   3       1115.25       1152.37        53.52 o                         
  -3  -8   3        409.79        416.53        22.50 o                         
  -2  -8   3        109.64        123.83        13.37 o                         
  -1  -8   3         51.63         63.88         5.41 o                         
   0  -8   3         12.04         11.69         2.24 o                         
   1  -8   3         43.69         43.42         4.91 o                         
   2  -8   3        234.22        268.73        13.56 o                         
   3  -8   3        299.91        301.88        14.31 o                         
   4  -8   3        149.29        136.71         8.99 o                         
   5  -8   3        211.65        203.97        11.61 o                         
   6  -8   3         58.03         78.69         8.40 o                         
   7  -8   3        407.03        423.29        21.10 o                         
   8  -8   3        195.73        172.74        10.74 o                         
   9  -8   3         87.91         64.17         6.13 o                         
  10  -8   3        383.17        342.17        17.42 o                         
  11  -8   3         20.42         19.78         4.46 o                         
  12  -8   3         75.55         83.12         8.74 o                         
  13  -8   3         20.11         19.06         3.72 o                         
  14  -8   3         22.14         37.17         6.01 o                         
 -10  -7   3         30.22         19.88         7.25 o                         
  -9  -7   3         17.25         18.14         2.61 o                         
  -8  -7   3         48.04         48.55         5.94 o                         
  -7  -7   3         85.67         85.65         8.38 o                         
  -6  -7   3        460.89        437.71        24.15 o                         
  -5  -7   3        253.30        279.62        21.94 o                         
  -4  -7   3        188.42        195.17        21.25 o                         
  -3  -7   3        191.21        195.02        13.33 o                         
  -2  -7   3       2128.33       2241.33        84.96 o                         
  -1  -7   3         10.54          9.88         2.05 o                         
   0  -7   3         14.80         16.25         2.84 o                         
   1  -7   3         13.44         19.73         5.50 o                         
   2  -7   3       1354.55       1419.50        54.31 o                         
   3  -7   3         14.06         13.62         2.68 o                         
   4  -7   3        211.01        210.72        11.09 o                         
   5  -7   3        478.74        441.76        19.49 o                         
   6  -7   3         34.92         36.04         5.50 o                         
   7  -7   3        612.21        604.64        25.30 o                         
   8  -7   3        417.91        444.91        19.57 o                         
   9  -7   3         44.50         45.57         5.11 o                         
  10  -7   3         78.20         76.39         6.74 o                         
  11  -7   3          8.84         18.78         3.36 o                         
  12  -7   3          1.20          2.89         1.49 o                         
  13  -7   3         46.17         42.60         4.86 o                         
  14  -7   3        354.86        415.24        26.53 o                         
 -12  -6   3          0.43          0.00         2.81 o                         
 -11  -6   3         88.56         70.88         8.85 o                         
 -10  -6   3          4.86          1.66         2.12 o                         
  -9  -6   3        181.87        173.74         8.45 o                         
  -8  -6   3         33.72         36.05         4.32 o                         
  -7  -6   3          0.62         -0.41         1.81 o                         
  -6  -6   3        349.88        336.42        19.03 o                         
  -5  -6   3       1181.71       1196.22        54.95 o                         
  -4  -6   3        325.31        309.43        28.95 o                         
  -3  -6   3          0.66          8.31         2.32 o                         
  -2  -6   3         22.09         26.40         3.78 o                         
  -1  -6   3       1111.57       1229.22        42.58 o                         
   0  -6   3       1243.19       1328.66        73.25 o                         
   1  -6   3       1131.32       1247.26        48.05 o                         
   2  -6   3          1.62          5.65         1.72 o                         
   3  -6   3         30.36         37.47         4.09 o                         
   4  -6   3         34.44         40.56         4.28 o                         
   5  -6   3        341.28        329.21        13.38 o                         
   6  -6   3        187.79        238.99        11.71 o                         
   7  -6   3        656.51        706.71        28.67 o                         
   8  -6   3          7.92          8.82         2.69 o                         
   9  -6   3         28.01         19.35         3.24 o                         
  10  -6   3        138.88        147.26         9.48 o                         
  11  -6   3          3.10          2.96         1.69 o                         
  12  -6   3         23.23         23.81         5.13 o                         
  13  -6   3         25.33         25.22         4.75 o                         
  14  -6   3         43.81         57.06        14.50 o                         
 -12  -5   3         65.89         78.81        13.56 o                         
 -11  -5   3         36.22         42.78         6.61 o                         
 -10  -5   3         25.65         25.88         4.01 o                         
  -9  -5   3        142.17        137.74         9.75 o                         
  -8  -5   3          0.06          0.14         1.32 o                         
  -7  -5   3         91.58         85.33         6.53 o                         
  -6  -5   3        190.62        208.59        10.71 o                         
  -5  -5   3        102.47        116.75         7.47 o                         
  -4  -5   3        703.95        732.83        34.61 o                         
  -3  -5   3          1.33          1.81         1.75 o                         
  -2  -5   3         38.59         35.63         7.29 o                         
  -1  -5   3        188.05        183.40        12.67 o                         
   0  -5   3        276.67        272.79        14.75 o                         
   1  -5   3         42.67         59.76         6.31 o                         
   2  -5   3       1601.15       1729.96        64.63 o                         
   3  -5   3        963.52       1041.78        40.20 o                         
   4  -5   3       1827.30       1885.58        70.44 o                         
   5  -5   3       3821.02       3821.30       197.57 o                         
   6  -5   3        197.61        212.89        10.23 o                         
   7  -5   3        184.00        203.50        10.38 o                         
   8  -5   3          6.63          6.13         2.44 o                         
   9  -5   3        109.68        112.10         9.72 o                         
  10  -5   3        179.85        155.95         9.08 o                         
  11  -5   3         25.36         22.61         3.16 o                         
  12  -5   3        154.46        157.55        17.27 o                         
  13  -5   3          7.10          1.64         5.14 o                         
  14  -5   3         64.08         59.63        18.24 o                         
 -13  -4   3         18.37         45.13         9.59 o                         
 -12  -4   3        111.51        124.76        11.99 o                         
 -11  -4   3         29.20         29.89         5.19 o                         
 -10  -4   3          3.52          7.29         1.72 o                         
  -9  -4   3        201.95        204.19         9.91 o                         
  -8  -4   3          0.95          0.93         1.52 o                         
  -7  -4   3         42.38         61.32         5.09 o                         
  -6  -4   3        514.46        515.32        21.70 o                         
  -5  -4   3        527.79        564.56        23.16 o                         
  -4  -4   3       2067.34       2313.94       123.49 o                         
  -3  -4   3       3913.39       4321.15       229.11 o                         
  -2  -4   3         13.89          7.81         1.93 o                         
  -1  -4   3       1391.67       1374.73        61.27 o                         
   0  -4   3        533.58        577.65        36.12 o                         
   1  -4   3        313.99        304.93        13.40 o                         
   2  -4   3        587.18        608.28        21.58 o                         
   3  -4   3       3334.90       3359.78       247.42 o                         
   4  -4   3       4038.67       4379.51       359.32 o                         
   5  -4   3       1101.61       1169.66        44.47 o                         
   6  -4   3        205.24        219.62        10.62 o                         
   7  -4   3         84.88         98.19         6.78 o                         
   8  -4   3          0.44         -1.93         2.40 o                         
   9  -4   3          0.04          0.02         1.98 o                         
  10  -4   3         56.13         55.31         8.68 o                         
  11  -4   3         84.43         78.93         6.95 o                         
  12  -4   3         73.20         62.65        11.67 o                         
  13  -4   3          7.76         -1.17         4.91 o                         
 -13  -3   3         25.63         36.46         6.35 o                         
 -12  -3   3         13.07         16.12         3.79 o                         
 -11  -3   3         81.35         97.72        14.73 o                         
 -10  -3   3        141.31        134.95         8.21 o                         
  -9  -3   3          4.65          4.25         2.20 o                         
  -8  -3   3         13.76         12.52         1.94 o                         
  -7  -3   3          0.02         -0.07         0.98 o                         
  -6  -3   3         14.64         61.16        13.33 o                         
  -5  -3   3       1257.62       1418.44        62.71 o                         
  -4  -3   3       4175.55       4279.76       322.48 o                         
  -3  -3   3          4.58          7.41         1.71 o                         
  -2  -3   3       1263.82       1367.01        60.57 o                         
  -1  -3   3       2490.67       2338.68       126.11 o                         
   0  -3   3       1210.07       1124.63        49.94 o                         
   1  -3   3       1694.35       1554.90       117.16 o                         
   2  -3   3       1763.47       1741.80        74.68 o                         
   3  -3   3        566.07        538.33        21.78 o                         
   4  -3   3         45.18         51.42         5.40 o                         
   5  -3   3        224.85        210.89         8.89 o                         
   6  -3   3        234.51        275.18        11.59 o                         
   7  -3   3        266.51        221.88        11.72 o                         
   8  -3   3        285.87        283.26        15.41 o                         
   9  -3   3       1534.34       1560.41        59.71 o                         
  10  -3   3        210.50        201.23        20.75 o                         
  11  -3   3         55.23         41.03         6.77 o                         
  12  -3   3         48.09         53.72        17.19 o                         
  13  -3   3          0.27          0.23         3.98 o                         
 -14  -2   3        123.55        137.04        18.24 o                         
 -13  -2   3         71.17         72.49        17.54 o                         
 -12  -2   3        112.45         97.01        20.11 o                         
 -11  -2   3          1.25          0.80         1.02 o                         
 -10  -2   3        195.06        171.81         9.36 o                         
  -9  -2   3        430.11        369.29        27.48 o                         
  -8  -2   3         58.49         76.70         9.21 o                         
  -7  -2   3         81.19        104.09         7.97 o                         
  -6  -2   3          2.62          3.32         1.30 o                         
  -5  -2   3        756.69        792.28        35.66 o                         
  -4  -2   3        187.44        178.89         9.52 o                         
  -3  -2   3          3.92          6.11         2.53 o                         
  -2  -2   3        765.92        675.93        42.49 o                         
  -1  -2   3       2859.20       2453.07       129.89 o                         
   0  -2   3          1.42         -0.42         1.86 o                         
   1  -2   3        227.09        225.09         9.67 o                         
   2  -2   3       7095.60       8006.39       517.66 o                         
   3  -2   3       5224.51       5403.40       397.00 o                         
   4  -2   3        168.87        179.32         8.71 o                         
   5  -2   3        105.92        126.11         8.71 o                         
   6  -2   3         68.38         67.46         4.89 o                         
   7  -2   3        283.83        258.47        12.47 o                         
   8  -2   3       1491.68       1509.83        58.02 o                         
   9  -2   3       1892.12       1888.29        84.42 o                         
  10  -2   3         13.98         13.08         4.79 o                         
  11  -2   3         31.82         35.40         6.94 o                         
  12  -2   3          5.78          2.37         5.54 o                         
  13  -2   3         68.23         62.91        14.50 o                         
 -15  -1   3        132.58        167.21        26.66 o                         
 -14  -1   3        292.33        344.93        31.34 o                         
 -13  -1   3         86.70        110.15        15.43 o                         
 -12  -1   3         29.25         27.75         2.89 o                         
 -11  -1   3         79.54         68.59         7.11 o                         
 -10  -1   3        102.55         76.61         5.80 o                         
  -9  -1   3          4.90          5.89         2.23 o                         
  -8  -1   3        149.21        166.32         8.34 o                         
  -7  -1   3        217.23        239.83        10.94 o                         
  -6  -1   3         50.83         51.10         3.47 o                         
  -5  -1   3          1.81          0.19         0.72 o                         
  -4  -1   3       1118.76       1128.35        94.24 o                         
  -3  -1   3       2048.47       1979.34       109.20 o                         
  -2  -1   3       8709.54       5952.42       529.91 o                         
  -1  -1   3      11955.04      10992.38       644.03 o                         
   0  -1   3       2640.41       2503.39       202.96 o                         
   1  -1   3       1317.69       1244.93        53.76 o                         
   2  -1   3        444.42        449.67        16.04 o                         
   3  -1   3        760.32        729.36        28.30 o                         
   4  -1   3         23.47         23.33         2.59 o                         
   5  -1   3          0.00          2.04         0.98 o                         
   6  -1   3        511.10        465.18        25.47 o                         
   7  -1   3        135.61        134.31        13.45 o                         
   8  -1   3       1406.85       1399.25        63.62 o                         
   9  -1   3        490.80        518.28        27.49 o                         
  10  -1   3        166.30        156.94        17.26 o                         
  11  -1   3         28.43         33.14         8.36 o                         
  12  -1   3          8.07          8.65         6.08 o                         
 -15   0   3          5.25          5.14         3.51 o                         
 -13   0   3         24.72         30.87         7.25 o                         
 -12   0   3         11.60          8.55         2.92 o                         
 -11   0   3        200.01        211.32        24.55 o                         
 -10   0   3        189.66        170.63        11.40 o                         
  -9   0   3        105.88        109.15         6.43 o                         
  -8   0   3        343.06        332.06        26.79 o                         
  -7   0   3          4.39          3.00         1.04 o                         
  -6   0   3        513.80        614.99        28.83 o                         
  -5   0   3       3078.57       3389.01       257.47 o                         
  -4   0   3       3997.11       4089.64       304.71 o                         
  -3   0   3       3607.03       3681.36       192.64 o                         
  -2   0   3       2628.26       2622.05       194.22 o                         
  -1   0   3       7801.75       7130.91       643.10 o                         
   0   0   3        154.16        149.64         6.96 o                         
   1   0   3       2602.25       2736.74       229.29 o                         
   2   0   3        425.99        442.89        20.79 o                         
   3   0   3        507.45        543.97        21.31 o                         
   4   0   3         43.82         43.45         7.43 o                         
   5   0   3         39.50         43.26         5.57 o                         
   6   0   3        104.66        117.99        13.48 o                         
   7   0   3         78.66         81.20        11.53 o                         
   8   0   3        224.25        212.48        14.42 o                         
   9   0   3        119.87        107.46        14.75 o                         
  10   0   3         27.72         36.11         7.64 o                         
  11   0   3         91.53         66.76        21.51 o                         
  12   0   3         62.09         56.36        13.80 o                         
 -16   1   3          3.51          3.74         3.27 o                         
 -15   1   3        192.95        208.36        21.51 o                         
 -14   1   3         46.22         66.06        16.37 o                         
 -13   1   3         33.23         39.29         5.27 o                         
 -12   1   3         64.49         65.43        10.06 o                         
 -11   1   3         59.36         65.96        10.41 o                         
 -10   1   3         99.74        107.85         9.33 o                         
  -9   1   3        371.89        324.36        18.85 o                         
  -8   1   3         24.84         25.96         5.38 o                         
  -7   1   3         18.64         27.90         3.46 o                         
  -6   1   3         85.82        108.07         6.99 o                         
  -5   1   3       3755.78       3711.97       279.22 o                         
  -4   1   3       1096.78        982.91        53.77 o                         
  -3   1   3       7461.73       6000.32       733.83 o                         
  -2   1   3        628.87        663.41        22.85 o                         
  -1   1   3       4089.35       3541.61       279.96 o                         
   0   1   3        201.83        204.28         7.77 o                         
   1   1   3       1315.88       1387.91        56.00 o                         
   2   1   3        391.12        394.35        17.70 o                         
   3   1   3        118.03        124.26         8.27 o                         
   4   1   3        295.12        317.63        16.71 o                         
   5   1   3          3.58          4.23         3.63 o                         
   6   1   3         15.40         12.41         3.45 o                         
   7   1   3          1.14          0.81         2.90 o                         
   8   1   3          0.34         -1.43         1.89 o                         
   9   1   3         49.36         57.77         7.76 o                         
  10   1   3          8.69         10.93         5.68 o                         
  11   1   3          0.46          7.06         4.59 o                         
  12   1   3         83.30        127.68        24.09 o                         
 -16   2   3          0.08          8.42         4.21 o                         
 -15   2   3          1.21          1.70         2.10 o                         
 -14   2   3          0.57          0.81         1.85 o                         
 -13   2   3          7.87          6.93         2.68 o                         
 -12   2   3         52.12         65.45        17.66 o                         
 -11   2   3          3.76          3.92         2.30 o                         
 -10   2   3        269.85        245.52        15.30 o                         
  -9   2   3         50.27         33.37         9.94 o                         
  -8   2   3          6.79          9.59         2.23 o                         
  -7   2   3       1714.06       1970.22       144.05 o                         
  -6   2   3        140.94        165.83         8.45 o                         
  -5   2   3        518.07        510.33        27.78 o                         
  -4   2   3       2251.09       2149.35       163.70 o                         
  -3   2   3         40.49         43.42         2.91 o                         
  -2   2   3       2921.43       2699.61       198.31 o                         
  -1   2   3      14558.16      11323.45       701.78 o                         
   0   2   3       5313.75       5188.76       696.30 o                         
   1   2   3       3023.63       2952.37       258.85 o                         
   2   2   3         30.89         34.75         3.68 o                         
   3   2   3         14.71         16.61         3.97 o                         
   4   2   3        137.10        121.28        10.09 o                         
   5   2   3        327.90        293.53        19.56 o                         
   6   2   3        129.79        135.40        14.73 o                         
   7   2   3        258.01        219.13        21.00 o                         
   8   2   3        113.79        108.34        19.88 o                         
   9   2   3          2.37          2.61         3.04 o                         
  10   2   3          7.54         19.33         6.68 o                         
  11   2   3          2.36          8.42         6.55 o                         
 -16   3   3         50.05         56.83        11.22 o                         
 -15   3   3         12.20         12.90         3.55 o                         
 -14   3   3          8.81         15.00         3.82 o                         
 -13   3   3        151.36        139.56        11.17 o                         
 -12   3   3         47.25         54.94        10.87 o                         
 -11   3   3          1.17          1.98         1.90 o                         
 -10   3   3        239.13        230.92        14.71 o                         
  -9   3   3        295.34        322.88        15.57 o                         
  -8   3   3         28.79         31.03         3.50 o                         
  -7   3   3         36.70         46.23         5.28 o                         
  -6   3   3         32.96         60.81        37.15 o                         
  -5   3   3         61.70         56.94         7.72 o                         
  -4   3   3        272.72        267.06        15.83 o                         
  -2   3   3      24875.68      14880.63      1769.92 o                         
  -1   3   3        396.15        413.31        13.20 o                         
   0   3   3        195.14        239.27        11.07 o                         
   1   3   3       1959.82       1987.45        85.73 o                         
   2   3   3          0.07         -0.09         0.80 o                         
   3   3   3        844.31        971.21        47.90 o                         
   4   3   3         56.93         53.76         9.38 o                         
   5   3   3        208.52        212.18        15.12 o                         
   6   3   3         70.46         68.01         8.23 o                         
   7   3   3        429.35        418.46        29.07 o                         
   8   3   3         39.04         42.21         6.82 o                         
   9   3   3        309.11        287.32        35.78 o                         
  10   3   3          3.82          5.22         4.27 o                         
 -17   4   3          4.87          6.78         4.68 o                         
 -16   4   3        257.57        297.04        19.27 o                         
 -15   4   3         35.56         34.85         6.43 o                         
 -14   4   3          6.27          7.73         3.03 o                         
 -13   4   3         15.30         22.04         4.53 o                         
 -12   4   3        247.08        237.71        15.79 o                         
 -11   4   3        131.26        137.94         8.95 o                         
 -10   4   3        253.44        263.11        13.41 o                         
  -9   4   3          1.05         -0.13         1.03 o                         
  -8   4   3          4.44          9.40         2.69 o                         
  -7   4   3       1521.08       1753.62        91.20 o                         
  -6   4   3        276.97        329.51        27.83 o                         
  -5   4   3        762.29        774.68        33.98 o                         
  -4   4   3        119.50        124.20         8.27 o                         
  -3   4   3       2599.41       2446.58       126.25 o                         
  -2   4   3        211.23        217.08         7.48 o                         
  -1   4   3        767.69       1039.39       126.05 o                         
   0   4   3        610.63        573.24        25.01 o                         
   1   4   3         53.58         60.74         3.85 o                         
   2   4   3         29.70         19.14         2.07 o                         
   3   4   3       1281.55       1458.35        76.96 o                         
   4   4   3         27.42         31.52         5.03 o                         
   5   4   3        276.80        244.54        15.03 o                         
   6   4   3          0.60          5.44         3.88 o                         
   7   4   3         12.58          7.71         3.38 o                         
   8   4   3         30.30         24.26         8.77 o                         
   9   4   3          9.07          4.74         5.03 o                         
  10   4   3          1.00         21.75        11.93 o                         
 -17   5   3         12.04          8.65         4.68 o                         
 -16   5   3        276.35        274.45        24.44 o                         
 -15   5   3        424.03        458.14        27.92 o                         
 -14   5   3         18.57         32.04         7.72 o                         
 -13   5   3         17.31         23.62         7.02 o                         
 -12   5   3        292.16        276.85        21.43 o                         
 -11   5   3        404.98        424.02        20.57 o                         
 -10   5   3         30.79         27.66         4.69 o                         
  -9   5   3        303.50        289.66        18.72 o                         
  -8   5   3         39.69         34.50         4.95 o                         
  -7   5   3         24.33         30.02         4.91 o                         
  -6   5   3        171.43        185.91        15.67 o                         
  -5   5   3        401.86        467.50        24.92 o                         
  -4   5   3        144.41        116.50         6.36 o                         
  -3   5   3       2559.69       2182.38       120.90 o                         
  -2   5   3       2170.19       2113.04       110.59 o                         
  -1   5   3        191.71        220.82        11.68 o                         
   0   5   3        229.09        222.57         8.84 o                         
   1   5   3        655.08        628.58        23.27 o                         
   2   5   3        210.59        193.04        11.66 o                         
   3   5   3        663.14        642.88        22.91 o                         
   4   5   3         10.71          6.82         2.91 o                         
   5   5   3         71.43         84.75        10.77 o                         
   6   5   3        350.87        266.10        51.45 o                         
   7   5   3         31.67         27.12         5.75 o                         
   8   5   3        108.60        111.57        16.50 o                         
   9   5   3         26.09         35.93         8.50 o                         
 -18   6   3         27.46         16.60         7.95 o                         
 -17   6   3         11.11          8.80         4.56 o                         
 -16   6   3          0.47         -0.56         2.46 o                         
 -15   6   3         64.76         86.78         9.74 o                         
 -14   6   3         95.27         91.36         8.18 o                         
 -13   6   3         49.53         53.38         8.50 o                         
 -12   6   3         58.23         59.47         6.13 o                         
 -11   6   3       1299.07       1245.97        54.82 o                         
 -10   6   3        135.82        149.61        10.48 o                         
  -9   6   3          0.40         -0.22         1.34 o                         
  -8   6   3        477.46        473.86        27.61 o                         
  -7   6   3        367.41        376.44        22.49 o                         
  -6   6   3        100.13        102.95         7.82 o                         
  -5   6   3         60.68         50.90        11.78 o                         
  -4   6   3         76.22         88.35         5.91 o                         
  -3   6   3         48.88         69.07         6.56 o                         
  -2   6   3         16.04         18.45         2.49 o                         
  -1   6   3        872.15        803.72        35.94 o                         
   0   6   3          1.05          5.69         1.27 o                         
   1   6   3         20.37         20.72         2.70 o                         
   2   6   3        907.35        976.78        41.51 o                         
   3   6   3        195.06        182.17        17.87 o                         
   4   6   3        391.17        428.24        22.87 o                         
   5   6   3         34.74         50.30        11.03 o                         
   6   6   3         37.85         48.16         7.21 o                         
   7   6   3         75.89         75.54        11.91 o                         
   8   6   3          0.52          6.09         3.74 o                         
   9   6   3         94.16         94.48        23.85 o                         
 -17   7   3         13.18         19.70         5.19 o                         
 -16   7   3          1.44          3.48         2.96 o                         
 -15   7   3        370.62        346.65        22.69 o                         
 -14   7   3        404.72        384.77        19.84 o                         
 -13   7   3        270.08        247.16        14.34 o                         
 -12   7   3       4412.39       4329.38       182.35 o                         
 -11   7   3        742.84        782.43        36.09 o                         
 -10   7   3        147.35        151.33        13.31 o                         
  -9   7   3         19.24         13.39         3.79 o                         
  -8   7   3         12.80          5.28         3.39 o                         
  -7   7   3        164.30        198.23        13.72 o                         
  -6   7   3        527.29        517.55        27.33 o                         
  -5   7   3        935.86        923.99        32.24 o                         
  -4   7   3       1146.91       1223.56        53.46 o                         
  -3   7   3          7.68          8.36         2.16 o                         
  -2   7   3         41.55         63.40         7.30 o                         
  -1   7   3        267.60        244.20        11.26 o                         
   0   7   3         80.67         74.06         4.56 o                         
   1   7   3       1343.58       1280.03        43.77 o                         
   2   7   3         73.75         68.67         4.91 o                         
   3   7   3         48.97         52.19         3.95 o                         
   4   7   3         31.91         23.88         8.99 o                         
   5   7   3        151.49        184.57        15.46 o                         
   6   7   3         31.52         27.60         6.43 o                         
   7   7   3        132.85        134.86        15.11 o                         
   8   7   3         16.27         44.90        15.90 o                         
   9   7   3         25.09          7.72         9.82 o                         
 -18   8   3          5.36          3.82         4.44 o                         
 -17   8   3         14.82          9.18         3.81 o                         
 -16   8   3         17.36         10.42         3.56 o                         
 -15   8   3         66.02         73.14        10.99 o                         
 -14   8   3          5.58          6.94         2.75 o                         
 -13   8   3        108.37        107.63         9.38 o                         
 -12   8   3         19.72         26.53         5.70 o                         
 -11   8   3         45.17         59.06         8.26 o                         
 -10   8   3        257.26        246.48        24.09 o                         
  -9   8   3         53.81         55.17         7.35 o                         
  -8   8   3         21.80         29.75         6.43 o                         
  -7   8   3         57.17         68.79         6.55 o                         
  -6   8   3        584.26        527.33        21.46 o                         
  -5   8   3          3.59          2.66         1.61 o                         
  -4   8   3       1191.69       1342.97        87.46 o                         
  -3   8   3        197.40        192.82        20.31 o                         
  -2   8   3         58.36         56.28         5.90 o                         
  -1   8   3         86.27         80.96         6.44 o                         
   0   8   3        101.15         90.62         6.64 o                         
   1   8   3         39.93         34.20         5.08 o                         
   2   8   3        604.11        622.32        21.19 o                         
   3   8   3        108.21        111.93         6.93 o                         
   4   8   3         58.47         64.55         7.92 o                         
   5   8   3          0.39         -1.24         3.03 o                         
   6   8   3         28.50         18.72         5.33 o                         
   7   8   3         14.62          3.71         4.92 o                         
   8   8   3          3.47          5.85         8.65 o                         
 -18   9   3         42.34         37.87         7.42 o                         
 -17   9   3          0.23          2.81         2.83 o                         
 -16   9   3        122.52        123.69        10.29 o                         
 -15   9   3        128.69        121.21        10.62 o                         
 -14   9   3         79.14         95.60         9.07 o                         
 -13   9   3         12.69         14.16         3.64 o                         
 -12   9   3         60.43         53.23         7.96 o                         
 -11   9   3          2.98          2.71         4.09 o                         
 -10   9   3       2691.55       2829.11       148.16 o                         
  -9   9   3       3178.34       3059.93       160.64 o                         
  -8   9   3       1149.90       1193.01        57.85 o                         
  -7   9   3        477.57        525.50        25.48 o                         
  -6   9   3        193.99        199.45        11.35 o                         
  -5   9   3       1283.62       1307.98       102.20 o                         
  -4   9   3          5.95          5.15         2.09 o                         
  -3   9   3         16.96         60.33         7.72 o                         
  -2   9   3         12.36         21.19         3.44 o                         
  -1   9   3        492.93        529.45        27.91 o                         
   0   9   3        314.98        313.94        17.17 o                         
   1   9   3        256.95        236.61        11.45 o                         
   2   9   3         67.27         79.91         5.39 o                         
   3   9   3        111.64        131.81         9.01 o                         
   4   9   3          0.10          1.22         3.70 o                         
   5   9   3         24.84         15.77         5.21 o                         
   6   9   3         24.26         24.77        10.16 o                         
   7   9   3         48.85         28.06        11.93 o                         
 -18  10   3        165.85        166.27        16.86 o                         
 -17  10   3        110.94        149.20        21.98 o                         
 -16  10   3        183.01        196.36        16.25 o                         
 -15  10   3        110.35        116.54        22.45 o                         
 -14  10   3         85.03         93.26         8.61 o                         
 -13  10   3          0.33          0.76         1.89 o                         
 -12  10   3        256.07        272.32        18.59 o                         
 -11  10   3        145.17        138.78        11.66 o                         
 -10  10   3          5.88         14.21         3.51 o                         
  -9  10   3         22.42         13.98         3.01 o                         
  -8  10   3          4.57          8.77         4.71 o                         
  -7  10   3        212.23        216.01        10.95 o                         
  -6  10   3        126.51        114.19        12.97 o                         
  -5  10   3        289.48        273.60        19.00 o                         
  -4  10   3         32.66         37.70         5.06 o                         
  -3  10   3         35.12         45.90         5.66 o                         
  -2  10   3         21.09         23.14         4.19 o                         
  -1  10   3          9.15          5.03         2.17 o                         
   0  10   3         82.51         95.88         7.71 o                         
   1  10   3        133.14        140.94         9.24 o                         
   2  10   3        111.40        132.13         8.66 o                         
   3  10   3          1.05          2.74         1.59 o                         
   4  10   3         47.49         51.98         8.32 o                         
   5  10   3         52.79         66.88        16.37 o                         
 -18  11   3          8.02          5.14         5.61 o                         
 -17  11   3        334.54        335.24        24.06 o                         
 -16  11   3         25.95         42.26         9.73 o                         
 -15  11   3         93.34         96.44        10.90 o                         
 -14  11   3          0.39         -0.77         1.78 o                         
 -13  11   3         73.43         81.82         9.27 o                         
 -12  11   3         26.54         28.42         5.18 o                         
 -11  11   3        418.83        390.85        21.41 o                         
 -10  11   3        158.60        139.04        12.32 o                         
  -9  11   3          2.37          6.23         2.28 o                         
  -8  11   3        123.05        136.48         9.11 o                         
  -7  11   3        672.94        711.27        36.85 o                         
  -6  11   3         82.67         62.53         8.03 o                         
  -5  11   3         21.98          6.38         3.87 o                         
  -4  11   3        177.72        248.53        14.59 o                         
  -3  11   3        564.96        560.77        27.85 o                         
  -2  11   3        232.78        266.72        22.29 o                         
  -1  11   3        199.65        198.98        13.62 o                         
   0  11   3         26.73         29.81         5.36 o                         
   1  11   3        656.32        607.05        29.86 o                         
   2  11   3        391.54        387.99        15.67 o                         
   3  11   3          5.70          8.15         2.63 o                         
   4  11   3          3.79         15.90         7.48 o                         
 -17  12   3         34.63         46.07        12.86 o                         
 -16  12   3         56.37         68.94         9.30 o                         
 -15  12   3          2.01          3.63         3.75 o                         
 -14  12   3         25.93         32.27        13.33 o                         
 -13  12   3         20.59         30.05         7.59 o                         
 -12  12   3        340.28        339.19        24.84 o                         
 -11  12   3          1.26          2.77         1.82 o                         
 -10  12   3        106.48        102.33         8.52 o                         
  -9  12   3        727.23        730.17        30.40 o                         
  -8  12   3        170.26        171.34        10.69 o                         
  -7  12   3          1.77          1.84         1.98 o                         
  -6  12   3         17.35         26.06         5.15 o                         
  -5  12   3          4.55          4.34         2.01 o                         
  -4  12   3          0.61          6.69         2.63 o                         
  -3  12   3          6.27          7.05         2.67 o                         
  -2  12   3          3.28          8.30         3.51 o                         
  -1  12   3         49.90         66.44         8.60 o                         
   0  12   3        160.50        201.51        14.63 o                         
   1  12   3         94.56        116.77        11.16 o                         
   2  12   3        103.11        125.11        15.90 o                         
 -16  13   3          0.72          6.67         7.83 o                         
 -15  13   3        260.90        289.47        32.14 o                         
 -14  13   3        193.16        243.91        31.10 o                         
 -13  13   3          0.10          1.98         5.96 o                         
 -12  13   3         46.06         41.63        14.03 o                         
 -11  13   3          0.02         -0.15         2.57 o                         
 -10  13   3         33.44         23.44         5.69 o                         
  -9  13   3         67.28         72.43         8.80 o                         
  -8  13   3         56.04         63.40         7.65 o                         
  -7  13   3          3.45          3.26         2.20 o                         
  -6  13   3         11.71         19.98         5.21 o                         
  -5  13   3        147.29        155.88        15.38 o                         
  -4  13   3          2.16          6.02         4.91 o                         
  -3  13   3         65.93         55.17         9.82 o                         
  -2  13   3         15.51         12.38         4.05 o                         
  -1  13   3        106.62        131.19        18.71 o                         
   0  13   3        920.55        964.88        54.16 o                         
   1  13   3        385.03        460.76        32.62 o                         
 -16  14   3        102.28         91.20        22.92 o                         
 -15  14   3         28.18         20.58        10.52 o                         
 -14  14   3        100.66         96.35        21.05 o                         
 -13  14   3         57.92         60.54        10.55 o                         
 -12  14   3        230.33        242.20        21.17 o                         
 -11  14   3          2.68         -1.52         2.15 o                         
 -10  14   3        277.10        227.48        18.71 o                         
  -9  14   3        154.50        215.15        41.39 o                         
  -8  14   3         67.93         76.00        14.97 o                         
  -7  14   3        128.10        132.83        21.28 o                         
  -6  14   3         12.00         10.76         5.38 o                         
  -5  14   3         66.75        100.56        17.54 o                         
  -4  14   3        192.37        130.49        19.41 o                         
  -3  14   3         59.27         62.21        12.63 o                         
  -2  14   3         27.23         37.52        11.46 o                         
  -1  14   3        102.36        101.75        11.57 o                         
   0  14   3          5.62          7.08         2.80 o                         
   1  14   3        270.33        260.51        25.49 o                         
 -16  15   3          0.84         -1.40         3.98 o                         
 -15  15   3          0.62         10.29         7.02 o                         
 -14  15   3         69.28         81.15        19.18 o                         
 -13  15   3        403.11        382.59        40.22 o                         
 -12  15   3          0.01          0.23         3.51 o                         
 -11  15   3          1.72          8.03         4.12 o                         
 -10  15   3        294.47        255.84        32.04 o                         
  -9  15   3          0.99         -2.81         2.81 o                         
  -8  15   3        593.81        568.73        51.68 o                         
  -7  15   3          7.07          3.51         4.68 o                         
  -6  15   3         70.67         84.19        16.14 o                         
  -5  15   3          3.69          2.81         4.44 o                         
  -4  15   3         24.28         16.60         7.72 o                         
  -1  15   3          3.61          1.87         3.74 o                         
   0  15   3         76.52        105.70        16.60 o                         
 -16  16   3          1.79         10.99         9.35 o                         
 -15  16   3         35.44         23.39        11.22 o                         
 -14  16   3        105.16        116.93        23.39 o                         
 -13  16   3         23.13         31.34        16.60 o                         
 -12  16   3         18.77         34.18         8.56 o                         
  -7  16   3        286.60        282.73        43.03 o                         
  -6  16   3          1.90          5.14         6.31 o                         
  -5  16   3          4.89          3.51         3.74 o                         
  -4  16   3         42.01         68.75        14.73 o                         
  -3  16   3         49.61         39.29        10.29 o                         
  -2  16   3          1.51          0.94         3.74 o                         
  -1  16   3          1.03          2.57         4.21 o                         
 -15  17   3        121.82         97.52        25.72 o                         
 -14  17   3         28.61         16.60         8.89 o                         
 -13  17   3          6.47          6.78         8.18 o                         
   7 -18   4         98.80         77.17        24.32 o                         
   8 -18   4         26.47         19.88        13.33 o                         
   9 -18   4          3.14          4.91         8.65 o                         
  10 -18   4         46.05         33.21        16.14 o                         
  11 -18   4         30.56         37.88        21.51 o                         
   4 -17   4        146.93        170.01        33.67 o                         
   5 -17   4         30.55         35.78        18.24 o                         
   6 -17   4         62.16         43.26        18.01 o                         
   7 -17   4         24.64         19.41        14.03 o                         
   8 -17   4          2.90          5.85         7.72 o                         
   9 -17   4         23.51         42.80        19.64 o                         
  10 -17   4        351.19        467.01        67.35 o                         
  11 -17   4        192.45        313.60        54.25 o                         
   2 -16   4          9.98         10.29         6.55 o                         
   3 -16   4          3.08          7.70         4.91 o                         
   4 -16   4        240.90        235.76        25.01 o                         
   5 -16   4        210.36        197.45        25.42 o                         
   6 -16   4        105.55        108.27        28.06 o                         
   7 -16   4         24.79         29.00        15.43 o                         
   8 -16   4          8.20          0.47         6.55 o                         
   9 -16   4         51.56         61.50        21.28 o                         
  10 -16   4          5.19         24.32        14.73 o                         
  11 -16   4          1.25          5.85         9.12 o                         
  12 -16   4         33.81         74.13        26.19 o                         
   0 -15   4          2.84         -0.23         3.27 o                         
   1 -15   4          7.16          4.91         4.91 o                         
   2 -15   4         54.19         72.02        11.57 o                         
   3 -15   4         16.78         21.69         5.65 o                         
   4 -15   4        225.86        211.81        18.04 o                         
   5 -15   4         38.59         45.17         7.86 o                         
   6 -15   4         94.40         83.84        18.59 o                         
   7 -15   4         41.97         38.76         9.32 o                         
   8 -15   4          5.11          0.62         3.14 o                         
   9 -15   4          1.93          6.25         4.55 o                         
  10 -15   4         13.98         17.77        11.93 o                         
  12 -15   4          0.01          2.81         7.72 o                         
  -2 -14   4        132.94        162.29        28.53 o                         
  -1 -14   4          0.81          3.04         4.91 o                         
   0 -14   4          1.76          8.42         5.85 o                         
   1 -14   4        133.16        123.62        20.21 o                         
   2 -14   4        323.28        251.76        24.44 o                         
   3 -14   4         33.40         35.11         7.34 o                         
   4 -14   4         41.84         47.25         7.78 o                         
   5 -14   4        253.19        226.51        19.43 o                         
   6 -14   4         44.39         44.88        11.09 o                         
   7 -14   4         50.45         42.91        12.39 o                         
   8 -14   4         42.16         54.97        17.77 o                         
   9 -14   4        132.18        150.22        17.49 o                         
  10 -14   4         16.61         13.15         4.96 o                         
  11 -14   4          4.77          3.74         4.68 o                         
  12 -14   4         68.90        106.64        27.83 o                         
  -4 -13   4         61.77         60.57        21.05 o                         
  -3 -13   4         32.47         48.64        17.07 o                         
  -2 -13   4          0.04          5.50         4.09 o                         
  -1 -13   4         30.51         41.53         6.85 o                         
   0 -13   4        144.33        155.48        24.63 o                         
   1 -13   4        604.31        572.11        24.24 o                         
   2 -13   4        465.66        468.45        19.93 o                         
   3 -13   4         60.06         65.64         6.55 o                         
   4 -13   4        288.66        298.49        17.40 o                         
   5 -13   4          0.17         -1.13         1.53 o                         
   6 -13   4         11.72          3.84         4.09 o                         
   7 -13   4         14.94         19.25         9.59 o                         
   8 -13   4          4.43          8.17         4.11 o                         
   9 -13   4          4.86          8.16         3.97 o                         
  10 -13   4         11.38         15.39         8.30 o                         
  11 -13   4         22.80         28.63         6.28 o                         
  12 -13   4          6.28          2.85         3.46 o                         
  13 -13   4         29.05         52.38        12.39 o                         
  14 -13   4         42.16         51.45        14.27 o                         
  -5 -12   4        205.36        212.13        17.01 o                         
  -4 -12   4          2.22          3.83         2.08 o                         
  -3 -12   4          0.73         -0.19         3.26 o                         
  -2 -12   4         83.21         89.20        12.84 o                         
  -1 -12   4          8.58          8.48         3.23 o                         
   0 -12   4        749.73        749.16        32.92 o                         
   1 -12   4        122.48        145.74        10.01 o                         
   2 -12   4         10.13         13.28         2.85 o                         
   3 -12   4        731.72        777.02        33.98 o                         
   4 -12   4         42.74         40.59         7.36 o                         
   5 -12   4       2268.17       2270.13       100.96 o                         
   6 -12   4        916.89        932.71        46.15 o                         
   7 -12   4        232.31        225.31        17.52 o                         
   8 -12   4         13.86         17.08         3.88 o                         
   9 -12   4          6.06          1.04         3.04 o                         
  10 -12   4        192.97        176.20        15.83 o                         
  11 -12   4         32.24         32.85         6.51 o                         
  12 -12   4          4.29          9.59         4.54 o                         
  13 -12   4          2.14          2.81         5.61 o                         
  14 -12   4          9.83         10.99         5.85 o                         
  15 -12   4          2.65          1.64         3.98 o                         
  -7 -11   4         43.02         49.58        12.39 o                         
  -6 -11   4         82.96         79.32         9.14 o                         
  -5 -11   4        209.50        214.60        21.73 o                         
  -4 -11   4         13.99          9.42         5.55 o                         
  -3 -11   4         26.38         41.44         8.78 o                         
  -2 -11   4        213.06        235.01        16.54 o                         
  -1 -11   4          1.08          2.02         2.33 o                         
   0 -11   4         32.94         40.29         5.03 o                         
   1 -11   4         39.45         32.89         4.33 o                         
   2 -11   4         65.83         76.62         7.94 o                         
   3 -11   4        109.59        128.42        10.73 o                         
   4 -11   4        782.94        746.20        31.95 o                         
   5 -11   4        517.26        509.48        23.58 o                         
   6 -11   4        251.95        284.27        15.66 o                         
   7 -11   4        755.56        745.37        37.34 o                         
   8 -11   4        492.62        482.72        23.36 o                         
   9 -11   4        157.27        168.47        12.17 o                         
  10 -11   4         79.72         89.43         8.45 o                         
  11 -11   4        194.14        181.20        13.13 o                         
  12 -11   4         94.16        109.31         9.82 o                         
  13 -11   4        142.07        119.03        18.47 o                         
  14 -11   4         21.57         29.23         8.65 o                         
  15 -11   4        344.69        420.47        41.16 o                         
  -7 -10   4          2.74          4.27         2.76 o                         
  -6 -10   4        136.93        125.42        11.84 o                         
  -5 -10   4         11.44         20.33         4.24 o                         
  -4 -10   4         45.93         50.97         7.12 o                         
  -3 -10   4        409.60        435.17        33.36 o                         
  -2 -10   4          0.00          0.90         2.02 o                         
  -1 -10   4          3.99          8.34         3.16 o                         
   0 -10   4          8.12         17.07         3.26 o                         
   1 -10   4         96.24        108.90         9.34 o                         
   2 -10   4         16.60         14.93         3.10 o                         
   3 -10   4        649.76        656.04        28.44 o                         
   4 -10   4        241.52        221.69        13.13 o                         
   5 -10   4         36.95         36.54         5.17 o                         
   6 -10   4          3.87          4.54         2.28 o                         
   7 -10   4         88.54         79.01         7.41 o                         
   8 -10   4        104.29         96.59         8.44 o                         
   9 -10   4        187.73        147.29        10.93 o                         
  10 -10   4        567.72        476.92        22.24 o                         
  11 -10   4        129.73        137.45        14.34 o                         
  12 -10   4         35.45         39.43         5.33 o                         
  13 -10   4         12.68         14.77         4.32 o                         
  14 -10   4        209.70        238.37        17.36 o                         
  -8  -9   4         14.41          6.48         3.09 o                         
  -7  -9   4         72.21         83.57        10.82 o                         
  -6  -9   4        278.06        264.99        16.92 o                         
  -5  -9   4          2.68          5.35         2.57 o                         
  -4  -9   4        106.13        102.87         9.90 o                         
  -3  -9   4        515.01        523.65        27.05 o                         
  -2  -9   4         27.18         32.77         5.07 o                         
  -1  -9   4         29.53         40.44         5.17 o                         
   0  -9   4        184.01        197.19        11.90 o                         
   1  -9   4        549.99        577.68        36.59 o                         
   2  -9   4        100.08        121.70         9.49 o                         
   3  -9   4         65.53         66.94         6.64 o                         
   4  -9   4         52.43         62.09         7.22 o                         
   5  -9   4         18.43         22.87         6.51 o                         
   6  -9   4        127.83        128.13        10.77 o                         
   7  -9   4          7.13         10.21         2.86 o                         
   8  -9   4        703.27        661.39        31.63 o                         
   9  -9   4        206.90        191.69        12.19 o                         
  10  -9   4        704.67        613.05        26.91 o                         
  11  -9   4          3.65          8.93         3.01 o                         
  12  -9   4         38.41         37.30         4.89 o                         
  13  -9   4         13.19          1.64         2.11 o                         
  14  -9   4         12.53         14.50         5.38 o                         
  -9  -8   4         76.97         83.72        14.03 o                         
  -8  -8   4         29.02         27.87         8.88 o                         
  -7  -8   4          3.21          4.43         2.29 o                         
  -6  -8   4        110.89         97.30         9.27 o                         
  -5  -8   4        115.13        105.31        10.05 o                         
  -4  -8   4       3576.49       3399.65       246.37 o                         
  -3  -8   4          0.09          1.84         2.76 o                         
  -2  -8   4         50.19         65.17         9.05 o                         
  -1  -8   4         87.43        118.11         9.36 o                         
   0  -8   4        620.69        732.37        45.97 o                         
   1  -8   4        581.93        612.38        35.17 o                         
   2  -8   4         58.30         74.50         8.14 o                         
   3  -8   4        644.27        641.70        37.70 o                         
   4  -8   4        138.00        149.04        10.39 o                         
   5  -8   4        754.28        809.39        29.67 o                         
   6  -8   4         40.25         42.23         5.15 o                         
   7  -8   4        110.75        116.24         8.74 o                         
   8  -8   4        195.29        260.08        13.57 o                         
   9  -8   4        116.08        103.72         8.30 o                         
  10  -8   4         45.25         35.98         5.87 o                         
  11  -8   4          0.81          0.99         1.78 o                         
  12  -8   4          8.28         10.97         4.43 o                         
  13  -8   4        129.80        119.86        16.37 o                         
  14  -8   4         65.81         81.62        15.43 o                         
 -10  -7   4          0.33          1.08         1.96 o                         
  -9  -7   4         32.56         28.82         4.76 o                         
  -8  -7   4         18.58         26.83         8.18 o                         
  -7  -7   4        105.07        104.49         9.70 o                         
  -6  -7   4        325.65        363.16        20.73 o                         
  -5  -7   4         15.09         15.96         4.67 o                         
  -4  -7   4        294.03        270.92        50.30 o                         
  -3  -7   4        624.89        620.79        34.98 o                         
  -2  -7   4          0.09          0.10         2.56 o                         
  -1  -7   4          5.89         11.95         2.89 o                         
   0  -7   4        457.58        421.59        19.43 o                         
   1  -7   4        713.27        743.64        30.81 o                         
   2  -7   4        400.91        391.88        17.92 o                         
   3  -7   4         55.96         58.68         9.65 o                         
   4  -7   4       1289.97       1463.82        50.49 o                         
   5  -7   4        186.79        178.97         9.63 o                         
   6  -7   4          4.53          3.00         1.70 o                         
   7  -7   4          0.04         -1.20         1.20 o                         
   8  -7   4          9.53         16.11         3.01 o                         
   9  -7   4         26.84         25.16         3.73 o                         
  10  -7   4         94.61         91.14        11.22 o                         
  11  -7   4         47.56         47.44         5.39 o                         
  12  -7   4         51.59         53.23         8.52 o                         
  13  -7   4         66.21         87.48         9.98 o                         
 -11  -6   4         43.11         32.97         7.48 o                         
 -10  -6   4        124.31        113.16         7.43 o                         
  -9  -6   4          0.64         -0.89         1.64 o                         
  -8  -6   4        196.44        182.24        20.81 o                         
  -7  -6   4        323.18        315.04        27.33 o                         
  -6  -6   4       1695.02       1578.00        71.37 o                         
  -5  -6   4        532.59        514.95        26.97 o                         
  -4  -6   4        498.45        469.39        26.95 o                         
  -3  -6   4        956.04        994.48        40.48 o                         
  -2  -6   4        961.04       1021.28        41.07 o                         
  -1  -6   4        336.83        398.66        30.52 o                         
   0  -6   4       1667.29       1916.09       120.97 o                         
   1  -6   4         12.20          9.14         2.83 o                         
   2  -6   4        114.48        129.35        11.21 o                         
   3  -6   4        191.03        199.72         9.26 o                         
   4  -6   4        172.15        179.50         8.84 o                         
   5  -6   4        653.53        597.30        22.39 o                         
   6  -6   4        307.39        299.45        13.89 o                         
   7  -6   4         54.82         59.60         5.81 o                         
   8  -6   4        439.62        420.84        18.66 o                         
   9  -6   4         51.58         59.14         5.69 o                         
  10  -6   4        463.67        428.53        19.51 o                         
  11  -6   4         12.49          2.02         3.62 o                         
  12  -6   4        172.35        182.90        30.87 o                         
  13  -6   4          0.86          4.03         5.61 o                         
 -11  -5   4         13.73         10.87         2.12 o                         
 -10  -5   4         56.54         64.48         5.44 o                         
  -9  -5   4         44.35         43.13         5.95 o                         
  -8  -5   4         39.35         27.71         4.12 o                         
  -7  -5   4        434.14        366.85        20.33 o                         
  -6  -5   4          0.02          0.75         3.02 o                         
  -5  -5   4         31.74         42.38         7.12 o                         
  -4  -5   4         60.36         54.07         7.01 o                         
  -3  -5   4        254.48        271.03        14.17 o                         
  -2  -5   4       2007.00       2105.45        79.47 o                         
  -1  -5   4        833.59        876.15        41.65 o                         
   0  -5   4        376.95        384.04        20.59 o                         
   1  -5   4          6.65          5.91         2.53 o                         
   2  -5   4        308.08        336.80        13.31 o                         
   3  -5   4        611.96        607.09        22.14 o                         
   4  -5   4        307.55        313.46        12.67 o                         
   5  -5   4        198.95        213.17        11.73 o                         
   6  -5   4        221.57        210.17        10.60 o                         
   7  -5   4          2.19          4.80         5.05 o                         
   8  -5   4         19.93         23.45         5.33 o                         
   9  -5   4         15.32         12.62         3.75 o                         
  10  -5   4         42.08         47.19         6.17 o                         
  11  -5   4          5.24          5.59         2.55 o                         
  12  -5   4         25.47         30.28        10.56 o                         
  13  -5   4         87.28         93.54        18.94 o                         
 -13  -4   4         10.01         13.33         5.14 o                         
 -12  -4   4          1.76          2.95         1.64 o                         
 -11  -4   4          0.02          0.85         0.98 o                         
 -10  -4   4          8.81          6.69         1.91 o                         
  -9  -4   4        201.06        158.94         7.62 o                         
  -8  -4   4        195.34        184.38         9.58 o                         
  -7  -4   4          0.01          0.19         1.05 o                         
  -6  -4   4        835.55        829.34        39.06 o                         
  -5  -4   4        680.64        807.84        37.83 o                         
  -4  -4   4         64.75         54.49         4.98 o                         
  -3  -4   4         17.79         20.42         3.25 o                         
  -2  -4   4       3970.15       4296.34       226.62 o                         
  -1  -4   4       1164.23       1296.80        58.56 o                         
   0  -4   4         94.36        108.47        10.32 o                         
   1  -4   4       1632.27       1622.58        61.03 o                         
   2  -4   4        125.78        109.80         5.86 o                         
   3  -4   4        176.96        173.14         8.33 o                         
   4  -4   4       1831.61       1994.15        66.45 o                         
   5  -4   4         70.50         76.11         5.03 o                         
   6  -4   4        168.86        149.96         7.41 o                         
   7  -4   4          0.02         -0.44         0.91 o                         
   8  -4   4        126.25        132.09         8.71 o                         
   9  -4   4          5.16          8.97         3.27 o                         
  10  -4   4        175.83        152.17        10.93 o                         
  11  -4   4        225.03        210.37        17.77 o                         
  12  -4   4         17.39         44.90        27.13 o                         
 -13  -3   4         42.45         23.15         5.61 o                         
 -12  -3   4         91.51        106.92         6.65 o                         
 -11  -3   4         42.27         47.69         3.82 o                         
 -10  -3   4         61.57         56.53         4.26 o                         
  -9  -3   4         58.20         50.93         5.08 o                         
  -8  -3   4        195.59        175.94         8.89 o                         
  -7  -3   4        321.17        345.23        18.21 o                         
  -6  -3   4          1.92          6.31         6.08 o                         
  -5  -3   4         43.05         59.96         8.42 o                         
  -4  -3   4        216.88        237.56        25.87 o                         
  -3  -3   4          2.61          0.28         4.38 o                         
  -2  -3   4         20.90         12.43         5.19 o                         
  -1  -3   4       1001.63       1008.28        39.27 o                         
   0  -3   4       1878.43       1791.38        78.02 o                         
   1  -3   4        103.94        110.95         6.47 o                         
   2  -3   4       1548.04       1514.24        50.47 o                         
   3  -3   4          0.92          1.58         0.96 o                         
   4  -3   4          1.73          3.11         1.17 o                         
   5  -3   4       1090.28       1238.93        47.25 o                         
   6  -3   4        164.86        165.17         9.22 o                         
   7  -3   4        104.77        105.53        16.66 o                         
   8  -3   4        278.96        252.13        12.78 o                         
   9  -3   4          8.23          4.10         2.43 o                         
  10  -3   4         30.82         34.99         6.29 o                         
  11  -3   4         24.36         18.57        14.50 o                         
  12  -3   4         42.55         27.13         9.82 o                         
 -14  -2   4        233.27        262.62        24.32 o                         
 -13  -2   4         35.92         39.95        10.76 o                         
 -12  -2   4        213.20        203.45        10.50 o                         
 -11  -2   4         81.82         79.83         5.21 o                         
 -10  -2   4         25.11         22.76         4.06 o                         
  -9  -2   4          3.92          2.98         1.54 o                         
  -8  -2   4          6.61          3.51         1.32 o                         
  -7  -2   4          6.28          7.47         3.14 o                         
  -6  -2   4         47.87         55.00         3.87 o                         
  -5  -2   4       1322.15       1390.34        76.29 o                         
  -4  -2   4        288.17        389.65        26.83 o                         
  -3  -2   4       1785.23       1883.16       104.92 o                         
  -2  -2   4        404.37        409.37        20.69 o                         
  -1  -2   4       5812.73       5911.56       400.90 o                         
   0  -2   4         25.81         43.35         5.05 o                         
   1  -2   4        158.57        179.59         8.09 o                         
   2  -2   4         29.45         27.87         2.69 o                         
   3  -2   4       1029.43       1213.94        45.64 o                         
   4  -2   4       2149.08       2445.36       104.57 o                         
   5  -2   4        111.54        126.50         7.63 o                         
   6  -2   4        139.64        127.59         7.83 o                         
   7  -2   4        306.85        303.42        14.54 o                         
   8  -2   4       1316.09       1284.30        59.23 o                         
   9  -2   4         31.69         49.46        13.09 o                         
  10  -2   4         22.94         28.41         5.65 o                         
  11  -2   4          7.22         15.31         6.97 o                         
  12  -2   4         16.50         26.43        10.29 o                         
 -14  -1   4          0.00          2.81         2.10 o                         
 -13  -1   4          9.81          9.33         2.93 o                         
 -12  -1   4        204.46        139.11        12.63 o                         
 -11  -1   4        288.81        165.60        65.13 o                         
 -10  -1   4        385.55        359.84        19.76 o                         
  -9  -1   4          1.97         18.01        14.27 o                         
  -8  -1   4         23.51         23.49         2.55 o                         
  -7  -1   4        412.05        494.29        24.06 o                         
  -6  -1   4         46.52         47.61         4.30 o                         
  -5  -1   4       2109.70       2265.34       179.37 o                         
  -4  -1   4       2350.81       2518.52       137.58 o                         
  -3  -1   4        129.41        153.78         9.73 o                         
  -2  -1   4         35.10         31.72         2.64 o                         
  -1  -1   4       1539.52       1359.63        75.76 o                         
   0  -1   4        100.06         94.67         7.19 o                         
   1  -1   4        440.84        401.77        18.93 o                         
   2  -1   4        240.67        224.69         9.14 o                         
   3  -1   4        291.74        315.88        13.50 o                         
   4  -1   4        749.13        783.29        30.69 o                         
   5  -1   4        152.36        174.94        10.02 o                         
   6  -1   4        164.36        171.54        11.71 o                         
   7  -1   4        360.76        323.03        25.70 o                         
   8  -1   4        719.14        692.12        34.77 o                         
   9  -1   4         18.67         18.10         4.77 o                         
  10  -1   4         18.24         20.67         6.80 o                         
  11  -1   4         64.10         50.32        10.49 o                         
  12  -1   4        137.87        132.83        26.89 o                         
 -15   0   4          3.04          6.31         3.27 o                         
 -14   0   4          4.13          7.28         2.46 o                         
 -13   0   4        114.74        107.39         8.82 o                         
 -12   0   4         46.44         45.14         5.85 o                         
 -11   0   4        257.41        238.48        14.32 o                         
 -10   0   4        207.76        175.02        15.31 o                         
  -9   0   4         21.19         22.51         5.99 o                         
  -8   0   4         43.05         41.85         9.86 o                         
  -7   0   4        718.29        809.18        37.67 o                         
  -6   0   4         84.63         94.69        10.16 o                         
  -5   0   4        477.52        430.06        45.13 o                         
  -4   0   4       3469.23       3470.76       184.87 o                         
  -3   0   4          2.76          7.78         2.01 o                         
  -2   0   4       1142.09       1050.38        48.48 o                         
  -1   0   4        124.45        109.86        10.23 o                         
   0   0   4        691.68        719.65        27.90 o                         
   1   0   4        682.92        640.78        25.29 o                         
   2   0   4        140.41        147.60         8.15 o                         
   3   0   4        103.31        124.59         7.35 o                         
   4   0   4        511.07        548.96        30.29 o                         
   5   0   4          1.81          1.47         1.85 o                         
   6   0   4        270.23        258.15        20.50 o                         
   7   0   4        855.12        852.39        40.99 o                         
   8   0   4       2368.32       2171.57        96.87 o                         
   9   0   4        217.16        214.90        27.78 o                         
  10   0   4         47.27         73.15        14.97 o                         
  11   0   4         16.36         33.62        10.06 o                         
 -15   1   4         51.24         69.36         7.02 o                         
 -14   1   4         80.73         74.93         9.35 o                         
 -13   1   4         34.86         47.94         5.96 o                         
 -12   1   4        372.15        362.68        21.32 o                         
 -11   1   4        554.17        599.82        32.10 o                         
 -10   1   4         74.90         68.66         6.45 o                         
  -9   1   4          4.79         -0.31         2.66 o                         
  -8   1   4        381.85        381.62        19.89 o                         
  -7   1   4       3499.05       4161.90       318.04 o                         
  -6   1   4       1271.05       1420.76        78.80 o                         
  -5   1   4         49.48         47.43         3.62 o                         
  -4   1   4        635.15        647.05        26.25 o                         
  -3   1   4        101.55        105.47         5.07 o                         
  -2   1   4       2566.08       2724.49       142.95 o                         
  -1   1   4         61.61         77.59         5.57 o                         
   0   1   4         32.98         51.77         7.93 o                         
   1   1   4        602.60        599.69        23.68 o                         
   2   1   4       1034.20       1076.07        47.60 o                         
   3   1   4        425.65        504.77        20.54 o                         
   4   1   4          7.89          3.78         2.29 o                         
   5   1   4        225.15        263.82        16.12 o                         
   6   1   4         31.32         35.41         6.11 o                         
   7   1   4         14.76         19.76         5.43 o                         
   8   1   4         23.46         18.32         4.59 o                         
   9   1   4        113.76        119.57        15.91 o                         
  10   1   4        253.88        308.21        29.50 o                         
  11   1   4         45.55         35.78        11.22 o                         
 -15   2   4          0.00          5.14         2.69 o                         
 -14   2   4          7.29         10.49         3.09 o                         
 -13   2   4          2.20          3.73         3.39 o                         
 -12   2   4        576.15        613.26        34.31 o                         
 -11   2   4        392.65        375.19        22.06 o                         
 -10   2   4        112.19        107.24         8.60 o                         
  -9   2   4          0.83          3.51         2.57 o                         
  -8   2   4        325.60        329.60        25.55 o                         
  -7   2   4        363.51        405.17        20.71 o                         
  -6   2   4        507.60        512.44        31.63 o                         
  -5   2   4        325.41        340.40        17.01 o                         
  -4   2   4       2316.63       2246.24       122.27 o                         
  -3   2   4        534.65        475.56        15.61 o                         
  -2   2   4        947.05        779.63        32.74 o                         
  -1   2   4          1.86          4.17         1.13 o                         
   0   2   4       1122.81       1150.95        38.26 o                         
   1   2   4         96.73         90.54         7.82 o                         
   2   2   4       1170.31       1484.59        63.84 o                         
   3   2   4         37.83         44.17         6.48 o                         
   4   2   4         54.23         67.02         7.27 o                         
   5   2   4         11.52         12.31         3.74 o                         
   6   2   4          9.52          6.55         3.28 o                         
   7   2   4        688.30        592.14        38.39 o                         
   8   2   4          0.33         -0.84         1.91 o                         
   9   2   4        334.03        322.11        29.23 o                         
  10   2   4        178.35        172.40        32.97 o                         
 -16   3   4         32.38         46.76         7.10 o                         
 -15   3   4          5.10          6.18         2.75 o                         
 -14   3   4        128.08        139.56        12.15 o                         
 -13   3   4        129.24        120.29        10.82 o                         
 -12   3   4         11.00          9.35         2.89 o                         
 -11   3   4        307.86        326.60        19.66 o                         
 -10   3   4         84.00         84.50        13.68 o                         
  -9   3   4        118.48        143.41         9.79 o                         
  -8   3   4        561.36        689.35        37.78 o                         
  -7   3   4        458.29        529.22        25.83 o                         
  -6   3   4        359.76        338.22        14.68 o                         
  -5   3   4       2608.74       2739.60       208.13 o                         
  -4   3   4        142.54        151.50         6.32 o                         
  -3   3   4       4790.79       3068.09       304.71 o                         
  -2   3   4       5445.79       3869.73       496.71 o                         
  -1   3   4       1107.12       1025.31        31.31 o                         
   0   3   4        308.52        313.45        12.88 o                         
   1   3   4          2.28          8.01         1.75 o                         
   2   3   4         28.50         35.69         3.78 o                         
   3   3   4        174.53        204.23        12.43 o                         
   4   3   4         21.51         30.87         5.30 o                         
   5   3   4        195.85        195.02        14.08 o                         
   6   3   4        120.26        110.38        12.62 o                         
   7   3   4         36.17         37.40         6.70 o                         
   8   3   4         64.09         62.92        21.28 o                         
   9   3   4          2.38          7.95         6.31 o                         
  10   3   4        115.66        101.02        25.26 o                         
 -17   4   4          1.47          2.57         3.74 o                         
 -16   4   4          1.75          0.47         1.98 o                         
 -15   4   4          0.25          0.33         2.10 o                         
 -14   4   4        220.40        216.33        35.31 o                         
 -13   4   4          0.52          3.69         2.41 o                         
 -12   4   4        366.85        394.79        23.64 o                         
 -11   4   4          2.36          4.39         2.19 o                         
 -10   4   4         16.27         16.60         2.90 o                         
  -9   4   4        149.79        153.19         8.73 o                         
  -8   4   4         14.16         32.03         6.20 o                         
  -7   4   4       1527.82       1741.95        76.38 o                         
  -6   4   4       1320.10       1417.58        53.81 o                         
  -5   4   4        103.98        113.99         6.60 o                         
  -4   4   4          1.79         18.80         3.43 o                         
  -3   4   4       2551.14       2710.10       114.40 o                         
  -2   4   4       1287.76       1272.25        42.33 o                         
  -1   4   4         42.59         54.83         5.04 o                         
   0   4   4        264.23        349.48        13.00 o                         
   1   4   4        275.96        281.86        15.45 o                         
   2   4   4         64.02         67.28         5.87 o                         
   3   4   4        179.79        188.78         9.28 o                         
   4   4   4         10.20         20.45         4.40 o                         
   5   4   4        505.42        497.84        26.02 o                         
   6   4   4          1.00          5.20         2.99 o                         
   7   4   4         18.64         27.64         7.62 o                         
   8   4   4         34.09         43.40        11.66 o                         
   9   4   4         26.55         28.68        12.39 o                         
 -17   5   4        223.55        251.41        22.92 o                         
 -16   5   4         63.97         76.35         9.17 o                         
 -15   5   4         14.71         19.19         4.83 o                         
 -14   5   4        425.47        417.90        35.78 o                         
 -13   5   4        265.74        262.92        17.27 o                         
 -12   5   4        350.24        314.37        16.94 o                         
 -11   5   4          0.68         -1.23         1.30 o                         
 -10   5   4         36.16         37.96         4.41 o                         
  -9   5   4        121.94        139.61        17.07 o                         
  -8   5   4        512.20        485.07        28.03 o                         
  -7   5   4        413.33        407.42        17.75 o                         
  -6   5   4        422.96        479.89        26.87 o                         
  -5   5   4       1091.85       1193.20        45.15 o                         
  -4   5   4       1529.19       1574.32        52.51 o                         
  -3   5   4         65.75         98.44         4.74 o                         
  -2   5   4        611.01        545.02        19.28 o                         
  -1   5   4        440.56        482.53        23.80 o                         
   0   5   4        811.39        884.19        34.19 o                         
   1   5   4        449.47        454.35        17.09 o                         
   2   5   4        707.99        812.03        32.56 o                         
   3   5   4         26.58         39.55         3.92 o                         
   4   5   4         48.44         61.87         7.53 o                         
   5   5   4        242.16        274.10        23.38 o                         
   6   5   4         23.49         15.59         4.42 o                         
   7   5   4         27.14         30.80        14.03 o                         
   8   5   4        247.71        263.86        26.23 o                         
   9   5   4        163.67        139.38        29.70 o                         
 -18   6   4          7.68         -3.27         3.27 o                         
 -17   6   4          1.44          6.20         2.98 o                         
 -16   6   4         57.78         52.64        18.24 o                         
 -15   6   4        124.19        112.61        11.66 o                         
 -14   6   4         66.14         74.11         8.85 o                         
 -13   6   4        102.06         98.20        13.11 o                         
 -12   6   4        311.69        292.42        15.52 o                         
 -11   6   4         78.83         82.79         9.37 o                         
 -10   6   4          3.78          2.17         2.30 o                         
  -9   6   4        550.46        574.28        32.91 o                         
  -8   6   4         29.53         48.75         6.35 o                         
  -7   6   4        122.04        113.57         8.07 o                         
  -6   6   4         10.56         10.47         2.40 o                         
  -5   6   4        601.46        715.95        32.79 o                         
  -4   6   4        536.97        625.37        25.52 o                         
  -3   6   4        356.45        398.13        16.65 o                         
  -2   6   4        126.39        135.96         8.04 o                         
  -1   6   4         92.85         72.89         4.66 o                         
   0   6   4        156.74        141.62         8.14 o                         
   1   6   4        446.24        438.04        20.83 o                         
   2   6   4         14.50         11.94         1.89 o                         
   3   6   4         21.31         23.29         3.45 o                         
   4   6   4         50.95         54.66         7.36 o                         
   5   6   4          0.07          1.48         2.69 o                         
   6   6   4         58.66         66.14        11.22 o                         
   7   6   4         95.32         67.92        11.96 o                         
   8   6   4        104.85         66.41        21.28 o                         
   9   6   4         18.07         57.53        21.28 o                         
 -18   7   4         65.27         70.21         9.39 o                         
 -17   7   4          1.11          6.40         4.68 o                         
 -16   7   4          3.21          9.55         3.96 o                         
 -15   7   4         50.16         48.97         6.13 o                         
 -14   7   4          5.94         15.47         3.54 o                         
 -13   7   4        236.40        241.23        13.71 o                         
 -12   7   4       1182.69       1169.47        52.02 o                         
 -11   7   4       1012.01        912.50        72.03 o                         
 -10   7   4        323.51        273.84        18.35 o                         
  -9   7   4          9.87         12.87         3.55 o                         
  -8   7   4         42.42         53.32         5.72 o                         
  -7   7   4        117.81        130.62         8.78 o                         
  -6   7   4       1177.67       1252.49        47.98 o                         
  -5   7   4        644.15        597.37        26.26 o                         
  -4   7   4         95.33        125.68        10.12 o                         
  -3   7   4        121.47        100.68         8.57 o                         
  -2   7   4         51.37         62.92         5.25 o                         
  -1   7   4         43.74         58.30         7.14 o                         
   0   7   4         97.89         98.63         5.99 o                         
   1   7   4          0.01          0.40         1.11 o                         
   2   7   4        185.90        200.43        13.00 o                         
   3   7   4        214.09        230.63        23.05 o                         
   4   7   4        269.24        233.44        18.04 o                         
   5   7   4         30.28         20.81         6.61 o                         
   6   7   4         11.34          8.65         4.49 o                         
   7   7   4        138.42        139.52        34.26 o                         
   8   7   4         64.81         74.13        21.05 o                         
 -18   8   4          0.21         -0.42         2.19 o                         
 -17   8   4          4.34          3.00         2.44 o                         
 -16   8   4          8.36          9.60         3.31 o                         
 -15   8   4         32.01         23.66         6.40 o                         
 -14   8   4        103.65        111.88        16.12 o                         
 -13   8   4        448.93        485.36        24.34 o                         
 -12   8   4         21.69         16.20         4.46 o                         
 -11   8   4       1584.48       1547.30        83.59 o                         
 -10   8   4        298.63        340.48        22.08 o                         
  -9   8   4        161.37        176.67        24.44 o                         
  -8   8   4         68.21         74.19         8.09 o                         
  -7   8   4         87.55        116.00         9.96 o                         
  -6   8   4          4.97          8.17         2.33 o                         
  -5   8   4        277.19        265.68        20.11 o                         
  -4   8   4        475.98        548.54        26.14 o                         
  -3   8   4        113.24        133.42         8.84 o                         
  -2   8   4        776.81        631.16        40.63 o                         
  -1   8   4         36.61         25.44         3.47 o                         
   0   8   4        790.23        809.43        26.07 o                         
   1   8   4        469.56        485.18        17.02 o                         
   2   8   4          1.11         -0.07         0.90 o                         
   3   8   4        257.12        234.54        12.04 o                         
   4   8   4         17.90         16.52         4.88 o                         
   5   8   4         33.20         23.40         6.17 o                         
   6   8   4        191.61        167.91        29.23 o                         
   7   8   4        207.28        229.88        36.72 o                         
 -19   9   4         31.79         18.94         8.18 o                         
 -18   9   4          0.40         -4.20         6.55 o                         
 -17   9   4        148.96        141.25        18.59 o                         
 -16   9   4         22.26         39.28        14.15 o                         
 -15   9   4         19.33         16.52         3.78 o                         
 -14   9   4        237.01        227.56        14.34 o                         
 -13   9   4          3.97          1.51         2.79 o                         
 -12   9   4        221.31        211.79        23.85 o                         
 -11   9   4        313.28        388.01        36.60 o                         
 -10   9   4         47.87         72.67        24.55 o                         
  -9   9   4        291.22        257.49        14.66 o                         
  -8   9   4        995.85        964.72        38.83 o                         
  -7   9   4        555.55        553.30        27.98 o                         
  -6   9   4          2.80          3.22         2.02 o                         
  -5   9   4          4.01          3.09         2.13 o                         
  -4   9   4          1.11         -0.40         1.62 o                         
  -3   9   4        572.79        512.47        21.77 o                         
  -2   9   4         32.23         32.78         4.10 o                         
  -1   9   4        120.94        121.84         8.65 o                         
   0   9   4          1.52          3.77         2.24 o                         
   1   9   4         24.52         26.58         3.25 o                         
   2   9   4         85.64         93.07         6.34 o                         
   3   9   4          6.30         14.57         5.75 o                         
   4   9   4          1.36          5.05         2.84 o                         
   5   9   4         40.85         35.62         9.88 o                         
   6   9   4          0.00          8.89         6.08 o                         
 -19  10   4          3.32         -4.21         4.21 o                         
 -18  10   4        179.82        183.64        17.69 o                         
 -17  10   4         33.94         36.44        15.79 o                         
 -16  10   4          1.64          0.98         2.16 o                         
 -15  10   4         72.62         58.64        10.29 o                         
 -14  10   4         11.18         12.98         3.63 o                         
 -13  10   4         31.07         34.96        12.04 o                         
 -12  10   4          8.38          7.44         3.63 o                         
 -11  10   4         85.92        114.35        18.24 o                         
 -10  10   4         28.79         27.33         4.17 o                         
  -9  10   4         11.71         12.57         2.92 o                         
  -8  10   4        456.34        415.96        16.81 o                         
  -7  10   4          0.01         -1.01         1.01 o                         
  -6  10   4         26.99         43.67         7.26 o                         
  -5  10   4          3.83         15.90         3.51 o                         
  -4  10   4          2.47          4.29         2.92 o                         
  -3  10   4        131.83        140.35        12.89 o                         
  -2  10   4        106.13         96.88         8.16 o                         
  -1  10   4         63.91         49.78         5.67 o                         
   0  10   4        156.00        162.36         9.73 o                         
   1  10   4         12.31         15.07         3.71 o                         
   2  10   4         14.08         15.44         2.48 o                         
   3  10   4         15.66         11.64         4.25 o                         
   4  10   4        269.16        280.39        30.63 o                         
 -18  11   4         34.58         18.47         8.18 o                         
 -17  11   4          0.42          0.35         2.29 o                         
 -16  11   4         36.25         27.16         5.52 o                         
 -15  11   4        299.38        288.84        24.39 o                         
 -14  11   4         11.27          5.14         7.48 o                         
 -13  11   4          9.25          4.07         4.44 o                         
 -12  11   4          0.02          6.78         3.98 o                         
 -11  11   4         63.55         65.84         6.89 o                         
 -10  11   4          1.01         -0.40         1.41 o                         
  -9  11   4        160.73        164.91        13.01 o                         
  -8  11   4         48.36         48.97         4.55 o                         
  -7  11   4        542.96        593.10        29.34 o                         
  -6  11   4          0.29          1.99         1.88 o                         
  -5  11   4          2.44          2.90         2.39 o                         
  -4  11   4        423.81        494.80        25.05 o                         
  -3  11   4         58.27         60.52        10.76 o                         
  -2  11   4         72.08         85.98        13.03 o                         
  -1  11   4         21.43         22.61         4.09 o                         
   0  11   4         40.47         45.38        14.27 o                         
   1  11   4         21.52         25.18         4.06 o                         
   2  11   4        269.52        212.97        16.64 o                         
   3  11   4          4.40          9.35         5.14 o                         
 -17  12   4        150.89        142.42        21.98 o                         
 -16  12   4          2.66         -0.67         2.97 o                         
 -15  12   4          0.49          1.66         1.90 o                         
 -14  12   4          1.66          0.33         2.34 o                         
 -13  12   4          2.40          0.12         3.34 o                         
 -12  12   4          4.73          1.05         1.97 o                         
 -11  12   4        707.70        686.70        36.84 o                         
 -10  12   4         14.20         13.50         3.89 o                         
  -9  12   4        157.80        147.21         8.96 o                         
  -8  12   4         27.79         36.62         8.19 o                         
  -7  12   4          0.31          1.57         1.97 o                         
  -6  12   4        123.26         80.13        10.22 o                         
  -5  12   4        170.22        160.00        16.66 o                         
  -4  12   4          2.44          7.86         2.84 o                         
  -3  12   4         42.16         53.65        11.93 o                         
  -2  12   4          0.38          1.96         1.83 o                         
  -1  12   4         45.50         65.24        10.52 o                         
   0  12   4         52.13         68.85        15.79 o                         
   1  12   4          9.03         11.18         3.59 o                         
 -16  13   4          1.81         -0.82         4.56 o                         
 -15  13   4          6.65          1.70         3.86 o                         
 -14  13   4          0.75          5.51         3.53 o                         
 -13  13   4          1.80         -0.24         2.34 o                         
 -12  13   4        144.70        146.60        16.11 o                         
 -11  13   4         22.20         21.52         5.11 o                         
 -10  13   4        132.76        118.28        11.15 o                         
  -9  13   4         43.79         52.38        12.39 o                         
  -8  13   4        200.07        204.62        26.66 o                         
  -7  13   4          0.01         -1.80         1.80 o                         
  -6  13   4         59.45         82.90        33.21 o                         
  -5  13   4        231.10        180.27        32.39 o                         
  -4  13   4        160.08        168.10        20.81 o                         
  -3  13   4          3.45          4.31         5.03 o                         
  -2  13   4          1.14          4.97         2.81 o                         
  -1  13   4        184.51        174.92        22.45 o                         
   0  13   4          0.05          6.74         2.89 o                         
   1  13   4        488.41        443.39        38.12 o                         
 -16  14   4         17.73          6.31         7.95 o                         
 -15  14   4        289.59        254.67        39.05 o                         
 -14  14   4         85.23        101.26        21.05 o                         
 -13  14   4         28.59         25.98         7.17 o                         
 -12  14   4        276.52        295.21        20.92 o                         
 -11  14   4         26.82         30.73         5.70 o                         
 -10  14   4        215.93        272.44        34.61 o                         
  -9  14   4         29.98         16.37         8.89 o                         
  -8  14   4        425.73        427.95        53.55 o                         
  -7  14   4        124.72         97.75        17.31 o                         
  -6  14   4         54.59         52.38        12.16 o                         
  -5  14   4         11.40         17.07         6.55 o                         
  -4  14   4          0.18          0.00         2.57 o                         
  -3  14   4         24.41         24.09         7.95 o                         
  -2  14   4         58.56         38.82         9.82 o                         
  -1  14   4         71.13         66.50         8.67 o                         
   0  14   4          0.38          1.17         3.27 o                         
 -17  15   4          2.07          5.38         8.65 o                         
 -15  15   4         12.83         15.67         8.42 o                         
 -14  15   4          3.05          3.51         5.61 o                         
 -13  15   4         13.42         17.63         6.66 o                         
 -12  15   4         67.19         66.37        17.31 o                         
 -11  15   4          1.60          7.16         3.98 o                         
 -10  15   4        275.95        293.72        36.25 o                         
  -9  15   4          0.81          0.00         3.27 o                         
  -8  15   4         54.61         72.49        15.90 o                         
  -7  15   4         29.43         15.43         7.48 o                         
  -6  15   4         33.88         34.14        10.52 o                         
  -5  15   4         13.18         31.80         9.59 o                         
  -4  15   4          3.76          8.65         5.38 o                         
  -3  15   4          0.06         -0.94         3.51 o                         
  -1  15   4         17.37         24.55         8.65 o                         
 -17  16   4          1.88          5.14         7.02 o                         
 -16  16   4          4.48          1.40         5.61 o                         
 -15  16   4         85.43         76.00        18.94 o                         
 -14  16   4         26.54         29.70        10.99 o                         
 -13  16   4        116.39        112.95        20.58 o                         
 -12  16   4        266.99        271.97        27.59 o                         
  -5  16   4         88.96         96.58        23.39 o                         
  -4  16   4          0.75          3.98         4.44 o                         
  -3  16   4        142.10        121.84        19.88 o                         
  -2  16   4          1.19          1.87         3.51 o                         
   6 -18   5         30.01         18.47        15.43 o                         
   7 -18   5          3.70          5.14        12.16 o                         
   8 -18   5         46.96         21.28        15.43 o                         
  10 -18   5         92.93         53.79        24.32 o                         
   3 -17   5         36.86         20.35        14.50 o                         
   4 -17   5        185.65        158.32        35.31 o                         
   5 -17   5         11.36          5.38        10.06 o                         
   6 -17   5        200.73        191.06        40.22 o                         
   7 -17   5          3.08          5.61         9.59 o                         
   8 -17   5        110.90        106.17        30.40 o                         
   9 -17   5         33.21         60.57        23.39 o                         
  10 -17   5         39.93         64.31        25.49 o                         
   2 -16   5         18.85         22.92         7.75 o                         
   3 -16   5          5.12         10.62         6.09 o                         
   4 -16   5         35.73         30.14        19.06 o                         
   5 -16   5         20.76         20.88         8.39 o                         
   6 -16   5         54.91         77.41        27.59 o                         
   7 -16   5         41.61         54.49        21.51 o                         
   8 -16   5          2.89          0.23         6.31 o                         
   9 -16   5         41.67         50.28        21.98 o                         
  10 -16   5         36.33         10.76        11.22 o                         
  11 -16   5         57.34         74.13        27.13 o                         
  -1 -15   5         27.18         26.66        14.03 o                         
   0 -15   5          7.97         16.37         8.42 o                         
   1 -15   5          1.16          2.68         4.27 o                         
   2 -15   5        130.61        126.75        18.07 o                         
   3 -15   5        114.89        129.52        13.75 o                         
   4 -15   5         21.59         20.28         5.39 o                         
   5 -15   5         64.61         70.37        10.27 o                         
   6 -15   5         98.90         98.06        12.52 o                         
   7 -15   5         36.89         44.36        10.41 o                         
   8 -15   5          0.51          1.64         6.31 o                         
   9 -15   5         62.59         72.03        24.32 o                         
  10 -15   5        167.78        228.24        52.62 o                         
  11 -15   5        176.58        120.67        29.23 o                         
  -2 -14   5          9.89         21.75        10.99 o                         
  -1 -14   5         29.89         25.02        10.99 o                         
   0 -14   5          9.18         15.20         8.42 o                         
   1 -14   5        184.57        195.50        30.17 o                         
   2 -14   5          0.03          3.90         3.40 o                         
   3 -14   5        336.06        325.88        24.22 o                         
   4 -14   5        143.17        166.77        16.75 o                         
   5 -14   5          1.06          0.78         2.58 o                         
   6 -14   5          5.18          7.02         3.68 o                         
   7 -14   5         85.43         97.70        14.80 o                         
   8 -14   5        201.09        195.36        17.15 o                         
   9 -14   5         13.59         19.70         5.04 o                         
  10 -14   5         15.52         18.63         6.83 o                         
  11 -14   5         62.23         50.63        14.03 o                         
  -4 -13   5          2.27          1.40         9.12 o                         
  -3 -13   5          0.08         10.78         4.54 o                         
  -2 -13   5         44.36         41.36         8.18 o                         
  -1 -13   5        362.78        337.22        27.03 o                         
   0 -13   5         14.22         21.38         5.73 o                         
   1 -13   5         16.69         36.00         7.21 o                         
   2 -13   5          9.21         16.57         4.19 o                         
   3 -13   5          5.51          3.50         3.42 o                         
   4 -13   5          1.95          2.15         2.24 o                         
   5 -13   5        188.35        198.37        17.43 o                         
   6 -13   5          8.61          9.85         4.16 o                         
   7 -13   5         26.72         20.56         6.23 o                         
   8 -13   5          0.45         -0.76         4.53 o                         
   9 -13   5         33.82         27.03        11.46 o                         
  10 -13   5          3.66          1.55         3.49 o                         
  11 -13   5          0.32          0.70         2.64 o                         
  12 -13   5          3.53          9.82         6.08 o                         
  13 -13   5        187.87        151.54        22.22 o                         
  -6 -12   5         57.81         50.90         8.27 o                         
  -5 -12   5          9.03         13.49         3.91 o                         
  -4 -12   5          2.18          9.73         3.24 o                         
  -3 -12   5         47.61         51.77        13.10 o                         
  -2 -12   5        170.16        176.02        14.95 o                         
  -1 -12   5        407.41        352.96        19.32 o                         
   0 -12   5        156.10        128.34        11.29 o                         
   1 -12   5        108.31         92.16         7.96 o                         
   2 -12   5         10.73         14.33         3.52 o                         
   3 -12   5          3.47         -0.29         2.16 o                         
   4 -12   5         64.52         69.31         7.99 o                         
   5 -12   5        308.67        299.61        16.75 o                         
   6 -12   5        199.77        185.33        13.70 o                         
   7 -12   5         15.97         13.05         3.42 o                         
   8 -12   5         50.24         53.40         8.37 o                         
   9 -12   5        211.05        170.56        19.21 o                         
  10 -12   5        100.83         88.52        10.45 o                         
  11 -12   5        136.18        116.57        12.38 o                         
  12 -12   5        141.30        110.61        26.89 o                         
  13 -12   5          0.54          4.21         3.74 o                         
  14 -12   5        231.77        291.15        30.17 o                         
  -7 -11   5        237.86        255.99        23.63 o                         
  -6 -11   5         12.03          5.19         3.02 o                         
  -5 -11   5         62.94         56.40        10.57 o                         
  -4 -11   5        253.10        258.87        28.78 o                         
  -3 -11   5         75.78         80.06        12.04 o                         
  -2 -11   5          2.38         14.63         5.73 o                         
  -1 -11   5         38.95         34.01         8.10 o                         
   0 -11   5        130.81        137.21        11.23 o                         
   1 -11   5         26.29         25.71         5.03 o                         
   2 -11   5         95.15        107.99         9.73 o                         
   3 -11   5        140.41        131.92        10.74 o                         
   4 -11   5          3.95          6.69         2.72 o                         
   5 -11   5        337.41        355.47        21.99 o                         
   6 -11   5          7.34          5.39         4.38 o                         
   7 -11   5         49.53         47.50         5.96 o                         
   8 -11   5        480.56        432.31        21.30 o                         
   9 -11   5         25.66         29.93         4.82 o                         
  10 -11   5         81.82         88.01         8.63 o                         
  11 -11   5         58.67         58.00        11.88 o                         
  12 -11   5          7.92         20.81         7.72 o                         
  13 -11   5        105.09        131.43        19.18 o                         
  -7 -10   5          0.98          5.26         2.49 o                         
  -6 -10   5        212.75        232.00        18.19 o                         
  -5 -10   5        626.28        644.53        34.29 o                         
  -4 -10   5        382.88        383.55        22.36 o                         
  -3 -10   5        257.74        291.20        18.03 o                         
  -2 -10   5         55.63         65.24         7.40 o                         
  -1 -10   5          6.97          6.24         2.87 o                         
   0 -10   5         49.10         41.59         6.55 o                         
   1 -10   5         11.97         13.39         3.53 o                         
   2 -10   5         73.96         89.15         8.46 o                         
   3 -10   5        148.86        153.07        12.15 o                         
   4 -10   5       2536.64       2414.27        92.09 o                         
   5 -10   5        948.22        955.88        39.95 o                         
   6 -10   5          0.40          0.99         1.56 o                         
   7 -10   5         22.46         21.69         3.95 o                         
   8 -10   5        170.41        170.15        12.07 o                         
   9 -10   5         27.32         30.19         4.65 o                         
  10 -10   5         30.04         19.98         4.64 o                         
  11 -10   5         94.31         90.03         9.45 o                         
  12 -10   5          0.59          2.71         1.94 o                         
  13 -10   5         46.66         42.09        10.29 o                         
  -8  -9   5          0.01          6.87         2.94 o                         
  -7  -9   5         93.05        101.88        10.24 o                         
  -6  -9   5        665.32        622.80        33.47 o                         
  -5  -9   5        224.39        209.17        28.53 o                         
  -4  -9   5         15.39         15.73         3.81 o                         
  -3  -9   5        350.84        328.89        18.19 o                         
  -2  -9   5         42.81         42.20        13.90 o                         
  -1  -9   5         69.62         71.46         7.56 o                         
   0  -9   5         37.68         30.84         6.40 o                         
   1  -9   5        442.29        465.23        31.69 o                         
   2  -9   5       1401.29       1382.54        55.40 o                         
   3  -9   5        360.57        356.41        21.98 o                         
   4  -9   5        244.31        235.54        15.39 o                         
   5  -9   5        108.51         87.60         6.96 o                         
   6  -9   5         19.24         19.77         3.34 o                         
   7  -9   5        499.28        500.80        22.41 o                         
   8  -9   5         42.38         29.58         7.02 o                         
   9  -9   5         64.98         69.05         7.14 o                         
  10  -9   5          0.08          0.97         1.71 o                         
  11  -9   5          9.68         14.77         3.28 o                         
  12  -9   5         27.33         19.39         5.19 o                         
  13  -9   5          1.96          7.25         3.74 o                         
 -10  -8   5         58.39         48.64         8.89 o                         
  -9  -8   5         36.80         53.30         6.85 o                         
  -8  -8   5          5.95         16.81         4.91 o                         
  -7  -8   5        232.42        217.19        19.83 o                         
  -6  -8   5        156.75        156.04        13.96 o                         
  -5  -8   5         97.72        100.78         9.57 o                         
  -4  -8   5        103.21         89.99        19.01 o                         
  -3  -8   5        278.30        308.40        17.47 o                         
  -2  -8   5         84.15         95.65         8.35 o                         
  -1  -8   5        150.96        160.08        15.01 o                         
   0  -8   5        277.09        299.43        19.26 o                         
   1  -8   5         70.18         80.29         7.48 o                         
   2  -8   5       1239.05       1296.63        51.28 o                         
   3  -8   5        147.19        165.35        10.76 o                         
   4  -8   5        114.35        104.98         7.52 o                         
   5  -8   5         61.90         62.01         6.37 o                         
   6  -8   5         76.07         63.97         5.73 o                         
   7  -8   5        157.44        160.13        10.72 o                         
   8  -8   5        224.27        169.40        14.46 o                         
   9  -8   5        723.71        575.41        25.58 o                         
  10  -8   5          2.38          3.54         1.92 o                         
  11  -8   5          6.37          3.75         3.36 o                         
  12  -8   5         32.28         34.00         8.77 o                         
  13  -8   5          0.00          5.38         2.81 o                         
 -10  -7   5         41.98         73.37         6.38 o                         
  -9  -7   5          0.00          1.57         2.14 o                         
  -8  -7   5        125.56        125.23        10.68 o                         
  -7  -7   5          0.39          2.75         1.90 o                         
  -6  -7   5        421.61        402.12        28.74 o                         
  -5  -7   5       1274.46       1360.21        62.49 o                         
  -4  -7   5         70.89         77.83         7.86 o                         
  -3  -7   5         47.92         55.35         6.05 o                         
  -2  -7   5        197.96        222.44        14.33 o                         
  -1  -7   5          1.29         -0.42         1.44 o                         
   0  -7   5         85.13         81.87         9.37 o                         
   1  -7   5        274.42        293.31        20.16 o                         
   2  -7   5         49.74         55.44         5.65 o                         
   3  -7   5        216.29        214.27        11.28 o                         
   4  -7   5        163.74        201.44        10.07 o                         
   5  -7   5          8.75          4.29         1.69 o                         
   6  -7   5         91.45         77.31         6.52 o                         
   7  -7   5        199.22        232.65        12.33 o                         
   8  -7   5          1.05          4.98         2.14 o                         
   9  -7   5        148.21        130.58        12.38 o                         
  10  -7   5        116.11         97.68         9.86 o                         
  11  -7   5         39.44         43.10         9.85 o                         
  12  -7   5        431.33        443.39        28.20 o                         
  13  -7   5        160.04        217.72        20.58 o                         
 -11  -6   5         14.85         17.07         3.22 o                         
 -10  -6   5         94.32         66.81         5.89 o                         
  -9  -6   5         19.12         22.98         3.96 o                         
  -8  -6   5        139.18        122.35        10.33 o                         
  -7  -6   5         82.88         82.03         8.02 o                         
  -6  -6   5       1773.58       1919.76        97.57 o                         
  -5  -6   5       1083.79       1060.58        58.80 o                         
  -4  -6   5         16.61         15.50         3.27 o                         
  -3  -6   5        544.95        551.10        30.48 o                         
  -2  -6   5         88.69        106.69        21.87 o                         
  -1  -6   5          0.66          4.98         2.19 o                         
   0  -6   5         36.25         36.96         5.52 o                         
   1  -6   5        433.32        456.51        24.98 o                         
   2  -6   5         31.27         26.02         3.15 o                         
   3  -6   5        147.96        158.09         8.28 o                         
   4  -6   5         62.25         60.07         5.14 o                         
   5  -6   5       1094.17       1123.76        39.60 o                         
   6  -6   5        202.63        227.14        13.08 o                         
   7  -6   5        109.28        111.57        12.45 o                         
   8  -6   5        374.59        372.39        26.90 o                         
   9  -6   5        119.89        118.61        15.35 o                         
  10  -6   5          0.41         -1.93         2.41 o                         
  11  -6   5        136.61        139.94        15.41 o                         
  12  -6   5         59.06         67.40        11.34 o                         
 -12  -5   5          0.02          4.21         1.87 o                         
 -11  -5   5          0.64          0.67         1.06 o                         
 -10  -5   5         46.36         50.30         5.76 o                         
  -9  -5   5        124.70        106.66        10.64 o                         
  -8  -5   5        391.97        363.27        26.48 o                         
  -7  -5   5        349.39        278.85        16.71 o                         
  -6  -5   5        322.78        318.88        22.13 o                         
  -5  -5   5        215.22        242.66        14.03 o                         
  -4  -5   5        307.14        343.00        17.68 o                         
  -3  -5   5         32.47         34.33         4.15 o                         
  -2  -5   5         10.50          7.63         2.91 o                         
  -1  -5   5        521.68        576.96        29.72 o                         
   0  -5   5         14.72         17.25         3.92 o                         
   1  -5   5        506.21        548.03        23.22 o                         
   2  -5   5         16.92         24.15         3.40 o                         
   3  -5   5        574.33        649.95        27.10 o                         
   4  -5   5         48.42         38.53         4.54 o                         
   5  -5   5         38.04         33.51         4.42 o                         
   6  -5   5          0.03          1.40         2.10 o                         
   7  -5   5        135.67        141.64        12.42 o                         
   8  -5   5        891.05        955.95        44.97 o                         
   9  -5   5         97.18         85.64         8.42 o                         
  10  -5   5        141.44        167.19        12.44 o                         
  11  -5   5          6.28          1.75         4.27 o                         
  12  -5   5        142.62        159.49        25.02 o                         
 -12  -4   5         16.35         19.59         2.69 o                         
 -11  -4   5         22.25         24.04         3.01 o                         
 -10  -4   5        115.96        116.68         9.79 o                         
  -9  -4   5         18.40         18.94         3.29 o                         
  -8  -4   5         11.27         14.27         2.81 o                         
  -7  -4   5          0.01         -0.24         1.20 o                         
  -6  -4   5         82.76         91.10         7.69 o                         
  -5  -4   5        475.02        533.56        26.20 o                         
  -4  -4   5          4.94          6.34         4.19 o                         
  -3  -4   5       1839.16       2121.14        94.44 o                         
  -2  -4   5        501.87        508.64        26.75 o                         
  -1  -4   5       1040.10       1146.14        57.69 o                         
   0  -4   5       1953.01       1964.96        74.02 o                         
   1  -4   5        376.34        339.54        15.36 o                         
   2  -4   5          0.91          4.01         1.60 o                         
   3  -4   5         42.19         41.43         3.92 o                         
   4  -4   5          7.31         11.08         2.58 o                         
   5  -4   5        152.17        155.51        13.06 o                         
   6  -4   5         17.23         18.48         3.93 o                         
   7  -4   5         28.22         33.27         3.98 o                         
   8  -4   5          1.52          2.55         1.63 o                         
   9  -4   5         20.34         17.79         3.24 o                         
  10  -4   5         66.79         56.86         6.01 o                         
  11  -4   5         65.64         65.50        12.63 o                         
  12  -4   5         22.93         25.26        11.46 o                         
 -13  -3   5          6.68         12.89         2.56 o                         
 -12  -3   5         84.36         88.52         7.91 o                         
 -11  -3   5        137.66        135.74         6.75 o                         
 -10  -3   5          1.14          1.33         0.94 o                         
  -9  -3   5         97.44         90.07         7.83 o                         
  -8  -3   5         85.85         74.61        22.68 o                         
  -7  -3   5         24.54         21.21         5.26 o                         
  -6  -3   5          0.97          5.08         2.34 o                         
  -5  -3   5        337.37        345.40        20.83 o                         
  -4  -3   5       1173.90       1217.26        84.71 o                         
  -3  -3   5        104.20        112.32        22.25 o                         
  -2  -3   5        160.81        234.68        23.73 o                         
  -1  -3   5         16.51         24.12         6.95 o                         
   0  -3   5          4.40          9.22         1.99 o                         
   1  -3   5         16.51         16.86         2.20 o                         
   2  -3   5         75.47         71.00         5.02 o                         
   3  -3   5          0.06          1.54         1.14 o                         
   4  -3   5         57.46         90.01         6.27 o                         
   5  -3   5        187.64        167.52         9.15 o                         
   6  -3   5         94.64         99.82         9.38 o                         
   7  -3   5       2122.84       2071.42        78.31 o                         
   8  -3   5         78.62         75.49         6.46 o                         
   9  -3   5        616.43        533.11        23.32 o                         
  10  -3   5         19.54         23.85         8.89 o                         
  11  -3   5          8.12         18.91         7.49 o                         
 -14  -2   5          0.71          3.14         1.46 o                         
 -13  -2   5          7.84          8.48         1.83 o                         
 -12  -2   5        193.65        165.77         9.09 o                         
 -11  -2   5          0.60          3.13         2.35 o                         
 -10  -2   5         65.01         63.86        18.91 o                         
  -9  -2   5         35.57         29.72         4.35 o                         
  -8  -2   5         76.16         69.36         6.20 o                         
  -7  -2   5         18.86         45.60        17.77 o                         
  -6  -2   5         31.10         60.33        54.25 o                         
  -5  -2   5        802.14        795.47        91.90 o                         
  -4  -2   5       1654.28       1753.25       100.62 o                         
  -3  -2   5        714.96        768.98        40.94 o                         
  -2  -2   5        698.63        680.98        32.54 o                         
  -1  -2   5         51.44         43.82         3.82 o                         
   0  -2   5       1295.14       1293.51        52.78 o                         
   1  -2   5        366.79        398.97        17.20 o                         
   2  -2   5        227.87        241.44        10.13 o                         
   3  -2   5       2806.61       2977.50       110.21 o                         
   4  -2   5        910.72        966.20        37.63 o                         
   5  -2   5        176.73        177.28        11.07 o                         
   6  -2   5        547.01        502.60        21.57 o                         
   7  -2   5        133.86        126.28         8.10 o                         
   8  -2   5         30.84         41.65         8.44 o                         
   9  -2   5         50.29         50.89         7.85 o                         
  10  -2   5        142.49        118.69        30.05 o                         
  11  -2   5          3.41          1.87         4.91 o                         
 -14  -1   5          0.10          3.07         1.10 o                         
 -13  -1   5         59.65         71.80         7.06 o                         
 -12  -1   5         42.42         44.43         5.22 o                         
 -11  -1   5        104.51         77.00        10.57 o                         
 -10  -1   5         56.47         42.83         4.58 o                         
  -9  -1   5         49.25         48.29         4.65 o                         
  -8  -1   5        195.53        203.07        34.61 o                         
  -7  -1   5        100.23        106.87        25.96 o                         
  -6  -1   5        209.38        172.35        33.44 o                         
  -5  -1   5          3.54          4.19         4.83 o                         
  -4  -1   5       1255.26       1233.41        73.16 o                         
  -3  -1   5        396.48        429.46        21.33 o                         
  -2  -1   5       3946.48       3224.88       187.55 o                         
  -1  -1   5        253.73        233.44        10.88 o                         
   1  -1   5          0.47         -0.97         0.97 o                         
   2  -1   5        451.95        442.50        19.31 o                         
   3  -1   5        193.00        214.51        11.41 o                         
   4  -1   5        684.41        630.03        25.57 o                         
   5  -1   5        265.82        250.95        12.18 o                         
   6  -1   5         51.73         59.97         7.22 o                         
   7  -1   5          4.76          0.46         1.84 o                         
   8  -1   5         31.30         35.06         6.67 o                         
   9  -1   5         33.06         50.97        14.38 o                         
  10  -1   5         73.14         68.55        12.59 o                         
  11  -1   5        158.57        170.71        25.72 o                         
 -15   0   5          1.59          7.02         2.15 o                         
 -14   0   5         99.53        105.20         9.12 o                         
 -13   0   5        157.58        143.35        11.69 o                         
 -12   0   5         22.50         22.14         3.63 o                         
 -11   0   5         22.77         32.80         8.39 o                         
 -10   0   5        586.30        571.02        28.89 o                         
  -9   0   5         12.04         11.80         5.93 o                         
  -8   0   5         89.56         68.71         9.18 o                         
  -7   0   5          1.85          1.64         2.57 o                         
  -6   0   5        111.99        103.34        10.92 o                         
  -5   0   5          4.56         16.79         6.73 o                         
  -4   0   5        775.52        796.89        35.54 o                         
  -3   0   5        635.47        561.70        23.27 o                         
  -2   0   5         31.39         30.62         3.03 o                         
  -1   0   5       1904.00       1643.33        71.73 o                         
   0   0   5          3.83          3.96         1.43 o                         
   1   0   5          2.71          2.99         1.52 o                         
   2   0   5          7.24         13.84         2.66 o                         
   3   0   5        263.88        244.00        12.08 o                         
   4   0   5        949.91        962.82        42.51 o                         
   5   0   5         62.04         54.86         8.85 o                         
   6   0   5        102.57        107.12        10.52 o                         
   7   0   5        948.11        883.66        44.63 o                         
   8   0   5       2451.45       2583.83       127.00 o                         
   9   0   5          2.36          1.39         3.70 o                         
  10   0   5          5.49         10.69         4.83 o                         
 -15   1   5        246.34        277.62        19.64 o                         
 -14   1   5         72.89         80.72         7.93 o                         
 -13   1   5          0.45          2.41         1.85 o                         
 -12   1   5        278.06        199.71        22.10 o                         
 -11   1   5        437.61        413.49        30.74 o                         
 -10   1   5         29.78         31.58         4.13 o                         
  -9   1   5        103.70        112.04         7.58 o                         
  -8   1   5        212.08        261.95        22.92 o                         
  -7   1   5        296.82        290.07        12.52 o                         
  -6   1   5       1816.30       1831.00        78.46 o                         
  -5   1   5         83.09         61.74         4.39 o                         
  -4   1   5        982.27        980.52        38.68 o                         
  -3   1   5       1531.20       1564.54        59.14 o                         
  -2   1   5         31.45         28.07         4.07 o                         
  -1   1   5          1.51          1.05         1.13 o                         
   0   1   5       5898.94       6161.52       471.57 o                         
   1   1   5        358.57        362.10        15.63 o                         
   2   1   5       1399.50       1563.18        77.40 o                         
   3   1   5        588.94        626.44        30.14 o                         
   4   1   5        169.33        187.96        13.44 o                         
   5   1   5         32.90         49.93         6.75 o                         
   6   1   5         92.83        127.18        11.82 o                         
   7   1   5        454.11        502.02        27.04 o                         
   8   1   5         18.80         24.21         7.58 o                         
   9   1   5        301.79        275.88        30.02 o                         
  10   1   5          0.91          5.12         4.29 o                         
 -16   2   5         11.10         14.85         3.39 o                         
 -15   2   5         56.60         71.26         7.66 o                         
 -14   2   5          1.85          1.81         3.27 o                         
 -13   2   5         65.22         71.48         7.59 o                         
 -12   2   5         34.53         32.39         6.37 o                         
 -11   2   5        178.62        158.22        10.96 o                         
 -10   2   5          1.41          7.88         3.76 o                         
  -9   2   5         62.64         53.27         5.08 o                         
  -8   2   5         43.57         35.60         3.78 o                         
  -7   2   5         79.32        117.99        31.92 o                         
  -6   2   5        603.28        688.78        35.57 o                         
  -5   2   5       1804.58       1943.01        73.68 o                         
  -4   2   5         72.43         60.65         4.16 o                         
  -3   2   5        225.91        212.97         9.29 o                         
  -2   2   5        828.20        784.74        27.32 o                         
  -1   2   5        434.97        506.73        26.45 o                         
   0   2   5        459.67        479.60        21.31 o                         
   1   2   5        262.72        259.68        11.65 o                         
   2   2   5       1248.73       1437.91        53.79 o                         
   3   2   5         61.28         68.84         4.81 o                         
   4   2   5        289.02        303.86        26.75 o                         
   5   2   5        148.18        172.94        25.44 o                         
   6   2   5        178.98        185.40        19.44 o                         
   7   2   5         18.62         24.77         5.55 o                         
   8   2   5        287.69        312.09        28.65 o                         
   9   2   5          4.43          8.30         4.20 o                         
 -16   3   5         63.11         66.65        10.52 o                         
 -15   3   5         43.76         34.46         5.87 o                         
 -14   3   5        361.45        387.76        23.39 o                         
 -13   3   5         76.46         79.71         8.12 o                         
 -12   3   5        457.78        402.41        30.66 o                         
 -11   3   5          0.84          2.64         2.08 o                         
 -10   3   5        158.35        168.09        11.31 o                         
  -9   3   5        720.68        838.72        39.80 o                         
  -8   3   5         77.72         63.92         5.99 o                         
  -7   3   5        345.15        379.86        16.47 o                         
  -6   3   5        144.28        129.20         7.08 o                         
  -5   3   5         18.31         12.21         2.00 o                         
  -4   3   5        453.89        418.55        14.48 o                         
  -3   3   5        579.52        605.66        19.55 o                         
  -2   3   5       1223.55       1420.11        47.65 o                         
  -1   3   5       3654.64       3113.30       229.88 o                         
   0   3   5        102.09         97.79         6.88 o                         
   1   3   5         13.99         13.25         2.43 o                         
   2   3   5         42.59         59.22         7.97 o                         
   3   3   5        137.47        145.37        15.19 o                         
   4   3   5         65.42         50.70         6.71 o                         
   5   3   5        246.88        255.67        25.29 o                         
   6   3   5        202.75        184.04        15.12 o                         
   7   3   5          9.41          8.26         7.72 o                         
   8   3   5         93.32         65.88        12.01 o                         
   9   3   5        186.03        171.65        34.84 o                         
 -17   4   5         39.76         44.99         9.35 o                         
 -16   4   5          6.05          6.69         2.63 o                         
 -15   4   5         98.06         98.32         9.83 o                         
 -14   4   5        176.59        177.11        14.05 o                         
 -13   4   5        303.17        297.56        18.55 o                         
 -12   4   5         39.19         38.12        10.53 o                         
 -11   4   5          0.15         -0.96         0.96 o                         
 -10   4   5        120.17        134.09         9.80 o                         
  -9   4   5         67.14         84.91        11.13 o                         
  -8   4   5        539.53        571.37        23.88 o                         
  -7   4   5        597.30        658.49        26.89 o                         
  -6   4   5       1167.74       1119.09        50.09 o                         
  -5   4   5         59.35         85.49         5.25 o                         
  -4   4   5          1.38          0.56         1.12 o                         
  -3   4   5         22.68         30.89         3.47 o                         
  -2   4   5        290.42        301.04        11.72 o                         
  -1   4   5        426.09        423.11        15.63 o                         
   0   4   5        128.16        146.89        11.78 o                         
   1   4   5       1662.42       1586.53        59.73 o                         
   2   4   5         66.42         69.63         5.20 o                         
   3   4   5        223.19        258.87        12.31 o                         
   4   4   5         37.23         40.80         9.45 o                         
   5   4   5        579.20        603.38        31.21 o                         
   6   4   5         97.49         83.04        12.68 o                         
   7   4   5          1.26          7.33         5.45 o                         
   8   4   5         10.25          0.96         4.44 o                         
   9   4   5         13.77          7.72         7.25 o                         
 -17   5   5          1.63          2.91         3.16 o                         
 -16   5   5         85.71         80.76         9.15 o                         
 -15   5   5         94.55        111.42        16.72 o                         
 -14   5   5         18.77         27.33         5.13 o                         
 -13   5   5        293.66        304.41        19.31 o                         
 -12   5   5         59.66         47.55         6.39 o                         
 -11   5   5         42.17         47.33         5.26 o                         
 -10   5   5       1001.67       1044.02        50.02 o                         
  -9   5   5        217.38        229.16        15.30 o                         
  -8   5   5        158.67        182.29         9.78 o                         
  -7   5   5        261.41        255.45        14.09 o                         
  -6   5   5          8.93         16.58         2.59 o                         
  -5   5   5        191.44        218.81         9.35 o                         
  -4   5   5       7972.80       6547.64       663.91 o                         
  -3   5   5       5738.28       5818.06       421.87 o                         
  -2   5   5       2602.35       2784.63       102.13 o                         
  -1   5   5        376.14        428.87        15.96 o                         
   0   5   5        599.74        606.67        21.70 o                         
   1   5   5          3.75          1.87         1.42 o                         
   2   5   5        166.07        193.90        13.60 o                         
   3   5   5        492.61        526.65        29.84 o                         
   4   5   5          0.77         -1.88         1.88 o                         
   5   5   5        185.77        153.95        14.87 o                         
   6   5   5         10.96         22.35         7.30 o                         
   7   5   5          2.55          3.05         5.14 o                         
   8   5   5         62.83         41.86        24.09 o                         
 -18   6   5         33.90         47.55         7.96 o                         
 -17   6   5        446.58        504.72        53.44 o                         
 -16   6   5        202.24        203.67        18.09 o                         
 -15   6   5         91.10        103.12        13.56 o                         
 -14   6   5        109.77         95.15         9.88 o                         
 -13   6   5         98.71        115.77        11.19 o                         
 -12   6   5        793.25        749.34        34.52 o                         
 -11   6   5        261.83        268.77        18.54 o                         
 -10   6   5         33.99         33.29        10.90 o                         
  -9   6   5         93.92         90.42         7.22 o                         
  -8   6   5        127.86        162.96         9.25 o                         
  -7   6   5        276.34        292.02        14.13 o                         
  -6   6   5       1567.60       1635.84       104.34 o                         
  -5   6   5         86.37         97.81         6.82 o                         
  -4   6   5        832.39        842.60        29.26 o                         
  -3   6   5         47.39         43.42         3.46 o                         
  -2   6   5        418.11        450.03        16.68 o                         
  -1   6   5        133.36        163.95         9.47 o                         
   0   6   5        251.00        256.58        14.21 o                         
   1   6   5        133.57        111.18         6.42 o                         
   2   6   5         21.56         27.93         3.57 o                         
   3   6   5         39.15         43.39         4.20 o                         
   4   6   5         85.15         75.96         9.14 o                         
   5   6   5         37.44         52.95         9.83 o                         
   6   6   5          1.31          2.16         2.42 o                         
   7   6   5          0.17          5.14         7.72 o                         
   8   6   5         68.23         94.71        23.62 o                         
 -18   7   5         32.66         43.73         7.44 o                         
 -17   7   5         62.32         72.85         9.52 o                         
 -16   7   5          7.00          6.90         3.14 o                         
 -15   7   5         22.72         22.29         7.60 o                         
 -14   7   5          9.20          8.56         3.60 o                         
 -13   7   5        463.84        448.38        22.39 o                         
 -12   7   5        290.78        227.64        16.36 o                         
 -11   7   5        138.81        134.18        16.49 o                         
 -10   7   5        285.24        295.84        23.21 o                         
  -9   7   5        116.71        129.67         9.34 o                         
  -8   7   5         23.56         23.76         5.47 o                         
  -7   7   5         12.47         11.10         3.95 o                         
  -6   7   5        136.11        118.68         9.56 o                         
  -5   7   5        213.85        210.08        11.27 o                         
  -4   7   5         86.53        104.20         8.68 o                         
  -3   7   5         47.18         42.09         4.45 o                         
  -2   7   5          0.68         -0.53         1.17 o                         
  -1   7   5        415.60        334.39        15.06 o                         
   0   7   5        189.17        199.42         9.29 o                         
   1   7   5       1883.51       1883.66        63.04 o                         
   2   7   5         19.27         15.95         2.92 o                         
   3   7   5          0.02         -0.46         1.52 o                         
   4   7   5         80.74         83.98        12.12 o                         
   5   7   5         23.01         51.82        10.06 o                         
   6   7   5         78.82         53.55        15.90 o                         
   7   7   5         12.23         23.62        11.46 o                         
   8   7   5          0.00          0.70         5.85 o                         
 -18   8   5         44.69         53.93         9.54 o                         
 -17   8   5         54.05         54.78         8.49 o                         
 -16   8   5        147.28        129.82        13.27 o                         
 -15   8   5         31.04         26.46         4.77 o                         
 -14   8   5          0.33          0.92         1.79 o                         
 -13   8   5       1177.98       1135.50        52.95 o                         
 -12   8   5       1302.04       1312.39        71.68 o                         
 -11   8   5         29.58         18.03         4.59 o                         
 -10   8   5         37.07         41.36         7.71 o                         
  -9   8   5        346.75        376.18        17.70 o                         
  -8   8   5        406.48        365.45        17.21 o                         
  -7   8   5        174.73        186.26        10.42 o                         
  -6   8   5        305.28        291.95        15.61 o                         
  -5   8   5        283.44        303.77        16.15 o                         
  -4   8   5         60.95         75.21         6.37 o                         
  -3   8   5        332.24        312.02        14.39 o                         
  -2   8   5         56.25         48.53         4.83 o                         
  -1   8   5        204.20        212.61        11.39 o                         
   0   8   5         20.18         24.73         3.81 o                         
   1   8   5         90.46        111.15         9.71 o                         
   2   8   5         69.73         64.94         6.54 o                         
   3   8   5          0.09          3.00         2.80 o                         
   4   8   5          1.35          2.77         3.20 o                         
   5   8   5         20.42          8.13         5.99 o                         
   6   8   5         20.99         12.16         7.95 o                         
   7   8   5          0.48          5.38         9.82 o                         
 -19   9   5          1.81          3.98         3.98 o                         
 -18   9   5          7.92          2.27         2.92 o                         
 -17   9   5         48.77         38.59         9.59 o                         
 -16   9   5         10.79          4.31         3.07 o                         
 -15   9   5         53.81         49.64         7.28 o                         
 -14   9   5         44.88         44.85         5.95 o                         
 -13   9   5       1188.70       1144.13        64.08 o                         
 -12   9   5        559.53        526.87        46.07 o                         
 -11   9   5         16.39         15.93         4.46 o                         
 -10   9   5       1253.02       1261.90        55.53 o                         
  -9   9   5        286.74        302.74        15.36 o                         
  -8   9   5         25.79         27.51         4.55 o                         
  -7   9   5        113.79        113.13        10.36 o                         
  -6   9   5          0.12          3.46         2.58 o                         
  -5   9   5        238.50        268.88        28.48 o                         
  -4   9   5         31.44         31.77         4.18 o                         
  -3   9   5         17.20         21.87         3.44 o                         
  -2   9   5        284.68        281.60        15.39 o                         
  -1   9   5         88.79        100.07         7.73 o                         
   0   9   5        401.77        369.03        16.71 o                         
   1   9   5         11.18          9.37         2.27 o                         
   2   9   5         11.25         12.00         3.00 o                         
   3   9   5          2.63          5.99         3.63 o                         
   4   9   5          7.71         24.88         8.39 o                         
   5   9   5         30.34         36.01        11.93 o                         
 -19  10   5        102.54         87.70        16.37 o                         
 -18  10   5        109.42        102.38        12.39 o                         
 -17  10   5         11.82         13.17         4.66 o                         
 -16  10   5        104.68        110.03        19.29 o                         
 -15  10   5         57.80         55.35         8.65 o                         
 -14  10   5        239.52        214.91        28.06 o                         
 -13  10   5         10.03         15.70         3.81 o                         
 -12  10   5         55.75         51.21         6.64 o                         
 -11  10   5         28.16         34.20         4.96 o                         
 -10  10   5        366.14        383.37        18.83 o                         
  -9  10   5        519.13        520.06        23.14 o                         
  -8  10   5         56.36         62.25         5.61 o                         
  -7  10   5        261.00        281.96        15.95 o                         
  -6  10   5         46.10         46.82         5.63 o                         
  -5  10   5         26.47         27.62         7.55 o                         
  -4  10   5        117.50        101.88         9.02 o                         
  -3  10   5          5.83         12.52         3.41 o                         
  -2  10   5         52.21         62.02         7.47 o                         
  -1  10   5          7.46          7.67         2.58 o                         
   0  10   5        154.54        175.31        12.37 o                         
   1  10   5         37.73         42.85         5.38 o                         
   2  10   5          4.70         10.44         2.51 o                         
   3  10   5        151.99        184.72        20.20 o                         
   4  10   5         43.82         44.90        19.41 o                         
 -19  11   5         82.89        100.09        18.24 o                         
 -18  11   5          6.42          4.91         5.14 o                         
 -17  11   5         56.50         71.09        10.33 o                         
 -16  11   5         12.86         18.11         9.59 o                         
 -15  11   5          3.03         13.61         4.61 o                         
 -14  11   5         32.46         24.37         6.20 o                         
 -13  11   5         19.27         33.14         6.76 o                         
 -12  11   5          8.03          8.91         4.58 o                         
 -11  11   5         27.92         29.66         4.56 o                         
 -10  11   5         23.10         27.43         3.80 o                         
  -9  11   5        919.76        979.51        35.19 o                         
  -8  11   5        897.34        887.09        51.42 o                         
  -7  11   5          8.25         11.10         3.36 o                         
  -6  11   5        692.57        629.50        46.02 o                         
  -5  11   5         54.89         56.96         6.80 o                         
  -4  11   5          1.21          2.32         2.07 o                         
  -3  11   5         15.42         16.30         4.98 o                         
  -2  11   5         70.45         71.74         7.56 o                         
  -1  11   5        225.59        209.16        16.25 o                         
   0  11   5        185.80        180.28        15.32 o                         
   1  11   5         69.89         78.05        11.31 o                         
   2  11   5          5.42          9.35         3.51 o                         
 -18  12   5          0.48         -1.40         3.98 o                         
 -17  12   5         22.84         20.64         8.54 o                         
 -16  12   5         33.51         21.06         7.25 o                         
 -15  12   5         62.00         60.73        10.73 o                         
 -14  12   5         35.95         34.20         6.86 o                         
 -13  12   5         84.34         76.00        10.47 o                         
 -12  12   5         13.92         10.00         3.78 o                         
 -11  12   5         25.78         22.11         4.44 o                         
 -10  12   5        222.58        233.44        12.71 o                         
  -9  12   5          0.01          5.17         1.66 o                         
  -8  12   5         20.69         33.40         5.61 o                         
  -7  12   5         33.47         47.64         7.89 o                         
  -6  12   5         13.65         13.01         3.29 o                         
  -5  12   5          1.00         14.03         5.85 o                         
  -4  12   5          2.84         -0.47         2.57 o                         
  -3  12   5          1.70          6.57         3.03 o                         
  -2  12   5          0.96          3.52         2.41 o                         
  -1  12   5          0.13          1.88         1.70 o                         
   0  12   5         22.31         32.35         5.45 o                         
   1  12   5          6.40         18.71         7.95 o                         
 -17  13   5         12.18         19.75         6.96 o                         
 -16  13   5         36.92         26.73        11.81 o                         
 -15  13   5          6.08         55.19        27.83 o                         
 -14  13   5         38.81         38.26         8.35 o                         
 -13  13   5         35.79         31.26         8.20 o                         
 -12  13   5        418.03        413.20        25.04 o                         
 -11  13   5         46.64         45.84         8.31 o                         
 -10  13   5        124.43        126.07        14.78 o                         
  -9  13   5         57.38         31.10         9.82 o                         
  -8  13   5          2.52         -1.87         1.87 o                         
  -7  13   5         10.85         16.84         6.55 o                         
  -6  13   5        101.49         99.78        12.02 o                         
  -5  13   5          2.98          9.11         3.48 o                         
  -4  13   5        519.94        568.94        99.50 o                         
  -3  13   5         11.46         22.14         8.65 o                         
  -2  13   5         57.97         69.02         9.01 o                         
  -1  13   5         45.73         52.28         7.92 o                         
   0  13   5         11.88         32.51         8.18 o                         
 -17  14   5         37.66         40.22        15.20 o                         
 -16  14   5          0.81          1.64         5.38 o                         
 -15  14   5         62.17         48.21        12.48 o                         
 -14  14   5         16.68          9.20         5.73 o                         
 -13  14   5        160.69        160.73        22.42 o                         
 -12  14   5          0.58          2.64         2.56 o                         
 -11  14   5         63.15         40.67         5.80 o                         
 -10  14   5         92.67         91.20        16.84 o                         
  -9  14   5         42.90         50.51        12.63 o                         
  -8  14   5         21.96         20.81         8.65 o                         
  -7  14   5         27.29         35.55        15.20 o                         
  -6  14   5          4.28         12.86         6.55 o                         
  -5  14   5          1.84          3.27         4.44 o                         
  -4  14   5         28.98         42.56        10.76 o                         
  -3  14   5          6.34          8.42         5.38 o                         
  -2  14   5         47.98         55.19        11.69 o                         
  -1  14   5        153.80        140.08        19.41 o                         
   0  14   5         71.44         75.53        14.73 o                         
 -17  15   5          1.28          9.82         9.35 o                         
 -16  15   5         11.27         25.02        12.86 o                         
 -15  15   5          2.20         10.76         7.48 o                         
 -14  15   5         16.34         15.48         8.07 o                         
 -13  15   5        261.75        289.87        26.93 o                         
 -12  15   5         55.30         43.89         8.89 o                         
 -10  15   5         64.35         39.99        12.16 o                         
  -9  15   5         20.77         11.22         6.31 o                         
  -8  15   5          0.36          2.10         3.51 o                         
  -7  15   5        181.55        155.28        22.92 o                         
  -6  15   5         37.45         19.88         7.72 o                         
  -5  15   5          8.46          6.78         5.38 o                         
  -4  15   5         28.38         29.47         8.89 o                         
  -3  15   5         82.76         86.29        16.14 o                         
  -2  15   5        112.83        146.39        22.92 o                         
  -1  15   5        419.41        397.32        40.22 o                         
 -17  16   5         15.10          7.02         7.02 o                         
 -16  16   5         51.71         66.41        18.94 o                         
 -15  16   5        111.53         72.03        17.31 o                         
 -14  16   5        360.52        369.96        37.42 o                         
 -13  16   5         45.52         42.80        10.52 o                         
  -2  16   5         72.11         57.76        12.86 o                         
   5 -18   6         65.95         55.42        22.22 o                         
   6 -18   6        200.09        147.09        37.42 o                         
   7 -18   6          1.02          9.59        11.93 o                         
   8 -18   6         31.58         19.41        14.97 o                         
   9 -18   6         57.11         58.70        24.55 o                         
   2 -17   6         23.58         17.54        15.43 o                         
   3 -17   6        111.62        109.68        29.93 o                         
   4 -17   6          0.29          8.65        10.52 o                         
   5 -17   6        244.10        283.68        52.38 o                         
   6 -17   6         26.79         45.37        21.98 o                         
   7 -17   6          3.97          9.59        10.29 o                         
   8 -17   6         25.05         15.43        22.22 o                         
   9 -17   6          0.00          6.78        10.29 o                         
   1 -16   6          2.46         -4.21         6.55 o                         
   2 -16   6         60.47         85.82        23.39 o                         
   3 -16   6         20.08         26.19        16.37 o                         
   4 -16   6          0.22          2.56         5.36 o                         
   5 -16   6         57.63         67.91        14.69 o                         
   6 -16   6          0.16         10.38         6.63 o                         
   7 -16   6         42.63         36.95        18.94 o                         
   8 -16   6         74.93         77.41        25.96 o                         
   9 -16   6         12.36         23.15        17.77 o                         
  10 -16   6         39.01         32.97        17.07 o                         
  -1 -15   6        282.55        289.04        47.24 o                         
   0 -15   6         91.80        133.47        24.20 o                         
   1 -15   6        161.43        189.44        24.59 o                         
   2 -15   6         13.92         34.19        10.43 o                         
   3 -15   6         53.52         77.61        15.69 o                         
   4 -15   6         93.70        101.34        17.84 o                         
   5 -15   6          9.89          7.00         6.68 o                         
   6 -15   6         41.79         37.67        11.16 o                         
   7 -15   6         47.13         34.61        16.84 o                         
   8 -15   6         18.88         20.11        13.80 o                         
   9 -15   6        578.74        481.04        70.16 o                         
  10 -15   6         89.53        112.72        30.63 o                         
  -3 -14   6          4.65          6.55         8.65 o                         
  -2 -14   6          2.29         -0.23         5.61 o                         
  -1 -14   6         27.26         59.63        18.01 o                         
   0 -14   6         94.13         95.02        18.47 o                         
   1 -14   6        513.42        527.04        42.60 o                         
   2 -14   6        348.39        393.50        34.52 o                         
   3 -14   6        229.44        269.44        20.59 o                         
   4 -14   6        266.43        280.70        22.91 o                         
   5 -14   6         96.87         99.87        12.82 o                         
   6 -14   6          1.32          4.52         3.93 o                         
   7 -14   6        131.35        143.72        14.41 o                         
   8 -14   6          1.67          4.29         3.12 o                         
   9 -14   6         86.55         93.07        18.01 o                         
  10 -14   6         20.48         37.18        17.77 o                         
  -4 -13   6          6.51          8.77         3.92 o                         
  -3 -13   6         15.28         15.70         5.66 o                         
  -2 -13   6          9.43         17.91        10.41 o                         
  -1 -13   6         19.86         21.41        12.21 o                         
   0 -13   6         63.43         70.48        10.22 o                         
   1 -13   6        217.63        288.12        31.11 o                         
   2 -13   6          3.78          7.41         5.59 o                         
   3 -13   6         58.82         47.52         8.48 o                         
   4 -13   6         28.56         20.83         5.18 o                         
   5 -13   6          0.02          6.80         3.47 o                         
   6 -13   6        322.94        331.64        21.58 o                         
   7 -13   6         19.28         13.23         7.31 o                         
   8 -13   6        183.51        207.23        17.82 o                         
   9 -13   6        426.24        432.27        26.81 o                         
  10 -13   6          8.41          9.29         4.93 o                         
  11 -13   6         37.57         19.64         7.72 o                         
  12 -13   6        348.67        375.34        38.12 o                         
  -6 -12   6         92.78        144.29        25.96 o                         
  -5 -12   6         52.11         59.87        23.15 o                         
  -4 -12   6         70.73         64.76        12.18 o                         
  -3 -12   6        163.66        148.90        23.39 o                         
  -2 -12   6        139.93        172.15        14.02 o                         
  -1 -12   6        109.22         99.22         9.80 o                         
   0 -12   6          0.68          9.84         3.34 o                         
   1 -12   6        774.56        718.40        32.64 o                         
   2 -12   6         62.39         96.56        11.84 o                         
   3 -12   6         27.37         24.07         4.72 o                         
   4 -12   6         63.32         62.05         9.96 o                         
   5 -12   6          0.85          0.19         1.55 o                         
   6 -12   6        535.92        560.02        24.14 o                         
   7 -12   6        161.02        180.04        14.31 o                         
   8 -12   6         14.30          7.52         4.53 o                         
   9 -12   6         22.91         18.52        10.02 o                         
  10 -12   6        618.01        540.61        36.45 o                         
  11 -12   6        245.38        267.23        38.24 o                         
  12 -12   6         16.78         16.37         7.02 o                         
  -7 -11   6        129.61        141.53        16.25 o                         
  -6 -11   6         44.70         38.44         6.79 o                         
  -5 -11   6          2.05          7.96         3.07 o                         
  -4 -11   6         26.94         26.89         5.47 o                         
  -3 -11   6          0.09          6.69         2.69 o                         
  -2 -11   6        225.12        230.20        15.29 o                         
  -1 -11   6         38.02         51.56         6.86 o                         
   0 -11   6        207.23        196.12        20.62 o                         
   1 -11   6        114.84        113.09        12.94 o                         
   2 -11   6         49.03         60.99        11.51 o                         
   3 -11   6        613.84        649.30        30.61 o                         
   4 -11   6         75.46         77.31         8.18 o                         
   5 -11   6          5.98          0.34         1.57 o                         
   6 -11   6        115.72        106.70         8.56 o                         
   7 -11   6          3.81         12.41         3.61 o                         
   8 -11   6         32.25         41.36         6.95 o                         
   9 -11   6         35.84         29.99         5.02 o                         
  10 -11   6        119.45        117.22        10.62 o                         
  11 -11   6        154.03        131.11        16.25 o                         
  -8 -10   6         43.18         32.97         9.35 o                         
  -7 -10   6        162.06        138.92        13.18 o                         
  -6 -10   6         28.28         32.33         9.35 o                         
  -5 -10   6         48.42         56.83        10.99 o                         
  -4 -10   6         34.88         41.00         8.56 o                         
  -3 -10   6        117.81        125.88        10.64 o                         
  -2 -10   6        213.79        237.18        15.70 o                         
  -1 -10   6        233.39        207.79        13.31 o                         
   0 -10   6         40.27         56.01        10.12 o                         
   1 -10   6         50.17         66.96        10.77 o                         
   2 -10   6         47.60         51.24         7.92 o                         
   3 -10   6        455.71        439.87        21.34 o                         
   4 -10   6       2432.47       2598.86        88.26 o                         
   5 -10   6       1581.61       1587.76        55.78 o                         
   6 -10   6        327.77        308.92        14.91 o                         
   7 -10   6        544.83        473.68        22.15 o                         
   8 -10   6        295.81        312.06        19.94 o                         
   9 -10   6         61.76         78.12         7.74 o                         
  10 -10   6         29.50         32.41         5.05 o                         
  11 -10   6         20.27         16.80         6.28 o                         
  12 -10   6        155.57        179.37        23.62 o                         
  13 -10   6         14.43         29.70         8.65 o                         
  -9  -9   6          1.67          3.74         3.27 o                         
  -8  -9   6        121.91        149.25        21.05 o                         
  -7  -9   6         16.60         12.73         3.67 o                         
  -6  -9   6        113.81        152.28        12.73 o                         
  -5  -9   6          0.02          2.00         1.86 o                         
  -4  -9   6        761.11        725.19        36.13 o                         
  -3  -9   6         58.31         88.27         8.97 o                         
  -2  -9   6        284.09        254.77        15.21 o                         
  -1  -9   6        226.79        272.77        19.85 o                         
   0  -9   6         52.17         62.01         9.25 o                         
   1  -9   6        459.05        506.76        28.12 o                         
   2  -9   6         88.31         99.42        10.83 o                         
   3  -9   6          2.55          1.71         2.50 o                         
   4  -9   6        334.66        327.53        15.78 o                         
   5  -9   6        219.77        206.65        11.71 o                         
   6  -9   6        718.68        724.36        28.03 o                         
   7  -9   6        566.68        531.68        23.85 o                         
   8  -9   6          2.95          6.85         2.56 o                         
   9  -9   6         93.51        110.94        10.97 o                         
  10  -9   6          2.99          7.72         3.44 o                         
  11  -9   6         18.32         16.11         4.54 o                         
  12  -9   6          0.01          5.14         3.51 o                         
  -9  -8   6         42.27         47.94         9.82 o                         
  -8  -8   6          2.15          0.13         1.73 o                         
  -7  -8   6         62.71         51.85         6.72 o                         
  -6  -8   6         54.99         67.08        13.07 o                         
  -5  -8   6         27.09         35.27         5.36 o                         
  -4  -8   6        404.39        422.14        32.30 o                         
  -3  -8   6         98.93        105.78        10.32 o                         
  -2  -8   6         96.44        121.25        14.58 o                         
  -1  -8   6          2.82          3.95         2.45 o                         
   0  -8   6         73.92         63.28         8.52 o                         
   1  -8   6          1.02          2.81         2.38 o                         
   2  -8   6        405.62        404.59        19.24 o                         
   3  -8   6       1657.61       1574.82        61.78 o                         
   4  -8   6        250.44        241.46        14.13 o                         
   5  -8   6         52.26         50.72         6.06 o                         
   6  -8   6        202.79        220.29        12.05 o                         
   7  -8   6        245.22        212.96        16.64 o                         
   8  -8   6        250.47        225.40        15.70 o                         
   9  -8   6        539.79        492.36        26.84 o                         
  10  -8   6          9.65          5.81         2.92 o                         
  11  -8   6         28.87         28.27         5.67 o                         
  12  -8   6          3.69         14.03         4.91 o                         
 -11  -7   6        301.59        386.09        32.97 o                         
 -10  -7   6        460.36        445.04        25.92 o                         
  -9  -7   6         19.55         19.44         3.86 o                         
  -8  -7   6         56.70         62.65         8.32 o                         
  -7  -7   6         33.16         40.86         5.69 o                         
  -6  -7   6        267.28        274.85        16.70 o                         
  -5  -7   6       1212.23       1164.15        54.13 o                         
  -4  -7   6          4.25          4.57         3.61 o                         
  -3  -7   6        169.35        160.93        10.49 o                         
  -2  -7   6         16.02         18.42         4.32 o                         
  -1  -7   6        660.71        608.39        32.49 o                         
   0  -7   6          1.86         -0.02         1.47 o                         
   1  -7   6        112.69        111.16         8.84 o                         
   2  -7   6        112.30        128.95        11.31 o                         
   3  -7   6         10.12         10.53         2.74 o                         
   4  -7   6        105.20        140.93        10.51 o                         
   5  -7   6        676.05        664.57        28.99 o                         
   6  -7   6          6.69          1.30         1.71 o                         
   7  -7   6         30.23         46.37         7.48 o                         
   8  -7   6        220.39        207.30        14.69 o                         
   9  -7   6          6.30         18.80         5.98 o                         
  10  -7   6          4.74          7.52         3.40 o                         
  11  -7   6         64.99         93.09        10.19 o                         
  12  -7   6         42.64         34.61         7.48 o                         
 -11  -6   6        100.00        133.28        12.24 o                         
 -10  -6   6          4.54         13.99         3.15 o                         
  -9  -6   6        224.30        199.95        13.32 o                         
  -8  -6   6          3.55          3.00         1.86 o                         
  -7  -6   6        352.18        342.83        19.50 o                         
  -6  -6   6        336.56        287.37        16.79 o                         
  -5  -6   6        117.06        112.61         9.25 o                         
  -4  -6   6        754.49        715.64        31.17 o                         
  -3  -6   6        495.08        496.01        22.87 o                         
  -2  -6   6        115.66        102.58        12.23 o                         
  -1  -6   6        356.64        369.88        21.57 o                         
   0  -6   6          2.31          4.38         2.36 o                         
   1  -6   6        121.91        116.25        10.36 o                         
   2  -6   6        626.56        626.17        26.92 o                         
   3  -6   6         10.59         12.14         2.81 o                         
   4  -6   6        239.57        247.66        13.75 o                         
   5  -6   6         17.63         26.98         5.58 o                         
   6  -6   6         29.03         31.71         4.94 o                         
   7  -6   6         45.47         31.79         5.33 o                         
   8  -6   6          4.73          3.74         2.81 o                         
   9  -6   6         59.09         76.60         8.58 o                         
  10  -6   6          9.55         13.83         7.62 o                         
  11  -6   6          0.91          4.79         2.64 o                         
  12  -6   6         12.42         35.55         6.31 o                         
 -12  -5   6          6.29          5.38         2.32 o                         
 -11  -5   6         12.17         14.65         2.51 o                         
 -10  -5   6         19.74         27.33         3.42 o                         
  -9  -5   6         27.42         24.02         3.48 o                         
  -8  -5   6        312.09        325.00        18.37 o                         
  -7  -5   6        450.51        421.22        22.63 o                         
  -6  -5   6       1107.70       1044.42        78.88 o                         
  -5  -5   6        472.59        509.57        25.59 o                         
  -4  -5   6         35.12         39.25         4.83 o                         
  -3  -5   6        102.70        117.50        19.68 o                         
  -2  -5   6        524.42        527.92        42.19 o                         
  -1  -5   6         77.45         68.14         6.65 o                         
   0  -5   6         64.27         54.83         5.42 o                         
   1  -5   6        378.68        361.75        16.84 o                         
   2  -5   6         22.93         26.33         4.05 o                         
   3  -5   6         54.68         60.83         6.28 o                         
   4  -5   6        739.01        748.90        36.77 o                         
   5  -5   6        260.33        225.38        17.64 o                         
   6  -5   6          7.38          0.86         1.78 o                         
   7  -5   6         53.14         47.07         6.05 o                         
   8  -5   6         25.33         29.12         6.09 o                         
   9  -5   6         12.05          8.01         2.93 o                         
  10  -5   6          5.01          4.27         2.27 o                         
  11  -5   6         44.02         52.41         6.48 o                         
 -13  -4   6         13.48          9.59         3.74 o                         
 -12  -4   6          0.13          1.02         1.40 o                         
 -11  -4   6         72.65         78.48         8.34 o                         
 -10  -4   6          1.37          5.05         2.23 o                         
  -9  -4   6         79.20         68.32         5.53 o                         
  -8  -4   6          0.46          4.29         3.27 o                         
  -7  -4   6        946.04        866.90        88.40 o                         
  -6  -4   6       2170.36       2457.57       201.35 o                         
  -5  -4   6       1324.71       1502.13        70.61 o                         
  -4  -4   6        802.85        866.90        50.96 o                         
  -3  -4   6         81.55         81.01         7.13 o                         
  -2  -4   6          3.15          2.33         1.67 o                         
  -1  -4   6        514.02        604.71        25.77 o                         
   0  -4   6       1150.24       1194.52        46.57 o                         
   1  -4   6        213.33        195.83        10.81 o                         
   2  -4   6          0.77          1.19         1.00 o                         
   3  -4   6          3.46          7.16         1.83 o                         
   4  -4   6         28.30         21.24         3.01 o                         
   5  -4   6       1233.51       1212.05        55.73 o                         
   6  -4   6        535.58        487.54        21.52 o                         
   7  -4   6          4.17         10.08         2.51 o                         
   8  -4   6         23.93         29.17         4.16 o                         
   9  -4   6        330.16        372.46        21.42 o                         
  10  -4   6          2.00          3.87         1.90 o                         
  11  -4   6          0.10         -3.27         3.27 o                         
 -13  -3   6          0.91          7.20         2.30 o                         
 -12  -3   6         72.26         80.00         8.26 o                         
 -11  -3   6          2.91          0.33         1.56 o                         
 -10  -3   6        139.86        144.97        16.40 o                         
  -9  -3   6         25.36          9.59        10.99 o                         
  -8  -3   6         57.65         61.04        23.39 o                         
  -7  -3   6        249.71        218.42        44.20 o                         
  -6  -3   6        468.97        470.63        41.15 o                         
  -5  -3   6       1471.90       1414.64        69.23 o                         
  -4  -3   6         72.44         93.14        11.12 o                         
  -3  -3   6       2321.39       2360.44       131.78 o                         
  -2  -3   6         22.56         38.14         4.74 o                         
  -1  -3   6       3211.43       3206.75       171.71 o                         
   0  -3   6        299.57        271.28        12.96 o                         
   1  -3   6        117.69        118.00         7.59 o                         
   2  -3   6          3.36          2.69         1.36 o                         
   3  -3   6        337.89        310.11        12.95 o                         
   4  -3   6        914.28        940.89        33.68 o                         
   5  -3   6        159.03        153.95        10.44 o                         
   6  -3   6        310.97        340.19        18.13 o                         
   7  -3   6        574.13        554.42        24.62 o                         
   8  -3   6          6.44          9.79         2.26 o                         
   9  -3   6        183.75        190.04        21.46 o                         
  10  -3   6         11.25          5.91         5.38 o                         
 -14  -2   6        212.88        238.87        16.25 o                         
 -13  -2   6          5.24          3.92         4.91 o                         
 -12  -2   6         13.77         13.33         4.68 o                         
 -11  -2   6          2.94          9.98         5.26 o                         
 -10  -2   6         60.74         64.57        12.04 o                         
  -9  -2   6        302.06        314.23        32.15 o                         
  -8  -2   6         32.38         15.20        12.63 o                         
  -7  -2   6        168.26        148.26        32.74 o                         
  -6  -2   6          4.44          3.67         6.78 o                         
  -5  -2   6        684.02        666.19        46.87 o                         
  -4  -2   6         76.47         87.90        14.34 o                         
  -3  -2   6        768.16        797.68        38.87 o                         
  -2  -2   6       1856.99       1879.50       105.15 o                         
  -1  -2   6       3887.47       3863.71       203.46 o                         
   0  -2   6        230.59        243.01        12.11 o                         
   1  -2   6        103.18        123.29         8.47 o                         
   2  -2   6        128.95        195.14         9.29 o                         
   3  -2   6        319.04        314.09        13.08 o                         
   4  -2   6         10.76          8.40         2.43 o                         
   5  -2   6        123.07         95.45         7.70 o                         
   6  -2   6       1083.15       1011.24        40.17 o                         
   7  -2   6          3.12          2.45         1.99 o                         
   8  -2   6        112.43        118.59        16.27 o                         
   9  -2   6        107.56        109.86        18.59 o                         
  10  -2   6        342.67        323.17        40.46 o                         
 -15  -1   6         23.74         39.52         7.72 o                         
 -14  -1   6        126.38        124.88        15.67 o                         
 -13  -1   6         15.86         14.27         4.91 o                         
 -12  -1   6         57.60         41.63         8.18 o                         
 -11  -1   6         55.55         83.94        11.86 o                         
 -10  -1   6         96.40         92.87        12.03 o                         
  -9  -1   6        203.19        192.71        17.19 o                         
  -8  -1   6        383.05        365.77        27.36 o                         
  -7  -1   6        770.06        771.25        77.64 o                         
  -6  -1   6         36.56         57.54        14.30 o                         
  -5  -1   6         31.06         46.20        11.41 o                         
  -4  -1   6        139.69        136.73         7.31 o                         
  -3  -1   6        930.27       1037.03        40.36 o                         
  -2  -1   6       2835.94       2711.07       146.16 o                         
  -1  -1   6       1605.26       1830.73        68.74 o                         
   0  -1   6        380.37        468.74        23.53 o                         
   1  -1   6         95.01        133.63        10.26 o                         
   2  -1   6       1094.90       1138.79        56.67 o                         
   3  -1   6        226.10        261.55        11.33 o                         
   4  -1   6        311.73        353.39        15.87 o                         
   5  -1   6          0.07          7.71         4.45 o                         
   6  -1   6        548.96        446.34        33.79 o                         
   7  -1   6        502.62        510.14        27.59 o                         
   8  -1   6          1.31          2.10         3.15 o                         
   9  -1   6        171.60        167.41        23.39 o                         
  10  -1   6         13.79         14.68         6.58 o                         
 -15   0   6         33.10         40.92         8.42 o                         
 -14   0   6         89.86        105.47        14.27 o                         
 -13   0   6         85.82         86.76        12.39 o                         
 -12   0   6        951.05        789.96        62.21 o                         
 -11   0   6         19.22         16.08         5.10 o                         
 -10   0   6       1370.47       1336.32        78.94 o                         
  -9   0   6         74.02         91.76        13.91 o                         
  -8   0   6         63.86         92.64        11.77 o                         
  -7   0   6        170.83        178.96        19.88 o                         
  -6   0   6          7.44          9.11        10.06 o                         
  -5   0   6         59.26         59.13         6.01 o                         
  -4   0   6        296.10        315.28        14.20 o                         
  -3   0   6         81.51         87.80         6.21 o                         
  -2   0   6        212.09        315.33        23.36 o                         
  -1   0   6         33.67         39.13         4.13 o                         
   0   0   6        176.20        185.30        10.10 o                         
   1   0   6         60.07         54.96         6.51 o                         
   2   0   6        297.88        307.79        14.73 o                         
   3   0   6         69.59         97.14         6.46 o                         
   4   0   6          2.93          2.52         1.84 o                         
   5   0   6         36.24         34.37         4.79 o                         
   6   0   6       1102.44       1197.70        69.48 o                         
   7   0   6         35.29         38.51         6.84 o                         
   8   0   6        174.05        190.24        21.45 o                         
   9   0   6          2.82         12.31         5.69 o                         
 -16   1   6          1.37          2.10         2.34 o                         
 -15   1   6         16.41         13.10         5.14 o                         
 -14   1   6         13.66         11.16         3.62 o                         
 -13   1   6        105.07         90.98         7.18 o                         
 -12   1   6         31.83         16.77         2.75 o                         
 -11   1   6        670.81        570.30        53.32 o                         
 -10   1   6        157.28        160.45        29.35 o                         
  -9   1   6        113.04        142.32        15.23 o                         
  -8   1   6        736.34        698.96        43.54 o                         
  -7   1   6       1072.17       1072.81        62.07 o                         
  -6   1   6         33.05         34.44         5.40 o                         
  -5   1   6        270.74        270.21        11.47 o                         
  -4   1   6        576.89        557.08        20.64 o                         
  -3   1   6       1073.57       1096.90        42.62 o                         
  -2   1   6         10.85         11.70         2.34 o                         
  -1   1   6        572.05        628.04        36.62 o                         
   0   1   6       2344.07       2490.57        92.11 o                         
   1   1   6         70.21         62.90         4.79 o                         
   2   1   6         11.56         13.87         2.56 o                         
   3   1   6        236.53        248.33        16.04 o                         
   4   1   6        140.62        128.57         6.37 o                         
   5   1   6          4.21          6.16         2.89 o                         
   6   1   6       1917.92       1854.01        82.98 o                         
   7   1   6        575.63        581.55        38.97 o                         
   8   1   6         66.72         75.03        28.76 o                         
   9   1   6         51.20         46.62        10.68 o                         
 -16   2   6         47.38         45.42         7.37 o                         
 -15   2   6        215.11        219.82        14.22 o                         
 -14   2   6         36.16         43.96         6.78 o                         
 -13   2   6         12.31         13.10         5.38 o                         
 -12   2   6        823.78        887.35        60.38 o                         
 -11   2   6         11.76         13.81         2.59 o                         
 -10   2   6        207.33        196.61        11.82 o                         
  -9   2   6          8.36          6.74         1.34 o                         
  -8   2   6        384.20        419.50        30.64 o                         
  -7   2   6       1085.46       1262.91        57.08 o                         
  -6   2   6         87.16         95.96         6.65 o                         
  -5   2   6          4.92          8.24         1.64 o                         
  -4   2   6         31.08         27.74         3.24 o                         
  -3   2   6        609.50        670.96        25.28 o                         
  -2   2   6        369.15        370.86        15.89 o                         
  -1   2   6         10.20         12.29         2.14 o                         
   0   2   6         66.57         70.46         5.18 o                         
   1   2   6        193.45        255.07        10.84 o                         
   2   2   6         59.33         55.02         6.41 o                         
   3   2   6          4.10          4.04         2.94 o                         
   4   2   6        191.95        199.55        15.14 o                         
   5   2   6        359.03        322.29        30.38 o                         
   6   2   6       1584.13       1433.63        82.04 o                         
   7   2   6          3.88          5.49         3.98 o                         
   8   2   6         49.06         65.49        12.02 o                         
   9   2   6          3.72          1.17         4.44 o                         
 -17   3   6         28.32         25.72         7.02 o                         
 -16   3   6         15.40         25.96         4.21 o                         
 -15   3   6         20.03         16.05         4.56 o                         
 -14   3   6          0.60          1.91         2.02 o                         
 -13   3   6        231.60        231.55        45.95 o                         
 -12   3   6          2.11          4.76         2.15 o                         
 -11   3   6         41.66         30.91         8.65 o                         
 -10   3   6        441.94        480.98        20.84 o                         
  -9   3   6         67.77         87.47         6.92 o                         
  -8   3   6       2013.55       2368.81       103.01 o                         
  -7   3   6       1751.12       1806.81        79.34 o                         
  -6   3   6         51.76         51.68         5.06 o                         
  -5   3   6        121.49        156.99         7.78 o                         
  -4   3   6        310.01        331.05        15.00 o                         
  -3   3   6        154.41        193.18        10.45 o                         
  -2   3   6         20.66         36.83         3.46 o                         
  -1   3   6        177.07        143.55        11.53 o                         
   0   3   6         21.18         30.46         3.11 o                         
   1   3   6        160.03        223.84        20.16 o                         
   2   3   6         19.93         14.59         3.94 o                         
   3   3   6          0.06         -0.12         0.98 o                         
   4   3   6          4.97          4.02         3.30 o                         
   5   3   6         15.67         10.53         5.57 o                         
   6   3   6         89.70         94.27        14.10 o                         
   7   3   6         19.05         17.29         6.44 o                         
   8   3   6        149.80        143.32        26.81 o                         
   9   3   6         96.61        118.56        35.08 o                         
 -17   4   6        117.99        117.30        10.90 o                         
 -16   4   6         52.07         64.47        10.76 o                         
 -15   4   6          4.97          7.74         2.80 o                         
 -14   4   6        133.81        130.03        10.73 o                         
 -13   4   6        154.54        142.67        17.25 o                         
 -12   4   6          8.25         11.88         3.38 o                         
 -11   4   6          4.86          3.09         2.64 o                         
 -10   4   6          0.50         -0.06         1.15 o                         
  -9   4   6          8.51          2.61         2.80 o                         
  -8   4   6       1176.67       1266.10        49.35 o                         
  -7   4   6        215.67        233.69        13.74 o                         
  -6   4   6        815.46        932.02        36.57 o                         
  -5   4   6        266.87        254.77        10.01 o                         
  -4   4   6          1.53         -0.52         0.89 o                         
  -3   4   6        315.34        315.81        11.40 o                         
  -2   4   6        290.14        359.36        15.25 o                         
  -1   4   6        161.12        161.97        13.15 o                         
   0   4   6         25.18         27.14         3.61 o                         
   1   4   6        400.04        343.85        25.48 o                         
   2   4   6        202.82        228.09        16.50 o                         
   3   4   6          4.12          5.61         2.80 o                         
   4   4   6          0.00          3.82         2.75 o                         
   5   4   6         60.23         51.38        10.05 o                         
   6   4   6          3.50         -0.72         5.96 o                         
   7   4   6         43.97         47.40        10.10 o                         
   8   4   6          4.98          3.74         5.61 o                         
 -18   5   6          0.53          3.04         3.51 o                         
 -17   5   6         50.34         60.05         7.52 o                         
 -16   5   6         58.08         60.55         9.59 o                         
 -15   5   6        219.83        183.80        14.10 o                         
 -14   5   6          0.89         -0.26         1.64 o                         
 -13   5   6        589.37        559.02        30.14 o                         
 -12   5   6         65.86         77.50         7.85 o                         
 -11   5   6        182.50        194.42        16.79 o                         
 -10   5   6        247.34        271.71        13.73 o                         
  -9   5   6        503.98        536.18        25.29 o                         
  -8   5   6          0.27         -0.98         1.33 o                         
  -7   5   6         33.78         26.89         4.62 o                         
  -6   5   6        149.07        156.76        10.35 o                         
  -5   5   6        105.10        135.18         6.84 o                         
  -4   5   6       2133.53       2174.06        65.62 o                         
  -3   5   6      10826.47       7293.96       858.95 o                         
  -2   5   6        722.42        732.53        26.01 o                         
  -1   5   6        470.69        449.24        19.25 o                         
   0   5   6         85.18         83.31         7.51 o                         
   1   5   6          0.84          2.92         1.55 o                         
   2   5   6          0.00          2.04         2.03 o                         
   3   5   6          2.08          5.21         3.12 o                         
   4   5   6          8.13         12.94         4.70 o                         
   5   5   6         21.50         19.88         9.82 o                         
   6   5   6         15.36         24.44         7.13 o                         
   7   5   6         17.58         17.31        10.06 o                         
   8   5   6          0.16          5.38         7.48 o                         
 -18   6   6          2.17          1.87         3.27 o                         
 -17   6   6         61.41         75.23        12.86 o                         
 -16   6   6          5.06          5.75         2.98 o                         
 -15   6   6          2.37          3.67         2.53 o                         
 -14   6   6        195.74        204.28        14.05 o                         
 -13   6   6        180.50        193.75        16.12 o                         
 -12   6   6         33.82         31.01         4.30 o                         
 -11   6   6          1.04          6.43         3.09 o                         
 -10   6   6         72.32         68.53         7.48 o                         
  -9   6   6        133.06        148.84        10.09 o                         
  -8   6   6         55.39         61.81         5.82 o                         
  -7   6   6        117.52        145.98         9.59 o                         
  -6   6   6        773.16        805.90        32.14 o                         
  -5   6   6         20.65         13.42         4.36 o                         
  -4   6   6         15.20         28.08         2.89 o                         
  -3   6   6        316.33        379.65        19.59 o                         
  -2   6   6        104.28         93.48         6.21 o                         
  -1   6   6        487.02        463.97        18.03 o                         
   0   6   6        532.61        443.21        19.29 o                         
   1   6   6         13.28         10.58         2.66 o                         
   2   6   6         11.50          7.79         2.48 o                         
   3   6   6         24.44         25.41         5.86 o                         
   4   6   6         10.49         14.97         8.65 o                         
   5   6   6          8.21         16.49         6.12 o                         
   6   6   6         13.44         14.03         8.89 o                         
   7   6   6         41.85         58.93        18.47 o                         
   8   6   6         97.83         76.47        21.75 o                         
 -18   7   6          3.17          4.09         2.98 o                         
 -17   7   6        101.61        120.56        12.42 o                         
 -16   7   6        216.08        234.32        28.53 o                         
 -15   7   6         13.72          6.95         3.22 o                         
 -14   7   6        160.03        153.02        15.29 o                         
 -13   7   6         20.60         28.17         5.64 o                         
 -12   7   6        180.56        166.81        10.99 o                         
 -11   7   6         37.25         54.17         7.15 o                         
 -10   7   6         50.62         53.69         6.06 o                         
  -9   7   6         83.11         72.39         7.12 o                         
  -8   7   6         70.90         68.30         7.65 o                         
  -7   7   6         23.76         17.46         3.13 o                         
  -6   7   6        146.75        170.19         9.64 o                         
  -5   7   6        274.29        276.72        12.94 o                         
  -4   7   6          0.25         -0.33         1.55 o                         
  -3   7   6         28.26         38.83         4.44 o                         
  -2   7   6         24.80         20.18         2.88 o                         
  -1   7   6        186.02        177.45        12.38 o                         
   0   7   6         68.29         68.00         5.59 o                         
   1   7   6        361.94        352.45        22.74 o                         
   2   7   6        696.05        654.12        65.21 o                         
   3   7   6         22.11         30.87         7.69 o                         
   4   7   6          8.93          9.59         6.31 o                         
   5   7   6          3.59          0.23         5.14 o                         
   6   7   6         95.31        105.23        23.62 o                         
   7   7   6          6.32          9.59         9.59 o                         
 -19   8   6          1.28          2.57         4.21 o                         
 -18   8   6         65.36         70.73         9.48 o                         
 -17   8   6         41.29         52.85         8.56 o                         
 -16   8   6         36.76         48.71         7.53 o                         
 -15   8   6        138.90        126.52        10.56 o                         
 -14   8   6          0.13          0.16         1.77 o                         
 -13   8   6        682.56        664.36        30.26 o                         
 -12   8   6        362.27        346.31        17.65 o                         
 -11   8   6        106.65        105.03        11.07 o                         
 -10   8   6        142.45        126.90         9.42 o                         
  -9   8   6        257.40        243.80        13.02 o                         
  -8   8   6        203.00        213.30        11.66 o                         
  -7   8   6          0.20          1.28         1.78 o                         
  -6   8   6          6.26          4.28         2.39 o                         
  -5   8   6        119.06        122.44        10.01 o                         
  -4   8   6        387.33        331.85        17.87 o                         
  -3   8   6         14.51         13.83         3.76 o                         
  -2   8   6       1140.12       1174.36        47.91 o                         
  -1   8   6         42.38         50.76         4.69 o                         
   0   8   6        419.45        397.58        17.70 o                         
   1   8   6         83.33         86.81         8.08 o                         
   2   8   6         18.44         17.40         3.67 o                         
   3   8   6        205.55        242.32        23.47 o                         
   5   8   6          5.66          5.38         6.08 o                         
   6   8   6         43.63         32.97        14.03 o                         
 -18   9   6         41.56         59.04        15.32 o                         
 -17   9   6         10.16          8.33         4.56 o                         
 -16   9   6          0.87          3.43         2.58 o                         
 -15   9   6        182.26        188.06        13.92 o                         
 -14   9   6         49.34         58.39         6.85 o                         
 -13   9   6       1589.00       1547.22        61.69 o                         
 -12   9   6          0.28          0.74         2.23 o                         
 -11   9   6         20.06         31.28         5.27 o                         
 -10   9   6         96.65        128.59        10.14 o                         
  -9   9   6        532.62        520.04        23.06 o                         
  -8   9   6         28.57         29.63         5.33 o                         
  -7   9   6         20.71         30.65         4.07 o                         
  -6   9   6         30.77         28.78         4.75 o                         
  -5   9   6        142.53        167.38        13.21 o                         
  -4   9   6          0.07          1.24         1.96 o                         
  -3   9   6         24.36         40.05         4.96 o                         
  -2   9   6        251.77        247.12        14.94 o                         
  -1   9   6         24.12         27.25         3.91 o                         
   0   9   6         66.83         68.06        12.29 o                         
   1   9   6        133.55        129.39         9.77 o                         
   2   9   6          3.46          5.04         1.99 o                         
   3   9   6         46.61         54.22        10.56 o                         
 -19  10   6         10.16          7.48         6.78 o                         
 -18  10   6         59.02         73.43        14.03 o                         
 -17  10   6         89.98         93.71         9.36 o                         
 -16  10   6         47.22         43.84         6.33 o                         
 -15  10   6         79.46         78.80         9.55 o                         
 -14  10   6        308.34        361.38        24.80 o                         
 -13  10   6        214.76        231.42        17.56 o                         
 -12  10   6        847.39        744.14        32.46 o                         
 -11  10   6        137.62        144.56        11.31 o                         
 -10  10   6          1.29          1.67         1.96 o                         
  -9  10   6         32.32         39.54         5.43 o                         
  -8  10   6        225.34        181.89         9.35 o                         
  -7  10   6          0.90          4.34         2.35 o
[truncated: 367,417 more chars]
